# Supplementary material for: FlyPhoneDB2: A computational framework for analyzing cell-cell communication in Drosophila scRNA-seq data integrating AlphaFold-multimer predictions
Source: Comput Struct Biotechnol J. 2025 Jun 20;27:2814–22. doi: 10.1016/j.csbj.2025.06.032 (PMC12269837; doi:10.1016/j.csbj.2025.06.032)
Supplement: Supplementary file 2 — Supplementary material [file mmc2.xlsx]

## Sheet: FlyPhone_LR_pairs_vs2-5_final
GeneID_secreted	FBgn_secreted	Gene_secreted	GeneID_receptor	FBgn_receptor	Gene_receptor	Pathway_receptor	rank	Version	Source	Interaction	Ligand_annotation	Ligand_signalP_prediction	Receptor_annotation	Receptor_TM_prediction	More_information	Mammalian_ligand-receptor pair?	Human_ligand_receptor_ pair(s)	Mouse_ligand_receptor_ pair(s)	ligand paralogs?	receptor paralogs?
42560	FBgn0038901	Burs	34819	FBgn0003255	rk	other	high	1	Annotation	literation	secreted;neuropeptide;	yes (SignalP6)	membrane;cell-cell adhesion;	yes (deepTMHMM,TMHMM2)	neuromuscular junction (ligand)
35286	FBgn0032840	sNPF	40195	FBgn0036934	sNPF-R	other	high	1	Annotation	literation	secreted;neuropeptide;	yes (SignalP6)	membrane;	yes (deepTMHMM,TMHMM2)
34537	FBgn0032336	AstC	40019	FBgn0036789	AstC-R2	other	high	2	Annotation	literation	extracellular matrix/space;neuropeptide;	yes (SignalP6)	membrane;cell-cell adhesion;	yes (deepTMHMM,TMHMM2)						yes (Paralog score>1)
38242	FBgn0035282	CNMa	39127	FBgn0053696	CNMaR	other	high	2	Annotation	literation	extracellular matrix/space;neuropeptide;	yes (SignalP6)	membrane;	yes (deepTMHMM,TMHMM2)
37921	FBgn0035023	ITP	8674026	FBgn0266136	Gyc76C	other	high	2	Annotation	literation	secreted;neuropeptide;	yes (SignalP6)	membrane;cell-cell adhesion;	yes (deepTMHMM)
34537	FBgn0032336	AstC	40020	FBgn0036790	AstC-R1	other	high	2	Annotation	literation	extracellular matrix/space;neuropeptide;	yes (SignalP6)	membrane;	yes (deepTMHMM,TMHMM2)						yes (Paralog score>1)
41456	FBgn0037976	Tk	41286	FBgn0004841	TkR86C	other	high	1	Annotation	literation	secreted;neuropeptide;	yes (SignalP6)	membrane;	yes (deepTMHMM,TMHMM2)						yes (Paralog score>1)
41456	FBgn0037976	Tk	43551	FBgn0004622	TkR99D	other	high	1	Annotation	literation	secreted;neuropeptide;	yes (SignalP6)	membrane;	yes (deepTMHMM,TMHMM2)						yes (Paralog score>1)
34181	FBgn0032048	Dh31	36475	FBgn0052843	Dh31-R	other	high	1	Annotation	literation	secreted;neuropeptide;	yes (SignalP6)	membrane;	yes (deepTMHMM,TMHMM2)
3355097	FBgn0063368	Gpb5	42133	FBgn0016650	Lgr1	other	high	1	Annotation	literation	secreted;neuropeptide;	yes (SignalP6)	membrane;	yes (deepTMHMM,TMHMM2)		yes	CGB5-LHCGR;LHB-LHCGR;	Lhb-Lhcgr;
39933	FBgn0036713	Mip	31463	FBgn0029768	SPR	other	high	1	Annotation	literation	secreted;neuropeptide;	yes (SignalP6)	membrane;	yes (deepTMHMM,TMHMM2)
42947	FBgn0015591	AstA	44126	FBgn0266429	AstA-R1	other	high	1	Annotation	literation	secreted;neuropeptide;	yes (SignalP6)	membrane;	yes (deepTMHMM,TMHMM2)						yes (Paralog score>1)
42947	FBgn0015591	AstA	43393	FBgn0039595	AstA-R2	other	high	1	Annotation	literation	secreted;neuropeptide;	yes (SignalP6)	membrane;	yes (deepTMHMM,TMHMM2)						yes (Paralog score>1)
42683	FBgn0039007	CCAP	2768688	FBgn0039396	CCAP-R	other	high	1	Annotation	literation	secreted;neuropeptide;	yes (SignalP6)	membrane;	yes (deepTMHMM,TMHMM2)
42018	FBgn0027109	NPF	40754	FBgn0037408	NPFR	other	high	1	Annotation	literation	secreted;neuropeptide;	yes (SignalP6)	membrane;	yes (deepTMHMM,TMHMM2)
41711	FBgn0038199	CCHa1	37004	FBgn0050106	CCHa1-R	other	high	2	Annotation	literation	secreted;neuropeptide;	yes (SignalP6)	membrane;	yes (deepTMHMM,TMHMM2)
41648	FBgn0038147	CCHa2	35535	FBgn0033058	CCHa2-R	other	high	2	Annotation	literation	secreted;neuropeptide;	yes (SignalP6)	membrane;	yes (deepTMHMM,TMHMM2)
31292	FBgn0028369	kirre	44097	FBgn0024189	sns	Nephrin signaling pathway	high	2	Annotation	literation		yes (SignalP6)	membrane;cell-cell junction;cell-cell adhesion;	yes (deepTMHMM,TMHMM2)	Nephrin signaling pathway				yes (Paralog score>1)	yes (Paralog score>1)
36295	FBgn0086677	jeb	53425	FBgn0040505	Alk	other	high	1	Annotation	literation	extracellular matrix/space;		membrane;cell-cell junction;cell-cell adhesion;	yes (deepTMHMM,TMHMM2)	neuromuscular junction (ligand,receptor)
43826	FBgn0024913	Actbeta	35900	FBgn0011300	babo	TGF beta signaling pathway	high	1	Annotation	literation	secreted;		membrane;cell-cell adhesion;	yes (deepTMHMM,TMHMM2)		yes	INHBB-ACVR1C;	Inhba-Tgfbr1;	yes (Paralog score>1)	yes (Paralog score>1)
35253	FBgn0005672	spi	37455	FBgn0003731	Egfr	EGFR signaling pathway	high	1	Annotation	literation	extracellular matrix/space;	yes (SignalP6)	membrane;cell-cell adhesion;	yes (deepTMHMM,TMHMM2)					yes (Paralog score>1)
42356	FBgn0014135	bnl	39564	FBgn0285896	btl	FGFR signaling pathway	high	1	Annotation	literation	extracellular matrix/space;		membrane;cell-cell adhesion;	yes (deepTMHMM,TMHMM2)		yes	FGF20-FGFR1;FGF20-FGFR2;FGF20-FGFR3;FGF20-FGFR4;	Fgf20-Fgfr2;		yes (Paralog score>1)
36746	FBgn0264089	sli	44522	FBgn0002543	robo2	Slit-Robo signaling pathway	high	2	Annotation	literation	secreted;	yes (SignalP6)	cell-cell adhesion;	yes (deepTMHMM,TMHMM2)	Slit-Robo signaling pathway	yes	SLIT1-ROBO1;SLIT2-ROBO1;SLIT3-ROBO1;	Slit3-Robo1;Slit3-Robo2;Slit3-Robo3;		yes (Paralog score>1)
43215	FBgn0023179	amon	43656	FBgn0003720	tll	other	high	2	Annotation	literation	secreted;	yes (SignalP6)
36746	FBgn0264089	sli	37603	FBgn0005631	robo1	Slit-Robo signaling pathway	high	2	Annotation	literation	secreted;	yes (SignalP6)	membrane;cell-cell adhesion;	yes (deepTMHMM,TMHMM2)	Slit-Robo signaling pathway	yes	SLIT2-ROBO2;SLIT3-ROBO2;	Slit3-Robo2;		yes (Paralog score>1)
36746	FBgn0264089	sli	37447	FBgn0010415	Sdc	Slit-Robo signaling pathway	high	2	Annotation	literation	secreted;	yes (SignalP6)	membrane;cell-cell junction;cell-cell adhesion;	yes (deepTMHMM,TMHMM2)	Slit-Robo signaling pathway	yes	SLIT2-SDC1;
36746	FBgn0264089	sli	33314	FBgn0041097	robo3	Slit-Robo signaling pathway	high	2	Annotation	literation	secreted;	yes (SignalP6)	membrane;cell-cell adhesion;	yes (deepTMHMM,TMHMM2)	Slit-Robo signaling pathway	yes	SLIT1-ROBO1;SLIT2-ROBO1;SLIT2-ROBO2;SLIT3-ROBO1;SLIT3-ROBO2;	Slit3-Robo1;Slit3-Robo2;		yes (Paralog score>1)
39751	FBgn0044028	Notum	39596	FBgn0041604	dlp	other	high	2	Annotation	literation	secreted;	yes (SignalP6)	membrane;cell-cell junction;cell-cell adhesion;	yes (TMHMM2)	neuromuscular junction (receptor)
31002	FBgn0000108	Appl	39244	FBgn0261112	APP-BP1	other	high	2	Annotation	literation		yes (SignalP6)
41983	FBgn0027095	Manf	318841	FBgn0261822	Bsg	other	high	2	Annotation	literation	secreted;	yes (SignalP6)	membrane;cell-cell junction;cell-cell adhesion;	yes (deepTMHMM,TMHMM2)	neuromuscular junction (receptor)
35259	FBgn0000464	Lar	37447	FBgn0010415	Sdc	other	high	2	Annotation	literation		yes (SignalP6)	membrane;cell-cell junction;cell-cell adhesion;	yes (deepTMHMM,TMHMM2)	neuromuscular junction,heterophilic cell-cell adhesion via plasma membrane cell adhesion molecules
37447	FBgn0010415	Sdc	35259	FBgn0000464	Lar	other	high	2	Annotation	literation		yes (SignalP6)	membrane;cell-cell junction;cell-cell adhesion;	yes (deepTMHMM)	neuromuscular junction,heterophilic cell-cell adhesion via plasma membrane cell adhesion molecules
44097	FBgn0024189	sns	31292	FBgn0028369	kirre	other	high	2	Annotation	literation			membrane;cell-cell junction;cell-cell adhesion;	yes (deepTMHMM,TMHMM2)	heterophilic cell-cell adhesion via plasma membrane cell adhesion molecules				yes (Paralog score>1)	yes (Paralog score>1)
33635	FBgn0028482	bdl	33635	FBgn0028482	bdl	other	high	2	Annotation	literation		yes (SignalP6)	membrane;cell-cell adhesion;	yes (deepTMHMM,TMHMM2)	homophilic cell adhesion via plasma membrane adhesion molecules
318841	FBgn0261822	Bsg	318841	FBgn0261822	Bsg	other	high	2	Annotation	literation		yes (SignalP6)	membrane;cell-cell junction;cell-cell adhesion;	yes (deepTMHMM,TMHMM2)	neuromuscular junction,heterophilic cell-cell adhesion via plasma membrane cell adhesion molecules
41302	FBgn0261053	Cad86C	41302	FBgn0261053	Cad86C	other	high	2	Annotation	literation			membrane;cell-cell junction;cell-cell adhesion;	yes (deepTMHMM,TMHMM2)	homophilic cell adhesion via plasma membrane adhesion molecules
41441	FBgn0037963	Cad87A	41441	FBgn0037963	Cad87A	other	high	2	Annotation	literation		yes (SignalP6)	membrane;cell-cell adhesion;	yes (deepTMHMM,TMHMM2)	homophilic cell adhesion via plasma membrane adhesion molecules
41774	FBgn0038247	Cad88C	41774	FBgn0038247	Cad88C	other	high	2	Annotation	literation			membrane;cell-cell adhesion;	yes (deepTMHMM,TMHMM2)	homophilic cell adhesion via plasma membrane adhesion molecules
42006	FBgn0038439	Cad89D	42006	FBgn0038439	Cad89D	other	high	2	Annotation	literation			membrane;cell-cell adhesion;	yes (deepTMHMM,TMHMM2)	homophilic cell adhesion via plasma membrane adhesion molecules
43026	FBgn0022800	Cad96Ca	43026	FBgn0022800	Cad96Ca	other	high	2	Annotation	literation		yes (SignalP6)	membrane;cell-cell adhesion;	yes (deepTMHMM,TMHMM2)	homophilic cell adhesion via plasma membrane adhesion molecules
43033	FBgn0039294	Cad96Cb	43033	FBgn0039294	Cad96Cb	other	high	2	Annotation	literation		yes (SignalP6)	membrane;cell-cell adhesion;	yes (deepTMHMM,TMHMM2)	homophilic cell adhesion via plasma membrane adhesion molecules
43528	FBgn0039709	Cad99C	43528	FBgn0039709	Cad99C	other	high	2	Annotation	literation		yes (SignalP6)	membrane;cell-cell adhesion;	yes (deepTMHMM,TMHMM2)	homophilic cell adhesion via plasma membrane adhesion molecules
35071	FBgn0262018	CadN2	35071	FBgn0262018	CadN2	other	high	2	Annotation	literation			membrane;cell-cell adhesion;	yes (deepTMHMM,TMHMM2)	homophilic cell adhesion via plasma membrane adhesion molecules	yes	CDH1-CDH2;		yes (Paralog score>1)	yes (Paralog score>1)
43824	FBgn0039928	Cals	43824	FBgn0039928	Cals	other	high	2	Annotation	literation		yes (SignalP6)	membrane;cell-cell junction;cell-cell adhesion;	yes (deepTMHMM,TMHMM2)	homophilic cell adhesion via plasma membrane adhesion molecules
39493	FBgn0023095	caps	39493	FBgn0023095	caps	other	high	2	Annotation	literation		yes (SignalP6)	membrane;cell-cell adhesion;	yes (deepTMHMM,TMHMM2)	homophilic cell adhesion via plasma membrane adhesion molecules
37556	FBgn0034723	CG13506	37556	FBgn0034723	CG13506	other	high	2	Annotation	literation		yes (SignalP6)	membrane;cell-cell adhesion;		homophilic cell adhesion via plasma membrane adhesion molecules
5740590	FBgn0085382	CG34353	5740590	FBgn0085382	CG34353	other	high	2	Annotation	literation			membrane;cell-cell adhesion;	yes (deepTMHMM)	homophilic cell adhesion via plasma membrane adhesion molecules
40401	FBgn0037107	CG7166	40401	FBgn0037107	CG7166	other	high	2	Annotation	literation		yes (SignalP6)	membrane;cell-cell adhesion;	yes (TMHMM2)	homophilic cell adhesion via plasma membrane adhesion molecules
43690	FBgn0267435	chp	43690	FBgn0267435	chp	other	high	2	Annotation	literation		yes (SignalP6)	membrane;cell-cell junction;cell-cell adhesion;	yes (deepTMHMM,TMHMM2)	homophilic cell adhesion via plasma membrane adhesion molecules
38590	FBgn0005775	Con	38590	FBgn0005775	Con	other	high	2	Annotation	literation		yes (SignalP6)	membrane;cell-cell junction;cell-cell adhesion;	yes (TMHMM2)	neuromuscular junction,heterophilic cell-cell adhesion via plasma membrane cell adhesion molecules
40553	FBgn0037240	Cont	40553	FBgn0037240	Cont	other	high	2	Annotation	literation		yes (SignalP6)	membrane;cell-cell junction;cell-cell adhesion;		homophilic cell adhesion via plasma membrane adhesion molecules	yes	CNTN2-CNTN1;	Cntn2-Cntn1;
35652	FBgn0033159	Dscam1	35652	FBgn0033159	Dscam1	other	high	2	Annotation	literation	secreted;	yes (SignalP6)	membrane;cell-cell adhesion;	yes (deepTMHMM,TMHMM2)	homophilic cell adhesion via plasma membrane adhesion molecules
2769008	FBgn0263219	Dscam4	2769008	FBgn0263219	Dscam4	other	high	2	Annotation	literation		yes (SignalP6)	membrane;cell-cell adhesion;	yes (deepTMHMM,TMHMM2)	homophilic cell adhesion via plasma membrane adhesion molecules
42025	FBgn0285925	Fas1	42025	FBgn0285925	Fas1	other	high	2	Annotation	literation	extracellular matrix/space;	yes (SignalP6)	membrane;cell-cell adhesion;		homophilic cell adhesion via plasma membrane adhesion molecules
31364	FBgn0000635	Fas2	31364	FBgn0000635	Fas2	other	high	2	Annotation	literation		yes (SignalP6)	membrane;cell-cell junction;cell-cell adhesion;	yes (deepTMHMM,TMHMM2)	neuromuscular junction,heterophilic cell-cell adhesion via plasma membrane cell adhesion molecules
35097	FBgn0000636	Fas3	35097	FBgn0000636	Fas3	other	high	2	Annotation	literation		yes (SignalP6)	membrane;cell-cell junction;cell-cell adhesion;	yes (deepTMHMM,TMHMM2)	neuromuscular junction,heterophilic cell-cell adhesion via plasma membrane cell adhesion molecules
32162	FBgn0001083	fw	32162	FBgn0001083	fw	other	high	2	Annotation	literation	secreted;	yes (SignalP6)	membrane;cell-cell junction;cell-cell adhesion;	yes (deepTMHMM,TMHMM2)	homophilic cell adhesion via plasma membrane adhesion molecules
38513	FBgn0001257	ImpL2	38513	FBgn0001257	ImpL2	other	high	2	Annotation	literation	secreted;	yes (SignalP6)	membrane;cell-cell adhesion;		homophilic cell adhesion via plasma membrane adhesion molecules
31292	FBgn0028369	kirre	31292	FBgn0028369	kirre	other	high	2	Annotation	literation		yes (SignalP6)	membrane;cell-cell junction;cell-cell adhesion;	yes (deepTMHMM,TMHMM2)	homophilic cell adhesion via plasma membrane adhesion molecules				yes (Paralog score>1)	yes (Paralog score>1)
42707	FBgn0017590	klg	42707	FBgn0017590	klg	other	high	2	Annotation	literation			membrane;cell-cell adhesion;		homophilic cell adhesion via plasma membrane adhesion molecules
40191	FBgn0261574	kug	40191	FBgn0261574	kug	other	high	2	Annotation	literation		yes (SignalP6)	membrane;cell-cell junction;cell-cell adhesion;	yes (deepTMHMM,TMHMM2)	homophilic cell adhesion via plasma membrane adhesion molecules
36363	FBgn0010238	Lac	36363	FBgn0010238	Lac	other	high	2	Annotation	literation		yes (SignalP6)	membrane;cell-cell junction;cell-cell adhesion;		homophilic cell adhesion via plasma membrane adhesion molecules
35259	FBgn0000464	Lar	35259	FBgn0000464	Lar	other	high	2	Annotation	literation		yes (SignalP6)	membrane;cell-cell junction;cell-cell adhesion;	yes (deepTMHMM)	homophilic cell adhesion via plasma membrane adhesion molecules
31391	FBgn0003053	peb	31391	FBgn0003053	peb	other	high	2	Annotation	literation			cell-cell adhesion;		homophilic cell adhesion via plasma membrane adhesion molecules
31017	FBgn0021764	sdk	31017	FBgn0021764	sdk	other	high	2	Annotation	literation			membrane;cell-cell adhesion;	yes (deepTMHMM,TMHMM2)	homophilic cell adhesion via plasma membrane adhesion molecules
44097	FBgn0024189	sns	44097	FBgn0024189	sns	other	high	2	Annotation	literation			membrane;cell-cell junction;cell-cell adhesion;	yes (deepTMHMM,TMHMM2)	homophilic cell adhesion via plasma membrane adhesion molecules				yes (Paralog score>1)	yes (Paralog score>1)
36125	FBgn0024836	stan	36125	FBgn0024836	stan	other	high	2	Annotation	literation		yes (SignalP6)	membrane;cell-cell junction;cell-cell adhesion;	yes (deepTMHMM,TMHMM2)	neuromuscular junction,heterophilic cell-cell adhesion via plasma membrane cell adhesion molecules
46015	FBgn0010473	tutl	46015	FBgn0010473	tutl	other	high	2	Annotation	literation			membrane;cell-cell adhesion;	yes (deepTMHMM,TMHMM2)	homophilic cell adhesion via plasma membrane adhesion molecules
37555	FBgn0025878	wrapper	37555	FBgn0025878	wrapper	other	high	2	Annotation	literation		yes (SignalP6)	membrane;cell-cell adhesion;		homophilic cell adhesion via plasma membrane adhesion molecules
250710	FBgn0045038	Proc	31408	FBgn0029723	Proc-R	other	high	1	Annotation	literation	extracellular matrix/space;neuropeptide;	yes (SignalP6)	membrane;	yes (deepTMHMM,TMHMM2)
34845	FBgn0264810	Pburs	34819	FBgn0003255	rk	other	high	1	Annotation	literation	secreted;neuropeptide;	yes (SignalP6)	membrane;cell-cell adhesion;	yes (deepTMHMM,TMHMM2)
3346202	FBgn0053527	SIFa	42530	FBgn0038880	SIFaR	other	high	1	Annotation	literation	secreted;neuropeptide;	yes (SignalP6)	membrane;	yes (deepTMHMM,TMHMM2)
38558	FBgn0261526	NT1	39663	FBgn0036494	Toll-6	other	high	1	Annotation	literation	extracellular matrix/space;	yes (SignalP6)	membrane;	yes (deepTMHMM,TMHMM2)						yes (Paralog score>1)
38350	FBgn0035379	spz5	39663	FBgn0036494	Toll-6	other	high	1	Annotation	literation	extracellular matrix/space;	yes (SignalP6)	membrane;	yes (deepTMHMM,TMHMM2)						yes (Paralog score>1)
43799	FBgn0040324	Ephrin	43803	FBgn0025936	Eph	other	high	1	Annotation	literation			membrane;	yes (deepTMHMM,TMHMM2)		yes	EFNB1-EPHB1;EFNB3-EPHB1;	Efnb2-Epha7;Efnb2-Ephb1;
34192	FBgn0011259	Sema1a	43832	FBgn0025741	PlexA	other	high	1	Annotation	literation	receptor ligand activity;		membrane;cell-cell adhesion;	yes (deepTMHMM,TMHMM2)		yes	SEMA6A-PLXNA2;	Sema6a-Plxna2;Sema6d-Plxna1;Sema6d-Plxna4;	yes (Paralog score>1)	yes (Paralog score>1)
36846	FBgn0011260	Sema2a	43832	FBgn0025741	PlexA	other	high	1	Annotation	literation	secreted;	yes (SignalP6)	membrane;cell-cell adhesion;	yes (deepTMHMM,TMHMM2)		yes	SEMA3A-PLXNA2;	Sema3a-Plxna2;	yes (Paralog score>1)	yes (Paralog score>1)
36846	FBgn0011260	Sema2a	43766	FBgn0025740	PlexB	other	high	1	Annotation	literation	secreted;	yes (SignalP6)	membrane;cell-cell adhesion;	yes (deepTMHMM,TMHMM2)		yes	SEMA3A-PLXNA1;SEMA3A-PLXNA2;	Sema3a-Plxna1;Sema3a-Plxna2;Sema3a-Plxna4;Sema3b-Plxna1;Sema3f-Plxna3;Sema4d-Plxnb1;	yes (Paralog score>1)	yes (Paralog score>1)
37066	FBgn0284221	Sema5c	43832	FBgn0025741	PlexA	other	high	1	Annotation	literation	receptor ligand activity;	yes (SignalP6)	membrane;cell-cell adhesion;	yes (deepTMHMM,TMHMM2)		yes	SEMA5A-PLXNB3;	Sema5a-Plxna1;	yes (Paralog score>1)	yes (Paralog score>1)
34192	FBgn0011259	Sema1a	36283	FBgn0004839	otk	other	high	1	Annotation	literation	receptor ligand activity;		membrane;cell-cell adhesion;	yes (deepTMHMM,TMHMM2)
32838	FBgn0010194	Wnt5	44355	FBgn0015380	drl	other	high	1	Annotation	literation	secreted;	yes (SignalP6)	membrane;cell-cell adhesion;	yes (deepTMHMM,TMHMM2)		yes	WNT5A-RYK;	Wnt5a-Ryk;	yes (Paralog score>1)	yes (Paralog score>1)
32838	FBgn0010194	Wnt5	36436	FBgn0033791	Drl-2	other	high	1	Annotation	literation	secreted;	yes (SignalP6)	membrane;	yes (deepTMHMM,TMHMM2)		yes	WNT5A-RYK;	Wnt5a-Ryk;		yes (Paralog score>1)
34007	FBgn0010453	Wnt4	37089	FBgn0000658	fj	other	high	1	Annotation	literation	secreted;	yes (SignalP6)	membrane;	yes (deepTMHMM,TMHMM2)
33627	FBgn0001075	ft	33245	FBgn0284247	ds	other	high	1	Annotation	literation		yes (SignalP6)	membrane;cell-cell junction;cell-cell adhesion;	yes (deepTMHMM,TMHMM2)		yes	FAT4-DCHS1;	Fat4-Dchs1;
39936	FBgn0036715	Cad74A	39936	FBgn0036715	Cad74A	other	high	1	Annotation	literation		yes (SignalP6)	membrane;cell-cell adhesion;	yes (deepTMHMM,TMHMM2)
35070	FBgn0015609	CadN	35070	FBgn0015609	CadN	other	high	1	Annotation	literation			membrane;cell-cell junction;cell-cell adhesion;	yes (deepTMHMM,TMHMM2)	neuromuscular junction (ligand,receptor)	yes	DSC1-DSG1;		yes (Paralog score>1)	yes (Paralog score>1)
38788	FBgn0265296	Dscam2	38788	FBgn0265296	Dscam2	other	high	1	Annotation	literation		yes (SignalP6)	membrane;cell-cell adhesion;	yes (deepTMHMM,TMHMM2)
42103	FBgn0261046	Dscam3	42103	FBgn0261046	Dscam3	other	high	1	Annotation	literation		yes (SignalP6)	membrane;cell-cell adhesion;	yes (deepTMHMM,TMHMM2)
37386	FBgn0003391	shg	37386	FBgn0003391	shg	other	high	1	Annotation	literation			membrane;cell-cell junction;cell-cell adhesion;	yes (deepTMHMM,TMHMM2)
33220	FBgn0031256	shv	44885	FBgn0004657	mys	other	high	1	Annotation	literation	secreted;	yes (SignalP6)	membrane;cell-cell junction;cell-cell adhesion;	yes (deepTMHMM,TMHMM2)	neuromuscular junction (ligand)
35975	FBgn0004360	Wnt2	36283	FBgn0004839	otk	other	high	1	Annotation	literation	secreted;	yes (SignalP6)	membrane;cell-cell adhesion;	yes (deepTMHMM,TMHMM2)		yes	WNT5A-PTK7;	Wnt3a-Ptk7;Wnt8a-Ptk7;Wnt8b-Ptk7;	yes (Paralog score>1)	yes (Paralog score>1)
35975	FBgn0004360	Wnt2	36284	FBgn0267728	otk2	other	high	1	Annotation	literation	secreted;	yes (SignalP6)	membrane;cell-cell adhesion;	yes (deepTMHMM,TMHMM2)		yes	WNT5A-PTK7;	Wnt3a-Ptk7;Wnt8a-Ptk7;Wnt8b-Ptk7;		yes (Paralog score>1)
34007	FBgn0010453	Wnt4	36283	FBgn0004839	otk	other	high	1	Annotation	literation	secreted;	yes (SignalP6)	membrane;cell-cell adhesion;	yes (deepTMHMM,TMHMM2)					yes (Paralog score>1)
39909	FBgn0036690	Ilp8	44355	FBgn0015380	drl	other	high	1	Annotation	literation	extracellular matrix/space;neuropeptide;	yes (SignalP6)	membrane;cell-cell adhesion;	yes (deepTMHMM,TMHMM2)						yes (Paralog score>1)
43832	FBgn0025741	PlexA	8674026	FBgn0266136	Gyc76C	other	high	1	Annotation	literation			membrane;cell-cell adhesion;	yes (deepTMHMM)
38003	FBgn0035092	Nplp1	8674026	FBgn0266136	Gyc76C	other	high	1	Annotation	literation	secreted;neuropeptide;	yes (SignalP6)	membrane;cell-cell adhesion;	yes (deepTMHMM)
38350	FBgn0035379	spz5	34582	FBgn0015400	kek2	other	high	1	Annotation	literation	extracellular matrix/space;	yes (SignalP6)	membrane;	yes (deepTMHMM)						yes (Paralog score>1)
38350	FBgn0035379	spz5	32930	FBgn0031016	kek5	other	high	1	Annotation	literation	extracellular matrix/space;	yes (SignalP6)	membrane;	yes (deepTMHMM,TMHMM2)
38558	FBgn0261526	NT1	43729	FBgn0039862	kek6	other	high	1	Annotation	literation	extracellular matrix/space;	yes (SignalP6)	membrane;cell-cell junction;	yes (deepTMHMM,TMHMM2)
38350	FBgn0035379	spz5	43729	FBgn0039862	kek6	other	high	1	Annotation	literation	extracellular matrix/space;	yes (SignalP6)	membrane;cell-cell junction;	yes (deepTMHMM,TMHMM2)						yes (Paralog score>1)
42737	FBgn0004644	hh	31229	FBgn0040388	boi	other	high	1	Annotation	literation	extracellular matrix/space;		membrane;cell-cell adhesion;	yes (deepTMHMM,TMHMM2)		yes	SHH-BOC;SHH-CDON;	Shh-Cdon;		yes (Paralog score>1)
42737	FBgn0004644	hh	33972	FBgn0031872	ihog	other	high	1	Annotation	literation	extracellular matrix/space;		membrane;cell-cell adhesion;	yes (deepTMHMM,TMHMM2)		yes	SHH-BOC;SHH-CDON;	Shh-Cdon;		yes (Paralog score>1)
33896	FBgn0011722	Tig	32661	FBgn0001250	if	other	high	1	Annotation	literation	secreted;	yes (SignalP6)	membrane;cell-cell junction;cell-cell adhesion;	yes (deepTMHMM,TMHMM2)
33896	FBgn0011722	Tig	44885	FBgn0004657	mys	other	high	1	Annotation	literation	secreted;	yes (SignalP6)	membrane;cell-cell junction;cell-cell adhesion;	yes (deepTMHMM,TMHMM2)
246538	FBgn0264273	Sema2b	43766	FBgn0025740	PlexB	other	high	1	Annotation	literation	receptor ligand activity;		membrane;cell-cell adhesion;	yes (deepTMHMM,TMHMM2)		yes	SEMA3A-PLXNA1;SEMA3A-PLXNA2;SEMA3F-PLXNA1;	Sema3b-Plxna1;Sema3f-Plxna3;Sema4d-Plxnb1;	yes (Paralog score>1)	yes (Paralog score>1)
32876	FBgn0030964	Pvf1	34127	FBgn0032006	Pvr	PVR RTK signaling pathway	high	1	Annotation	literation	extracellular matrix/space;	yes (SignalP6)	membrane;	yes (deepTMHMM,TMHMM2)		yes	PDGFA-PDGFRA;	Pdgfa-Pdgfra;		yes (Paralog score>1)
33994	FBgn0031888	Pvf2	34127	FBgn0032006	Pvr	PVR RTK signaling pathway	high	1	Annotation	literation	extracellular matrix/space;	yes (SignalP6)	membrane;	yes (deepTMHMM,TMHMM2)		yes	VEGFA-FLT1;VEGFB-FLT1;VEGFC-FLT1;VEGFD-FLT1;	Vegfa-Flt1;Vegfa-Kdr;Vegfb-Flt1;Vegfd-Kdr;	yes (Paralog score>1)
33995	FBgn0085407	Pvf3	34127	FBgn0032006	Pvr	PVR RTK signaling pathway	high	1	Annotation	literation	extracellular matrix/space;	yes (SignalP6)	membrane;	yes (deepTMHMM,TMHMM2)		yes	PGF-FLT1;VEGFA-FLT1;VEGFB-FLT1;VEGFC-FLT1;VEGFD-FLT1;	Pgf-Flt1;Vegfa-Flt1;Vegfa-Kdr;Vegfb-Flt1;Vegfd-Kdr;	yes (Paralog score>1)
33474	FBgn0031461	daw	35900	FBgn0011300	babo	TGF beta signaling pathway	high	1	Annotation	literation	secreted;	yes (SignalP6)	membrane;cell-cell adhesion;	yes (deepTMHMM,TMHMM2)		yes	INHBA-ACVR1B;INHBB-ACVR1C;	Inhba-Tgfbr1;	yes (Paralog score>1)	yes (Paralog score>1)
33432	FBgn0000490	dpp	35900	FBgn0011300	babo	TGF beta signaling pathway	high	1	Annotation	literation	secreted;	yes (SignalP6)	membrane;cell-cell adhesion;	yes (deepTMHMM,TMHMM2)		yes	BMP2-ACVR1;	Bmp8a-Tgfbr1;	yes (Paralog score>1)	yes (Paralog score>1)
37778	FBgn0024234	gbb	35900	FBgn0011300	babo	TGF beta signaling pathway	high	1	Annotation	literation	secreted;	yes (SignalP6)	membrane;cell-cell adhesion;	yes (deepTMHMM,TMHMM2)	neuromuscular junction (ligand)	yes	BMP7-ACVR1;	Bmp8a-Tgfbr1;	yes (Paralog score>1)	yes (Paralog score>1)
43811	FBgn0026199	myo	35900	FBgn0011300	babo	TGF beta signaling pathway	high	1	Annotation	literation	secreted;		membrane;cell-cell adhesion;	yes (deepTMHMM,TMHMM2)		yes	GDF11-ACVR1B;	Mstn-Tgfbr1;	yes (Paralog score>1)	yes (Paralog score>1)
43804	FBgn0039914	mav	35900	FBgn0011300	babo	TGF beta signaling pathway	high	1	Annotation	literation	secreted;		membrane;cell-cell adhesion;	yes (deepTMHMM,TMHMM2)		yes	TGFB3-TGFBR1;	Bmp8a-Tgfbr1;Tgfb3-Tgfbr1;	yes (Paralog score>1)	yes (Paralog score>1)
33474	FBgn0031461	daw	41772	FBgn0003169	put	TGF beta signaling pathway	high	1	Annotation	literation	secreted;	yes (SignalP6)	membrane;	yes (deepTMHMM,TMHMM2)		yes	INHBA-ACVR2B;INHBE-ACVR2B;	Inhba-Acvr2a;Inhba-Acvr2b;Inhbe-Acvr2a;Inhbe-Acvr2b;	yes (Paralog score>1)	yes (Paralog score>1)
33432	FBgn0000490	dpp	41772	FBgn0003169	put	TGF beta signaling pathway	high	1	Annotation	literation	secreted;	yes (SignalP6)	membrane;	yes (deepTMHMM,TMHMM2)		yes	BMP2-ACVR2B;	Bmp2-Acvr2a;Bmp2-Acvr2b;	yes (Paralog score>1)	yes (Paralog score>1)
37778	FBgn0024234	gbb	41772	FBgn0003169	put	TGF beta signaling pathway	high	1	Annotation	literation	secreted;	yes (SignalP6)	membrane;	yes (deepTMHMM,TMHMM2)	neuromuscular junction (ligand)	yes	BMP7-ACVR2B;	Bmp7-Acvr2a;Bmp7-Acvr2b;	yes (Paralog score>1)	yes (Paralog score>1)
46000	FBgn0005590	scw	41772	FBgn0003169	put	TGF beta signaling pathway	high	1	Annotation	literation	secreted;	yes (SignalP6)	membrane;	yes (deepTMHMM,TMHMM2)		yes	BMP7-ACVR2B;	Bmp8a-Acvr2a;Bmp8a-Acvr2b;Bmp8b-Acvr2a;Bmp8b-Acvr2b;	yes (Paralog score>1)	yes (Paralog score>1)
33432	FBgn0000490	dpp	35731	FBgn0003317	sax	TGF beta signaling pathway	high	1	Annotation	literation	secreted;	yes (SignalP6)	membrane;	yes (deepTMHMM,TMHMM2)		yes	BMP2-ACVR1;	Bmp2-Acvr1;	yes (Paralog score>1)	yes (Paralog score>1)
37778	FBgn0024234	gbb	35731	FBgn0003317	sax	TGF beta signaling pathway	high	1	Annotation	literation	secreted;	yes (SignalP6)	membrane;	yes (deepTMHMM,TMHMM2)	neuromuscular junction (ligand)	yes	BMP7-ACVR1;	Bmp7-Acvr1;Bmp7-Acvrl1;	yes (Paralog score>1)	yes (Paralog score>1)
46000	FBgn0005590	scw	35731	FBgn0003317	sax	TGF beta signaling pathway	high	1	Annotation	literation	secreted;	yes (SignalP6)	membrane;	yes (deepTMHMM,TMHMM2)		yes	BMP7-ACVR1;	Bmp6-Acvr1;	yes (Paralog score>1)	yes (Paralog score>1)
43826	FBgn0024913	Actbeta	33753	FBgn0003716	tkv	TGF beta signaling pathway	high	1	Annotation	literation	secreted;		membrane;cell-cell junction;cell-cell adhesion;	yes (deepTMHMM,TMHMM2)	neuromuscular junction (receptor)	yes	INHBA-ACVR1B;INHBB-ACVR1B;INHBB-ACVR1C;	Inhba-Acvr1c;	yes (Paralog score>1)	yes (Paralog score>1)
33474	FBgn0031461	daw	33753	FBgn0003716	tkv	TGF beta signaling pathway	high	1	Annotation	literation	secreted;	yes (SignalP6)	membrane;cell-cell junction;cell-cell adhesion;	yes (deepTMHMM,TMHMM2)	neuromuscular junction (receptor)	yes	BMP3-BMPR1B;	Gdf10-Bmpr1b;Gdf6-Bmpr1b;	yes (Paralog score>1)	yes (Paralog score>1)
33432	FBgn0000490	dpp	33753	FBgn0003716	tkv	TGF beta signaling pathway	high	1	Annotation	literation	secreted;	yes (SignalP6)	membrane;cell-cell junction;cell-cell adhesion;	yes (deepTMHMM,TMHMM2)	neuromuscular junction (receptor)	yes	BMP2-BMPR1B;	Bmp2-Bmpr1b;	yes (Paralog score>1)	yes (Paralog score>1)
37778	FBgn0024234	gbb	33753	FBgn0003716	tkv	TGF beta signaling pathway	high	1	Annotation	literation	secreted;	yes (SignalP6)	membrane;cell-cell junction;cell-cell adhesion;	yes (deepTMHMM,TMHMM2)	neuromuscular junction (ligand,receptor)	yes	BMP7-BMPR1B;	Bmp7-Bmpr1b;	yes (Paralog score>1)	yes (Paralog score>1)
43811	FBgn0026199	myo	33753	FBgn0003716	tkv	TGF beta signaling pathway	high	1	Annotation	literation	secreted;		membrane;cell-cell junction;cell-cell adhesion;	yes (deepTMHMM,TMHMM2)	neuromuscular junction (receptor)	yes	GDF11-BMPR1B;	Gdf11-Acvr1c;Mstn-Acvr1b;Mstn-Tgfbr1;	yes (Paralog score>1)	yes (Paralog score>1)
46000	FBgn0005590	scw	33753	FBgn0003716	tkv	TGF beta signaling pathway	high	1	Annotation	literation	secreted;	yes (SignalP6)	membrane;cell-cell junction;cell-cell adhesion;	yes (deepTMHMM,TMHMM2)	neuromuscular junction (receptor)	yes	BMP5-BMPR1B;BMP7-BMPR1B;	Bmp5-Bmpr1b;Bmp8b-Bmpr1b;	yes (Paralog score>1)	yes (Paralog score>1)
43826	FBgn0024913	Actbeta	41772	FBgn0003169	put	TGF beta signaling pathway	high	1	Annotation	literation	secreted;		membrane;	yes (deepTMHMM,TMHMM2)		yes	INHBA-ACVR2B;INHBB-ACVR2B;	Inhba-Acvr2a;Inhba-Acvr2b;	yes (Paralog score>1)	yes (Paralog score>1)
43811	FBgn0026199	myo	44096	FBgn0024179	wit	TGF beta signaling pathway	high	1	Annotation	literation	secreted;		membrane;cell-cell junction;cell-cell adhesion;	yes (deepTMHMM,TMHMM2)	neuromuscular junction (receptor)	yes	GDF11-BMPR2;	Mstn-Acvr2a;Mstn-Acvr2b;	yes (Paralog score>1)	yes (Paralog score>1)
37778	FBgn0024234	gbb	44096	FBgn0024179	wit	TGF beta signaling pathway	high	1	Annotation	literation	secreted;	yes (SignalP6)	membrane;cell-cell junction;cell-cell adhesion;	yes (deepTMHMM,TMHMM2)	neuromuscular junction (ligand,receptor)	yes	BMP7-BMPR2;	Bmp7-Bmpr2;	yes (Paralog score>1)	yes (Paralog score>1)
43811	FBgn0026199	myo	41772	FBgn0003169	put	TGF beta signaling pathway	high	1	Annotation	literation	secreted;		membrane;	yes (deepTMHMM,TMHMM2)		yes	MSTN-ACVR2B;	Mstn-Acvr2a;Mstn-Acvr2b;	yes (Paralog score>1)	yes (Paralog score>1)
43804	FBgn0039914	mav	41772	FBgn0003169	put	TGF beta signaling pathway	high	1	Annotation	literation	secreted;		membrane;	yes (deepTMHMM,TMHMM2)		yes	BMP7-ACVR2B;	Bmp8a-Acvr2a;Bmp8a-Acvr2b;	yes (Paralog score>1)	yes (Paralog score>1)
43804	FBgn0039914	mav	35731	FBgn0003317	sax	TGF beta signaling pathway	high	1	Annotation	literation	secreted;		membrane;	yes (deepTMHMM,TMHMM2)		yes	BMP7-ACVR1;	Tgfb3-Acvr1;	yes (Paralog score>1)	yes (Paralog score>1)
43804	FBgn0039914	mav	33753	FBgn0003716	tkv	TGF beta signaling pathway	high	1	Annotation	literation	secreted;		membrane;cell-cell junction;cell-cell adhesion;	yes (deepTMHMM,TMHMM2)	neuromuscular junction (receptor)	yes	BMP7-BMPR1B;	Gdf6-Bmpr1b;	yes (Paralog score>1)	yes (Paralog score>1)
43804	FBgn0039914	mav	44096	FBgn0024179	wit	TGF beta signaling pathway	high	1	Annotation	literation	secreted;		membrane;cell-cell junction;cell-cell adhesion;	yes (deepTMHMM,TMHMM2)	neuromuscular junction (receptor)	yes	BMP7-BMPR2;	Bmp8a-Bmpr2;	yes (Paralog score>1)	yes (Paralog score>1)
33474	FBgn0031461	daw	44096	FBgn0024179	wit	TGF beta signaling pathway	high	1	Annotation	literation	secreted;	yes (SignalP6)	membrane;cell-cell junction;cell-cell adhesion;	yes (deepTMHMM,TMHMM2)	neuromuscular junction (receptor)	yes	BMP3-BMPR2;	Gdf6-Bmpr2;	yes (Paralog score>1)	yes (Paralog score>1)
43826	FBgn0024913	Actbeta	44096	FBgn0024179	wit	TGF beta signaling pathway	high	1	Annotation	literation	secreted;		membrane;cell-cell junction;cell-cell adhesion;	yes (deepTMHMM,TMHMM2)	neuromuscular junction (receptor)	yes	BMP3-BMPR2;INHBA-ACVR2A;INHBA-ACVR2B;INHBB-ACVR2A;INHBB-ACVR2B;	Gdf6-Bmpr2;Gdf9-Bmpr2;Inhba-Acvr2a;Inhba-Acvr2b;	yes (Paralog score>1)	yes (Paralog score>1)
46000	FBgn0005590	scw	44096	FBgn0024179	wit	TGF beta signaling pathway	high	1	Annotation	literation	secreted;	yes (SignalP6)	membrane;cell-cell junction;cell-cell adhesion;	yes (deepTMHMM,TMHMM2)	neuromuscular junction (receptor)	yes	BMP5-BMPR2;BMP7-BMPR2;	Bmp5-Bmpr2;Bmp8a-Bmpr2;Bmp8b-Bmpr2;	yes (Paralog score>1)	yes (Paralog score>1)
33432	FBgn0000490	dpp	44096	FBgn0024179	wit	TGF beta signaling pathway	high	1	Annotation	literation	secreted;	yes (SignalP6)	membrane;cell-cell junction;cell-cell adhesion;	yes (deepTMHMM,TMHMM2)	neuromuscular junction (receptor)	yes	BMP2-BMPR2;	Bmp2-Bmpr2;	yes (Paralog score>1)	yes (Paralog score>1)
36054	FBgn0033483	egr	35103	FBgn0032682	grnd	TNF alpha signaling pathway	high	1	Annotation	literation	secreted;		membrane;	yes (deepTMHMM,TMHMM2)	neuromuscular junction (ligand)
36054	FBgn0033483	egr	32849	FBgn0030941	wgn	TNF alpha signaling pathway	high	1	Annotation	literation	secreted;		membrane;	yes (deepTMHMM,TMHMM2)	neuromuscular junction (ligand)
38558	FBgn0261526	NT1	43222	FBgn0262473	Tl	Toll signaling pathway	high	1	Annotation	literation	extracellular matrix/space;	yes (SignalP6)	membrane;cell-cell adhesion;	yes (deepTMHMM,TMHMM2)						yes (Paralog score>1)
43256	FBgn0003495	spz	43222	FBgn0262473	Tl	Toll signaling pathway	high	1	Annotation	literation	secreted;	yes (SignalP6)	membrane;cell-cell adhesion;	yes (deepTMHMM,TMHMM2)					yes (Paralog score>1)	yes (Paralog score>1)
38350	FBgn0035379	spz5	43222	FBgn0262473	Tl	Toll signaling pathway	high	1	Annotation	literation	extracellular matrix/space;	yes (SignalP6)	membrane;cell-cell adhesion;	yes (deepTMHMM,TMHMM2)					yes (Paralog score>1)	yes (Paralog score>1)
38558	FBgn0261526	NT1	37272	FBgn0034476	Toll-7	Toll signaling pathway	high	1	Annotation	literation	extracellular matrix/space;	yes (SignalP6)	membrane;	yes (deepTMHMM,TMHMM2)						yes (Paralog score>1)
43256	FBgn0003495	spz	37272	FBgn0034476	Toll-7	Toll signaling pathway	high	1	Annotation	literation	secreted;	yes (SignalP6)	membrane;	yes (deepTMHMM,TMHMM2)					yes (Paralog score>1)	yes (Paralog score>1)
38350	FBgn0035379	spz5	37272	FBgn0034476	Toll-7	Toll signaling pathway	high	1	Annotation	literation	extracellular matrix/space;	yes (SignalP6)	membrane;	yes (deepTMHMM,TMHMM2)					yes (Paralog score>1)	yes (Paralog score>1)
34376	FBgn0003751	trk	35717	FBgn0003733	tor	Torso signaling pathway	high	1	Annotation	literation	secreted;	yes (SignalP6)	membrane;	yes (deepTMHMM)
34009	FBgn0284084	wg	44279	FBgn0000119	arr	WNT signaling pathway	high	1	Annotation	literation	secreted;	yes (SignalP6)	membrane;cell-cell junction;	yes (deepTMHMM,TMHMM2)	neuromuscular junction (ligand,receptor)	yes	WNT1-LRP6;	Wnt1-Lrp6;	yes (Paralog score>1)
34011	FBgn0031903	Wnt10	44279	FBgn0000119	arr	WNT signaling pathway	high	1	Annotation	literation	secreted;		membrane;cell-cell junction;	yes (deepTMHMM,TMHMM2)	neuromuscular junction (receptor)	yes	WNT5A-LRP6;WNT7A-LRP6;	Wnt10b-Lrp6;	yes (Paralog score>1)
35975	FBgn0004360	Wnt2	44279	FBgn0000119	arr	WNT signaling pathway	high	1	Annotation	literation	secreted;	yes (SignalP6)	membrane;cell-cell junction;	yes (deepTMHMM,TMHMM2)	neuromuscular junction (receptor)	yes	WNT7B-LRP5;	Wnt7b-Lrp5;	yes (Paralog score>1)
34007	FBgn0010453	Wnt4	44279	FBgn0000119	arr	WNT signaling pathway	high	1	Annotation	literation	secreted;	yes (SignalP6)	membrane;cell-cell junction;	yes (deepTMHMM,TMHMM2)	neuromuscular junction (receptor)	yes	WNT9B-LRP6;	Wnt9b-Lrp6;	yes (Paralog score>1)
32838	FBgn0010194	Wnt5	44279	FBgn0000119	arr	WNT signaling pathway	high	1	Annotation	literation	secreted;	yes (SignalP6)	membrane;cell-cell junction;	yes (deepTMHMM,TMHMM2)	neuromuscular junction (receptor)	yes	WNT5A-LRP6;	Wnt5a-Lrp6;	yes (Paralog score>1)
34010	FBgn0031902	Wnt6	44279	FBgn0000119	arr	WNT signaling pathway	high	1	Annotation	literation	secreted;	yes (SignalP6)	membrane;cell-cell junction;	yes (deepTMHMM,TMHMM2)	neuromuscular junction (receptor)				yes (Paralog score>1)
39596	FBgn0041604	dlp	39013	FBgn0263930	dally	WNT signaling pathway	high	1	Annotation	literation	extracellular matrix/space;	yes (SignalP6)	membrane;		neuromuscular junction (ligand)
33432	FBgn0000490	dpp	39013	FBgn0263930	dally	WNT signaling pathway	high	1	Annotation	literation	secreted;	yes (SignalP6)	membrane;
42737	FBgn0004644	hh	39013	FBgn0263930	dally	WNT signaling pathway	high	1	Annotation	literation	extracellular matrix/space;		membrane;			yes	SHH-GPC5;	Shh-Gpc1;Shh-Gpc6;		yes (Paralog score>1)
32813	FBgn0004956	upd1	39013	FBgn0263930	dally	WNT signaling pathway	high	1	Annotation	literation	extracellular matrix/space;	yes (SignalP6)	membrane;
34009	FBgn0284084	wg	39013	FBgn0263930	dally	WNT signaling pathway	high	1	Annotation	literation	secreted;	yes (SignalP6)	membrane;		neuromuscular junction (ligand)					yes (Paralog score>1)
42737	FBgn0004644	hh	39596	FBgn0041604	dlp	WNT signaling pathway	high	1	Annotation	literation	extracellular matrix/space;		membrane;cell-cell junction;cell-cell adhesion;	yes (TMHMM2)	neuromuscular junction (receptor)	yes	SHH-GPC1;	Shh-Gpc1;Shh-Gpc6;		yes (Paralog score>1)
34009	FBgn0284084	wg	39596	FBgn0041604	dlp	WNT signaling pathway	high	1	Annotation	literation	secreted;	yes (SignalP6)	membrane;cell-cell junction;cell-cell adhesion;	yes (TMHMM2)	neuromuscular junction (ligand,receptor)					yes (Paralog score>1)
34009	FBgn0284084	wg	45307	FBgn0001085	fz	WNT signaling pathway	high	1	Annotation	literation	secreted;	yes (SignalP6)	membrane;cell-cell adhesion;	yes (deepTMHMM,TMHMM2)	neuromuscular junction (ligand)	yes	WNT1-FZD1;WNT1-FZD7;	Wnt1-Fzd1;	yes (Paralog score>1)	yes (Paralog score>1)
34011	FBgn0031903	Wnt10	45307	FBgn0001085	fz	WNT signaling pathway	high	1	Annotation	literation	secreted;		membrane;cell-cell adhesion;	yes (deepTMHMM,TMHMM2)		yes	WNT11-FZD7;WNT5A-FZD1;WNT5A-FZD7;	Wnt10b-Fzd7;	yes (Paralog score>1)	yes (Paralog score>1)
35975	FBgn0004360	Wnt2	45307	FBgn0001085	fz	WNT signaling pathway	high	1	Annotation	literation	secreted;	yes (SignalP6)	membrane;cell-cell adhesion;	yes (deepTMHMM,TMHMM2)		yes	WNT7B-FZD1;	Wnt7b-Fzd1;	yes (Paralog score>1)	yes (Paralog score>1)
34007	FBgn0010453	Wnt4	45307	FBgn0001085	fz	WNT signaling pathway	high	1	Annotation	literation	secreted;	yes (SignalP6)	membrane;cell-cell adhesion;	yes (deepTMHMM,TMHMM2)		yes	WNT11-FZD7;	Wnt1-Fzd1;Wnt11-Fzd7;Wnt9a-Fzd7;	yes (Paralog score>1)	yes (Paralog score>1)
32838	FBgn0010194	Wnt5	45307	FBgn0001085	fz	WNT signaling pathway	high	1	Annotation	literation	secreted;	yes (SignalP6)	membrane;cell-cell adhesion;	yes (deepTMHMM,TMHMM2)		yes	WNT4-FZD1;WNT5A-FZD1;WNT5A-FZD7;	Wnt5a-Fzd1;	yes (Paralog score>1)	yes (Paralog score>1)
34010	FBgn0031902	Wnt6	45307	FBgn0001085	fz	WNT signaling pathway	high	1	Annotation	literation	secreted;	yes (SignalP6)	membrane;cell-cell adhesion;	yes (deepTMHMM,TMHMM2)					yes (Paralog score>1)	yes (Paralog score>1)
34009	FBgn0284084	wg	40090	FBgn0016797	fz2	WNT signaling pathway	high	1	Annotation	literation	secreted;	yes (SignalP6)	membrane;	yes (deepTMHMM,TMHMM2)	neuromuscular junction (ligand)	yes	WNT1-FZD5;	Wnt1-Fzd5;	yes (Paralog score>1)	yes (Paralog score>1)
34011	FBgn0031903	Wnt10	40090	FBgn0016797	fz2	WNT signaling pathway	high	1	Annotation	literation	secreted;		membrane;	yes (deepTMHMM,TMHMM2)		yes	WNT5A-FZD5;WNT7A-FZD5;	Wnt10b-Fzd5;	yes (Paralog score>1)	yes (Paralog score>1)
35975	FBgn0004360	Wnt2	40090	FBgn0016797	fz2	WNT signaling pathway	high	1	Annotation	literation	secreted;	yes (SignalP6)	membrane;	yes (deepTMHMM,TMHMM2)		yes	WNT7A-FZD5;	Wnt7a-Fzd5;	yes (Paralog score>1)	yes (Paralog score>1)
34007	FBgn0010453	Wnt4	40090	FBgn0016797	fz2	WNT signaling pathway	high	1	Annotation	literation	secreted;	yes (SignalP6)	membrane;	yes (deepTMHMM,TMHMM2)		yes	WNT1-FZD5;	Wnt9b-Fzd5;	yes (Paralog score>1)	yes (Paralog score>1)
32838	FBgn0010194	Wnt5	40090	FBgn0016797	fz2	WNT signaling pathway	high	1	Annotation	literation	secreted;	yes (SignalP6)	membrane;	yes (deepTMHMM,TMHMM2)		yes	WNT5A-FZD5;	Wnt5a-Fzd5;	yes (Paralog score>1)	yes (Paralog score>1)
34010	FBgn0031902	Wnt6	40090	FBgn0016797	fz2	WNT signaling pathway	high	1	Annotation	literation	secreted;	yes (SignalP6)	membrane;	yes (deepTMHMM,TMHMM2)					yes (Paralog score>1)	yes (Paralog score>1)
34009	FBgn0284084	wg	31023	FBgn0027343	fz3	WNT signaling pathway	high	1	Annotation	literation	secreted;	yes (SignalP6)	membrane;	yes (deepTMHMM,TMHMM2)	neuromuscular junction (ligand)	yes	WNT1-FZD5;WNT1-FZD9;	Wnt1-Fzd9;	yes (Paralog score>1)	yes (Paralog score>1)
34011	FBgn0031903	Wnt10	31023	FBgn0027343	fz3	WNT signaling pathway	high	1	Annotation	literation	secreted;		membrane;	yes (deepTMHMM,TMHMM2)		yes	WNT5A-FZD5;WNT5A-FZD9;WNT7A-FZD10;WNT7A-FZD5;WNT7A-FZD9;	Wnt10b-Fzd5;	yes (Paralog score>1)	yes (Paralog score>1)
35975	FBgn0004360	Wnt2	31023	FBgn0027343	fz3	WNT signaling pathway	high	1	Annotation	literation	secreted;	yes (SignalP6)	membrane;	yes (deepTMHMM,TMHMM2)		yes	WNT7B-FZD10;	Wnt7b-Fzd10;Wnt7b-Fzd3;	yes (Paralog score>1)	yes (Paralog score>1)
34007	FBgn0010453	Wnt4	31023	FBgn0027343	fz3	WNT signaling pathway	high	1	Annotation	literation	secreted;	yes (SignalP6)	membrane;	yes (deepTMHMM,TMHMM2)		yes	WNT1-FZD5;WNT1-FZD9;WNT11-FZD7;	Wnt9b-Fzd5;	yes (Paralog score>1)	yes (Paralog score>1)
32838	FBgn0010194	Wnt5	31023	FBgn0027343	fz3	WNT signaling pathway	high	1	Annotation	literation	secreted;	yes (SignalP6)	membrane;	yes (deepTMHMM,TMHMM2)		yes	WNT5A-FZD5;WNT5A-FZD9;	Wnt5a-Fzd9;	yes (Paralog score>1)	yes (Paralog score>1)
34010	FBgn0031902	Wnt6	31023	FBgn0027343	fz3	WNT signaling pathway	high	1	Annotation	literation	secreted;	yes (SignalP6)	membrane;	yes (deepTMHMM,TMHMM2)					yes (Paralog score>1)	yes (Paralog score>1)
34009	FBgn0284084	wg	31659	FBgn0027342	fz4	WNT signaling pathway	high	1	Annotation	literation	secreted;	yes (SignalP6)	membrane;	yes (deepTMHMM,TMHMM2)	neuromuscular junction (ligand)	yes	WNT5A-FZD4;	Wnt1-Fzd9;	yes (Paralog score>1)	yes (Paralog score>1)
34011	FBgn0031903	Wnt10	31659	FBgn0027342	fz4	WNT signaling pathway	high	1	Annotation	literation	secreted;		membrane;	yes (deepTMHMM,TMHMM2)		yes	WNT5A-FZD4;	Wnt10b-Fzd4;	yes (Paralog score>1)	yes (Paralog score>1)
35975	FBgn0004360	Wnt2	31659	FBgn0027342	fz4	WNT signaling pathway	high	1	Annotation	literation	secreted;	yes (SignalP6)	membrane;	yes (deepTMHMM,TMHMM2)		yes	WNT7B-FZD4;	Wnt7b-Fzd4;	yes (Paralog score>1)	yes (Paralog score>1)
34007	FBgn0010453	Wnt4	31659	FBgn0027342	fz4	WNT signaling pathway	high	1	Annotation	literation	secreted;	yes (SignalP6)	membrane;	yes (deepTMHMM,TMHMM2)		yes		Wnt9a-Fzd4;	yes (Paralog score>1)	yes (Paralog score>1)
32838	FBgn0010194	Wnt5	31659	FBgn0027342	fz4	WNT signaling pathway	high	1	Annotation	literation	secreted;	yes (SignalP6)	membrane;	yes (deepTMHMM,TMHMM2)		yes	WNT5A-FZD4;	Wnt5a-Fzd4;	yes (Paralog score>1)	yes (Paralog score>1)
34010	FBgn0031902	Wnt6	31659	FBgn0027342	fz4	WNT signaling pathway	high	1	Annotation	literation	secreted;	yes (SignalP6)	membrane;	yes (deepTMHMM,TMHMM2)		yes	WNT6-FZD4;		yes (Paralog score>1)	yes (Paralog score>1)
41633	FBgn0038134	wntD	31659	FBgn0027342	fz4	WNT signaling pathway	high	1	Annotation	literation	secreted;	yes (SignalP6)	membrane;	yes (deepTMHMM,TMHMM2)		yes		Wnt8a-Fzd4;	yes (Paralog score>1)	yes (Paralog score>1)
39833	FBgn0004569	aos	37455	FBgn0003731	Egfr	EGFR signaling pathway	high	1	Annotation	literation	secreted;	yes (SignalP6)	membrane;cell-cell adhesion;	yes (deepTMHMM,TMHMM2)
34171	FBgn0001137	grk	37455	FBgn0003731	Egfr	EGFR signaling pathway	high	1	Annotation	literation	extracellular matrix/space;	yes (SignalP6)	membrane;cell-cell adhesion;	yes (deepTMHMM,TMHMM2)		yes	NRG3-ERBB4;	Nrg3-Erbb4;	yes (Paralog score>1)
326198	FBgn0052179	Krn	37455	FBgn0003731	Egfr	EGFR signaling pathway	high	1	Annotation	literation	extracellular matrix/space;	yes (SignalP6)	membrane;cell-cell adhesion;	yes (deepTMHMM,TMHMM2)		yes	NRG1-EGFR;NRG1-ERBB4;	Nrg1-Egfr;Nrg1-Erbb4;	yes (Paralog score>1)	yes (Paralog score>1)
38657	FBgn0003984	vn	37455	FBgn0003731	Egfr	EGFR signaling pathway	high	1	Annotation	literation	secreted;	yes (SignalP6)	membrane;cell-cell adhesion;	yes (deepTMHMM,TMHMM2)		yes	NRG2-ERBB4;	Nrg2-Erbb4;
43146	FBgn0000206	boss	32039	FBgn0003366	sev	EGFR signaling pathway	high	1	Annotation	literation	receptor ligand activity;	yes (SignalP6)	membrane;	yes (deepTMHMM,TMHMM2)
39013	FBgn0263930	dally	39564	FBgn0285896	btl	FGFR signaling pathway	high	1	Annotation	literation	extracellular matrix/space;	yes (SignalP6)	membrane;cell-cell adhesion;	yes (deepTMHMM,TMHMM2)
36255	FBgn0033649	pyr	39564	FBgn0285896	btl	FGFR signaling pathway	high	1	Annotation	literation	extracellular matrix/space;	yes (SignalP6)	membrane;cell-cell adhesion;	yes (deepTMHMM,TMHMM2)						yes (Paralog score>1)
36258	FBgn0033652	ths	39564	FBgn0285896	btl	FGFR signaling pathway	high	1	Annotation	literation	extracellular matrix/space;	yes (SignalP6)	membrane;cell-cell adhesion;	yes (deepTMHMM,TMHMM2)						yes (Paralog score>1)
42356	FBgn0014135	bnl	42160	FBgn0010389	htl	FGFR signaling pathway	high	1	Annotation	literation	extracellular matrix/space;		membrane;cell-cell junction;cell-cell adhesion;	yes (deepTMHMM,TMHMM2)	neuromuscular junction (receptor)	yes	FGF20-FGFR3;	Fgf20-Fgfr1;Fgf20-Fgfr2;Fgf20-Fgfr4;		yes (Paralog score>1)
36255	FBgn0033649	pyr	42160	FBgn0010389	htl	FGFR signaling pathway	high	1	Annotation	literation	extracellular matrix/space;	yes (SignalP6)	membrane;cell-cell junction;cell-cell adhesion;	yes (deepTMHMM,TMHMM2)	neuromuscular junction (receptor)					yes (Paralog score>1)
36258	FBgn0033652	ths	42160	FBgn0010389	htl	FGFR signaling pathway	high	1	Annotation	literation	extracellular matrix/space;	yes (SignalP6)	membrane;cell-cell junction;cell-cell adhesion;	yes (deepTMHMM,TMHMM2)	neuromuscular junction (receptor)					yes (Paralog score>1)
33432	FBgn0000490	dpp	39013	FBgn0263930	dally	HEDGEHOG signaling pathway	high	1	Annotation	literation	secreted;	yes (SignalP6)	membrane;
42737	FBgn0004644	hh	39013	FBgn0263930	dally	HEDGEHOG signaling pathway	high	1	Annotation	literation	extracellular matrix/space;		membrane;			yes	SHH-GPC5;	Shh-Gpc1;Shh-Gpc6;		yes (Paralog score>1)
32813	FBgn0004956	upd1	39013	FBgn0263930	dally	HEDGEHOG signaling pathway	high	1	Annotation	literation	extracellular matrix/space;	yes (SignalP6)	membrane;
34009	FBgn0284084	wg	39013	FBgn0263930	dally	HEDGEHOG signaling pathway	high	1	Annotation	literation	secreted;	yes (SignalP6)	membrane;		neuromuscular junction (ligand)					yes (Paralog score>1)
42737	FBgn0004644	hh	39596	FBgn0041604	dlp	HEDGEHOG signaling pathway	high	1	Annotation	literation	extracellular matrix/space;		membrane;cell-cell junction;cell-cell adhesion;	yes (TMHMM2)	neuromuscular junction (receptor)	yes	SHH-GPC1;	Shh-Gpc1;Shh-Gpc6;		yes (Paralog score>1)
34009	FBgn0284084	wg	39596	FBgn0041604	dlp	HEDGEHOG signaling pathway	high	1	Annotation	literation	secreted;	yes (SignalP6)	membrane;cell-cell junction;cell-cell adhesion;	yes (TMHMM2)	neuromuscular junction (ligand,receptor)					yes (Paralog score>1)
42737	FBgn0004644	hh	35851	FBgn0003892	ptc	HEDGEHOG signaling pathway	high	1	Annotation	literation	extracellular matrix/space;		membrane;	yes (deepTMHMM,TMHMM2)		yes	SHH-PTCH2;	Shh-Ptch1;
42737	FBgn0004644	hh	33196	FBgn0003444	smo	HEDGEHOG signaling pathway	high	1	Annotation	literation	extracellular matrix/space;		membrane;	yes (deepTMHMM,TMHMM2)		yes	SHH-SMO;	Shh-Smo;
33245	FBgn0284247	ds	33627	FBgn0001075	ft	HIPPO signaling pathway	high	1	Annotation	literation			membrane;cell-cell adhesion;	yes (deepTMHMM,TMHMM2)		yes	FAT4-DCHS1;	Fat4-Dchs1;
37089	FBgn0000658	fj	33627	FBgn0001075	ft	HIPPO signaling pathway	high	1	Annotation	literation	secreted;		membrane;cell-cell adhesion;	yes (deepTMHMM,TMHMM2)
39149	FBgn0044051	Ilp1	42549	FBgn0283499	InR	INSULIN signaling pathway	high	1	Annotation	literation	secreted;neuropeptide;	yes (SignalP6)	membrane;	yes (deepTMHMM)		yes	IGF1-IGF1R;IGF2-IGF1R;	Igf1-Igf1r;Igf2-Igf1r;	yes (Paralog score>1)
39150	FBgn0036046	Ilp2	42549	FBgn0283499	InR	INSULIN signaling pathway	high	1	Annotation	literation	secreted;neuropeptide;	yes (SignalP6)	membrane;	yes (deepTMHMM)					yes (Paralog score>1)
39151	FBgn0044050	Ilp3	42549	FBgn0283499	InR	INSULIN signaling pathway	high	1	Annotation	literation	secreted;neuropeptide;	yes (SignalP6)	membrane;	yes (deepTMHMM)					yes (Paralog score>1)
39152	FBgn0044049	Ilp4	42549	FBgn0283499	InR	INSULIN signaling pathway	high	1	Annotation	literation	secreted;neuropeptide;	yes (SignalP6)	membrane;	yes (deepTMHMM)
2768992	FBgn0044048	Ilp5	42549	FBgn0283499	InR	INSULIN signaling pathway	high	1	Annotation	literation	secreted;neuropeptide;	yes (SignalP6)	membrane;	yes (deepTMHMM)		yes	IGF1-IGF1R;IGF2-IGF1R;	Igf1-Igf1r;Igf2-Igf1r;	yes (Paralog score>1)	yes (Paralog score>1)
31220	FBgn0044047	Ilp6	42549	FBgn0283499	InR	INSULIN signaling pathway	high	1	Annotation	literation	secreted;neuropeptide;	yes (SignalP6)	membrane;	yes (deepTMHMM)
31328	FBgn0044046	Ilp7	42549	FBgn0283499	InR	INSULIN signaling pathway	high	1	Annotation	literation	secreted;neuropeptide;	yes (SignalP6)	membrane;	yes (deepTMHMM)						yes (Paralog score>1)
39909	FBgn0036690	Ilp8	42549	FBgn0283499	InR	INSULIN signaling pathway	high	1	Annotation	literation	extracellular matrix/space;neuropeptide;	yes (SignalP6)	membrane;	yes (deepTMHMM)						yes (Paralog score>1)
39909	FBgn0036690	Ilp8	43098	FBgn0039354	Lgr3	INSULIN signaling pathway	high	1	Annotation	literation	extracellular matrix/space;neuropeptide;	yes (SignalP6)	membrane;	yes (deepTMHMM,TMHMM2)
32813	FBgn0004956	upd1	32976	FBgn0043903	dome	JAK/STAT signaling pathway	high	1	Annotation	literation	extracellular matrix/space;	yes (SignalP6)	membrane;	yes (deepTMHMM,TMHMM2)					yes (Paralog score>1)
32805	FBgn0030904	upd2	32976	FBgn0043903	dome	JAK/STAT signaling pathway	high	1	Annotation	literation	extracellular matrix/space;	yes (SignalP6)	membrane;	yes (deepTMHMM,TMHMM2)					yes (Paralog score>1)
3346149	FBgn0053542	upd3	32976	FBgn0043903	dome	JAK/STAT signaling pathway	high	1	Annotation	literation	extracellular matrix/space;		membrane;	yes (deepTMHMM,TMHMM2)
42313	FBgn0000463	Delta	31293	FBgn0004647	N	NOTCH signaling pathway	high	1	Annotation	literation	receptor ligand activity;	yes (SignalP6)	membrane;cell-cell junction;cell-cell adhesion;	yes (deepTMHMM,TMHMM2)		yes	DLL1-NOTCH1;DLL1-NOTCH2;DLL1-NOTCH3;	Dll1-Notch1;Dll1-Notch2;	yes (Paralog score>1)
43275	FBgn0004197	Ser	31293	FBgn0004647	N	NOTCH signaling pathway	high	1	Annotation	literation	receptor ligand activity;		membrane;cell-cell junction;cell-cell adhesion;	yes (deepTMHMM,TMHMM2)		yes	JAG1-NOTCH1;JAG1-NOTCH2;JAG1-NOTCH3;	Jag1-Notch1;Jag1-Notch2;	yes (Paralog score>1)
33361	FBgn0051665	wry	31293	FBgn0004647	N	NOTCH signaling pathway	high	1	Annotation	literation	receptor ligand activity;	yes (SignalP6)	membrane;cell-cell junction;cell-cell adhesion;	yes (deepTMHMM,TMHMM2)					yes (Paralog score>1)
38495	FBgn0004552	Akh	33942	FBgn0025595	AkhR	other	high	1	Annotation	literation	secreted;neuropeptide;	yes (SignalP6)	membrane;	yes (deepTMHMM,TMHMM2)						yes (Paralog score>1)
42683	FBgn0039007	CCAP	33942	FBgn0025595	AkhR	other	high	1	Annotation	literation	secreted;neuropeptide;	yes (SignalP6)	membrane;	yes (deepTMHMM,TMHMM2)
41742	FBgn0013767	Crz	33942	FBgn0025595	AkhR	other	high	1	Annotation	literation	secreted;neuropeptide;	yes (SignalP6)	membrane;	yes (deepTMHMM,TMHMM2)						yes (Paralog score>1)
38495	FBgn0004552	Akh	2768688	FBgn0039396	CCAP-R	other	high	1	Annotation	literation	secreted;neuropeptide;	yes (SignalP6)	membrane;	yes (deepTMHMM,TMHMM2)
41742	FBgn0013767	Crz	2768688	FBgn0039396	CCAP-R	other	high	1	Annotation	literation	secreted;neuropeptide;	yes (SignalP6)	membrane;	yes (deepTMHMM,TMHMM2)
38495	FBgn0004552	Akh	39409	FBgn0036278	CrzR	other	high	1	Annotation	literation	secreted;neuropeptide;	yes (SignalP6)	membrane;	yes (deepTMHMM,TMHMM2)						yes (Paralog score>1)
41170	FBgn0012344	Dh44	36601	FBgn0033932	Dh44-R1	other	high	1	Annotation	literation	secreted;neuropeptide;	yes (SignalP6)	membrane;	yes (deepTMHMM,TMHMM2)						yes (Paralog score>1)
41170	FBgn0012344	Dh44	36368	FBgn0033744	Dh44-R2	other	high	1	Annotation	literation	secreted;neuropeptide;	yes (SignalP6)	membrane;	yes (deepTMHMM,TMHMM2)						yes (Paralog score>1)
44125	FBgn0028738	ETH	42523	FBgn0038874	ETHR	other	high	1	Annotation	literation	extracellular matrix/space;neuropeptide;	yes (SignalP6)	membrane;	yes (deepTMHMM,TMHMM2)						yes (Paralog score>1)
5740142	FBgn0261386	Gpa2	42133	FBgn0016650	Lgr1	other	high	1	Annotation	literation	extracellular matrix/space;neuropeptide;	yes (SignalP6)	membrane;	yes (deepTMHMM,TMHMM2)		yes	GPHA2-TSHR;
47746	FBgn0028418	Lk	38622	FBgn0035610	Lkr	other	high	1	Annotation	literation	secreted;neuropeptide;	yes (SignalP6)	membrane;	yes (deepTMHMM,TMHMM2)
33148	FBgn0000719	fog	32637	FBgn0030766	mthl1	other	high	1	Annotation	literation	secreted;	yes (SignalP6)	membrane;	yes (deepTMHMM,TMHMM2)
36936	FBgn0034199	Gbp1	38057	FBgn0035132	mthl10	other	high	1	Annotation	literation	extracellular matrix/space;	yes (SignalP6)	membrane;cell-cell adhesion;	yes (deepTMHMM,TMHMM2)
43541	FBgn0039722	Capa	41638	FBgn0038139	PK2-R2	other	high	1	Annotation	literation	secreted;neuropeptide;	yes (SignalP6)	membrane;	yes (deepTMHMM,TMHMM2)						yes (Paralog score>1)
44125	FBgn0028738	ETH	41638	FBgn0038139	PK2-R2	other	high	1	Annotation	literation	extracellular matrix/space;neuropeptide;	yes (SignalP6)	membrane;	yes (deepTMHMM,TMHMM2)						yes (Paralog score>1)
5740597	FBgn0085512	RYa	43253	FBgn0004842	RYa-R	other	high	1	Annotation	literation	secreted;neuropeptide;	yes (SignalP6)	membrane;	yes (deepTMHMM,TMHMM2)
2768691	FBgn0250832	Dup99B	31463	FBgn0029768	SPR	other	high	1	Annotation	literation	secreted;	yes (SignalP6)	membrane;	yes (deepTMHMM,TMHMM2)
39494	FBgn0003034	SP	31463	FBgn0029768	SPR	other	high	1	Annotation	literation	secreted;neuropeptide;	yes (SignalP6)	membrane;	yes (deepTMHMM,TMHMM2)
41890	FBgn0038343	Trissin	33812	FBgn0085410	TrissinR	other	high	1	Annotation	literation	secreted;	yes (SignalP6)	membrane;	yes (deepTMHMM,TMHMM2)
43541	FBgn0039722	Capa	40393	FBgn0037100	CapaR	other	high	1	Annotation	literation	secreted;neuropeptide;	yes (SignalP6)	membrane;	yes (deepTMHMM,TMHMM2)						yes (Paralog score>1)
45845	FBgn0000500	Dsk	32860	FBgn0259231	CCKLR-17D1	other	high	1	Annotation	literation	secreted;neuropeptide;	yes (SignalP6)	membrane;cell-cell junction;	yes (deepTMHMM,TMHMM2)
41742	FBgn0013767	Crz	39409	FBgn0036278	CrzR	other	high	1	Annotation	literation	secreted;neuropeptide;	yes (SignalP6)	membrane;	yes (deepTMHMM,TMHMM2)						yes (Paralog score>1)
36030	FBgn0000715	FMRFa	38357	FBgn0035385	FMRFaR	other	high	1	Annotation	literation	secreted;neuropeptide;	yes (SignalP6)	membrane;	yes (deepTMHMM,TMHMM2)
44324	FBgn0011581	Ms	38298	FBgn0035331	MsR1	other	high	1	Annotation	literation	secreted;neuropeptide;	yes (SignalP6)	membrane;	yes (deepTMHMM,TMHMM2)						yes (Paralog score>1)
44324	FBgn0011581	Ms	38296	FBgn0264002	MsR2	other	high	1	Annotation	literation	secreted;neuropeptide;	yes (SignalP6)	membrane;	yes (deepTMHMM,TMHMM2)						yes (Paralog score>1)
43193	FBgn0023178	Pdf	31234	FBgn0260753	Pdfr	other	high	1	Annotation	literation	secreted;neuropeptide;	yes (SignalP6)	membrane;	yes (deepTMHMM,TMHMM2)
43541	FBgn0039722	Capa	41713	FBgn0038201	PK1-R	other	high	1	Annotation	literation	secreted;neuropeptide;	yes (SignalP6)	membrane;	yes (deepTMHMM,TMHMM2)						yes (Paralog score>1)
41547	FBgn0028374	Hug	41639	FBgn0038140	PK2-R1	other	high	1	Annotation	literation	secreted;neuropeptide;	yes (SignalP6)	membrane;	yes (deepTMHMM,TMHMM2)						yes (Paralog score>1)
41547	FBgn0028374	Hug	41638	FBgn0038139	PK2-R2	other	high	1	Annotation	literation	secreted;neuropeptide;	yes (SignalP6)	membrane;	yes (deepTMHMM,TMHMM2)						yes (Paralog score>1)
31002	FBgn0000108	Appl	31540	FBgn0029837	Tsp5D	other	moderate	2	Prediction	AFM prediction (receptor, full-length)		yes (SignalP6)	membrane;	yes (deepTMHMM,TMHMM2)		yes	APP-TSPAN12;	App-Tspan12;
31002	FBgn0000108	Appl	34037	FBgn0031926	CG6739	other	moderate	2	Prediction	AFM prediction (receptor, full-length)		yes (SignalP6)	membrane;	yes (deepTMHMM,TMHMM2)		yes	APP-LRP1;APP-LRP10;	App-Lrp10;App-Lrp2;App-Sorl1;
31002	FBgn0000108	Appl	35832	FBgn0050361	mtt	other	moderate	2	Prediction	AFM prediction (receptor, full-length)		yes (SignalP6)	membrane;	yes (deepTMHMM,TMHMM2)		yes	APP-GRM7;	App-Casr;
31002	FBgn0000108	Appl	39966	FBgn0036742	CG7497	other	moderate	2	Prediction	AFM prediction (receptor, full-length)		yes (SignalP6)	membrane;	yes (deepTMHMM,TMHMM2)		yes	APP-PTGER2;
31002	FBgn0000108	Appl	41310	FBgn0037848	Tsp86D	other	moderate	2	Prediction	AFM prediction (receptor, full-length)		yes (SignalP6)	membrane;	yes (deepTMHMM,TMHMM2)		yes	APP-TSPAN15;	App-Tspan15;		yes (Paralog score>1)
31002	FBgn0000108	Appl	42258	FBgn0038653	Octalpha2R	other	moderate	2	Prediction	AFM prediction (receptor, full-length)		yes (SignalP6)	membrane;	yes (deepTMHMM,TMHMM2)		yes	APP-ADRA2A;	App-Adra2a;
31002	FBgn0000108	Appl	43127	FBgn0027865	Tsp96F	other	moderate	2	Prediction	AFM prediction (receptor, full-length)		yes (SignalP6)	membrane;	yes (deepTMHMM,TMHMM2)		yes	APP-TSPAN12;	App-Tspan12;		yes (Paralog score>1)
31023	FBgn0027343	fz3	45307	FBgn0001085	fz	other	moderate	2	Prediction	AFM prediction (receptor, full-length)	extracellular matrix/space;	yes (SignalP6)	membrane;cell-cell adhesion;	yes (deepTMHMM,TMHMM2)		yes	SFRP1-FZD2;	Sfrp1-Fzd2;
31293	FBgn0004647	N	31293	FBgn0004647	N	other	moderate	2	Prediction	MIST direct		yes (SignalP6)	membrane;cell-cell junction;cell-cell adhesion;	yes (deepTMHMM,TMHMM2)		yes		Jag1-Notch1;Jag1-Notch2;	yes (Paralog score>1)
31293	FBgn0004647	N	44355	FBgn0015380	drl	other	moderate	2	Prediction	AFM prediction (receptor, full-length)		yes (SignalP6)	membrane;cell-cell adhesion;	yes (deepTMHMM,TMHMM2)		yes		Pros1-Tyro3;	yes (Paralog score>1)	yes (Paralog score>1)
31293	FBgn0004647	N	53425	FBgn0040505	Alk	other	moderate	2	Prediction	AFM prediction (receptor, full-length)		yes (SignalP6)	membrane;cell-cell junction;cell-cell adhesion;	yes (deepTMHMM,TMHMM2)	neuromuscular junction (receptor)	yes		Pros1-Tyro3;		yes (Paralog score>1)
31364	FBgn0000635	Fas2	34950	FBgn0001991	Ca-alpha1D	other	moderate	2	Prediction	AFM prediction (receptor, full-length)		yes (SignalP6)	membrane;cell-cell adhesion;	yes (deepTMHMM,TMHMM2)	neuromuscular junction (ligand)	yes	NCAM1-CACNA1C;
31380	FBgn0029708	CG3556	41889	FBgn0019940	Rh6	other	moderate	2	Prediction	AFM prediction (receptor, full-length)	secreted;	yes (SignalP6)	membrane;	yes (deepTMHMM,TMHMM2)		yes	TCN2-CNR1;
31466	FBgn0029771	CG12730	44279	FBgn0000119	arr	other	moderate	2	Prediction	AFM prediction (receptor, full-length)			membrane;cell-cell junction;	yes (deepTMHMM,TMHMM2)	neuromuscular junction (receptor)	yes	CKLF-LRP6;
31617	FBgn0003390	shf	44355	FBgn0015380	drl	other	moderate	2	Prediction	AFM prediction (receptor, full-length)	secreted;	yes (SignalP6)	membrane;cell-cell adhesion;	yes (deepTMHMM,TMHMM2)		yes	WIF1-RYK;
31659	FBgn0027342	fz4	40090	FBgn0016797	fz2	other	moderate	2	Prediction	AFM prediction (receptor, full-length)	extracellular matrix/space;	yes (SignalP6)	membrane;	yes (deepTMHMM,TMHMM2)		yes	SFRP2-FZD5;	Sfrp2-Fzd5;
31744	FBgn0030011	Gbeta5	42770	FBgn0039081	Irk2	other	moderate	2	Prediction	AFM prediction (receptor, full-length)			membrane;	yes (deepTMHMM,TMHMM2)		yes		Gnb5-Kcnj6;
31792	FBgn0264975	Nrg	40553	FBgn0037240	Cont	other	moderate	2	Prediction	AFM prediction (receptor, full-length)		yes (SignalP6)	membrane;cell-cell junction;cell-cell adhesion;			yes	L1CAM-CNTN1;	L1cam-Cntn1;
32125	FBgn0030330	Tango10	50003	FBgn0266801	CG45263	other	moderate	2	Prediction	AFM prediction (receptor, full-length)			membrane;cell-cell junction;cell-cell adhesion;	yes (deepTMHMM,TMHMM2)		yes	LGALS3BP-CD33;
32162	FBgn0001083	fw	36693	FBgn0034005	ItgaPS4	other	moderate	2	Prediction	AFM prediction (receptor, full-length)	secreted;	yes (SignalP6)	membrane;cell-cell adhesion;	yes (deepTMHMM,TMHMM2)		yes		Cfh-Itgam;
32162	FBgn0001083	fw	44096	FBgn0024179	wit	other	moderate	2	Prediction	AFM prediction (receptor, full-length)	secreted;	yes (SignalP6)	membrane;cell-cell junction;cell-cell adhesion;	yes (deepTMHMM,TMHMM2)	neuromuscular junction (receptor)	yes	C4BPA-BMPR2;
32398	FBgn0015773	NetA	36377	FBgn0011592	fra	other	moderate	2	Prediction	AFM prediction (receptor, full-length)	secreted;	yes (SignalP6)	membrane;cell-cell adhesion;	yes (deepTMHMM,TMHMM2)		yes	NTN1-DCC;	Ntn3-Neo1;	yes (Paralog score>1)
32400	FBgn0015774	NetB	36377	FBgn0011592	fra	other	moderate	2	Prediction	MIST direct/AFM prediction (FL)	secreted;	yes (SignalP6)	membrane;cell-cell adhesion;	yes (deepTMHMM,TMHMM2)		yes	NTN1-DCC;	Ntn1-Neo1;	yes (Paralog score>1)
32400	FBgn0015774	NetB	36703	FBgn0034013	unc-5	other	moderate	2	Prediction	AFM prediction (receptor, full-length)	secreted;	yes (SignalP6)	membrane;	yes (deepTMHMM,TMHMM2)		yes	NTN1-UNC5C;	Ntn1-Unc5a;Ntn1-Unc5c;
32400	FBgn0015774	NetB	43583	FBgn0039747	AdoR	other	moderate	2	Prediction	AFM prediction (receptor, full-length)	secreted;	yes (SignalP6)	membrane;	yes (deepTMHMM,TMHMM2)		yes	NTN1-ADORA2B;	Ntn1-Adora2b;
32400	FBgn0015774	NetB	44522	FBgn0002543	robo2	other	moderate	2	Prediction	AFM prediction (receptor, full-length)	secreted;	yes (SignalP6)	cell-cell adhesion;	yes (deepTMHMM,TMHMM2)		yes		Ntn1-Robo3;
32544	FBgn0001105	Gbeta13F	42561	FBgn0027575	GABA-B-R2	other	moderate	2	Prediction	AFM prediction (receptor, full-length)			membrane;cell-cell junction;cell-cell adhesion;	yes (deepTMHMM,TMHMM2)		yes	GNB3-GABBR2;
32552	FBgn0030706	Lrp4	32303	FBgn0265416	Neto	other	moderate	2	Prediction	AFM prediction (receptor, full-length)		yes (SignalP6)	membrane;cell-cell junction;	yes (deepTMHMM,TMHMM2)	neuromuscular junction (receptor)	yes		Egf-Nrp1;
32552	FBgn0030706	Lrp4	41549	FBgn0038063	Octbeta2R	other	moderate	2	Prediction	AFM prediction (receptor, full-length)		yes (SignalP6)	membrane;	yes (deepTMHMM,TMHMM2)		yes	EGF-ADRB2;		yes (Paralog score>1)
32561	FBgn0259110	mmd	32275	FBgn0004456	mew	other	moderate	2	Prediction	AFM prediction (receptor, full-length)		yes (SignalP6)	membrane;cell-cell junction;cell-cell adhesion;	yes (deepTMHMM,TMHMM2)		yes	ADAM2-ITGA6;ADAM9-ITGA6;	Adam9-Itga6;	yes (Paralog score>1)	yes (Paralog score>1)
32561	FBgn0259110	mmd	32661	FBgn0001250	if	other	moderate	2	Prediction	AFM prediction (receptor, full-length)		yes (SignalP6)	membrane;cell-cell junction;cell-cell adhesion;	yes (deepTMHMM,TMHMM2)		yes	ADAM15-ITGA5;ADAM15-ITGAV;	Adam9-Itgav;		yes (Paralog score>1)
32561	FBgn0259110	mmd	36693	FBgn0034005	ItgaPS4	other	moderate	2	Prediction	AFM prediction (receptor, full-length)		yes (SignalP6)	membrane;cell-cell adhesion;	yes (deepTMHMM,TMHMM2)		yes	ADAM12-ITGA9;ADAM15-ITGA9;	Adam12-Itga9;		yes (Paralog score>1)
32561	FBgn0259110	mmd	43127	FBgn0027865	Tsp96F	other	moderate	2	Prediction	AFM prediction (receptor, full-length)		yes (SignalP6)	membrane;	yes (deepTMHMM,TMHMM2)		yes	ADAM2-CD9;	Adam2-Cd9;	yes (Paralog score>1)
32604	FBgn0004598	Fur2	40090	FBgn0016797	fz2	other	moderate	2	Prediction	AFM prediction (receptor, full-length)			membrane;	yes (deepTMHMM,TMHMM2)		yes	RSPO1-FZD8;RSPO3-FZD8;	Rspo3-Fzd8;
32612	FBgn0030749	AnxB11	35832	FBgn0050361	mtt	other	moderate	2	Prediction	AFM prediction (receptor, full-length)			membrane;	yes (deepTMHMM,TMHMM2)		yes	ANXA1-GRM7;		yes (Paralog score>1)
32612	FBgn0030749	AnxB11	42258	FBgn0038653	Octalpha2R	other	moderate	2	Prediction	AFM prediction (receptor, full-length)			membrane;	yes (deepTMHMM,TMHMM2)		yes	ANXA1-ADRA2A;		yes (Paralog score>1)
32623	FBgn0011742	Arp2	41549	FBgn0038063	Octbeta2R	other	moderate	2	Prediction	AFM prediction (receptor, full-length)			membrane;	yes (deepTMHMM,TMHMM2)		yes	ACTR2-ADRB2;
32746	FBgn0250788	beta-Spec	35091	FBgn0267486	Ptp36E	other	moderate	2	Prediction	AFM prediction (receptor, full-length)			membrane;		neuromuscular junction (ligand)	yes	SPTBN2-PTPRA;		yes (Paralog score>1)
32773	FBgn0030880	CG6788	43222	FBgn0262473	Tl	other	moderate	2	Prediction	AFM prediction (receptor, full-length)	extracellular matrix/space;	yes (SignalP6)	membrane;cell-cell adhesion;	yes (deepTMHMM,TMHMM2)		yes	FGG-TLR4;		yes (Paralog score>1)
32773	FBgn0030880	CG6788	44885	FBgn0004657	mys	other	moderate	2	Prediction	AFM prediction (receptor, full-length)	extracellular matrix/space;	yes (SignalP6)	membrane;cell-cell junction;cell-cell adhesion;	yes (deepTMHMM,TMHMM2)		yes	FGG-ITGB1;	Fgg-Itgb2;	yes (Paralog score>1)
32778	FBgn0030884	CG6847	37191	FBgn0263116	5-HT1B	other	moderate	2	Prediction	AFM prediction (receptor, full-length)	secreted;	yes (SignalP6)	membrane;	yes (deepTMHMM,TMHMM2)		yes	LIPH-LPAR2;		yes (Paralog score>1)
32778	FBgn0030884	CG6847	40019	FBgn0036789	AstC-R2	other	moderate	2	Prediction	AFM prediction (receptor, full-length)	secreted;	yes (SignalP6)	membrane;cell-cell adhesion;	yes (deepTMHMM,TMHMM2)		yes	LIPH-LPAR4;		yes (Paralog score>1)
32838	FBgn0010194	Wnt5	34367	FBgn0010407	Ror	other	moderate	2	Prediction	AFM prediction (receptor, full-length)	secreted;	yes (SignalP6)	membrane;	yes (deepTMHMM,TMHMM2)		yes	WNT5A-ROR1;	Wnt5a-Ror2;		yes (Paralog score>1)
32838	FBgn0010194	Wnt5	35922	FBgn0015838	Vang	other	moderate	2	Prediction	AFM prediction (receptor, full-length)	secreted;	yes (SignalP6)	membrane;cell-cell junction;	yes (deepTMHMM,TMHMM2)		yes	WNT5A-VANGL2;
32838	FBgn0010194	Wnt5	41104	FBgn0037671	ATP6AP2	other	moderate	2	Prediction	AFM prediction (receptor, full-length)	secreted;	yes (SignalP6)	membrane;	yes (deepTMHMM,TMHMM2)		yes	WNT3A-ATP6AP2;		yes (Paralog score>1)
32838	FBgn0010194	Wnt5	41549	FBgn0038063	Octbeta2R	other	moderate	2	Prediction	AFM prediction (receptor, full-length)	secreted;	yes (SignalP6)	membrane;	yes (deepTMHMM,TMHMM2)		yes	WNT5A-ADRB2;
32876	FBgn0030964	Pvf1	38850	FBgn0035798	frac	other	moderate	2	Prediction	AFM prediction (receptor, full-length)	extracellular matrix/space;	yes (SignalP6)				yes	VEGFC-CCBE1;	Vegfc-Ccbe1;
32876	FBgn0030964	Pvf1	39596	FBgn0041604	dlp	other	moderate	2	Prediction	AFM prediction (receptor, full-length)	extracellular matrix/space;	yes (SignalP6)	membrane;cell-cell junction;cell-cell adhesion;	yes (TMHMM2)	neuromuscular junction (receptor)	yes	VEGFA-GPC1;	Vegfa-Gpc1;
32876	FBgn0030964	Pvf1	43875	FBgn0011829	Ret	other	moderate	2	Prediction	AFM prediction (receptor, full-length)	extracellular matrix/space;	yes (SignalP6)	membrane;cell-cell adhesion;	yes (deepTMHMM,TMHMM2)		yes	VEGFA-RET;			yes (Paralog score>1)
32930	FBgn0031016	kek5	36692	FBgn0286785	scb	other	moderate	2	Prediction	AFM prediction (receptor, full-length)		yes (SignalP6)	membrane;cell-cell junction;cell-cell adhesion;	yes (deepTMHMM,TMHMM2)		yes	CHAD-ITGA2;	Chad-Itga2;		yes (Paralog score>1)
32930	FBgn0031016	kek5	36693	FBgn0034005	ItgaPS4	other	moderate	2	Prediction	AFM prediction (receptor, full-length)		yes (SignalP6)	membrane;cell-cell adhesion;	yes (deepTMHMM,TMHMM2)		yes	CHAD-ITGA2;	Chad-Itga2;		yes (Paralog score>1)
33019	FBgn0000084	AnxB10	35832	FBgn0050361	mtt	other	moderate	2	Prediction	AFM prediction (receptor, full-length)			membrane;	yes (deepTMHMM,TMHMM2)		yes	ANXA1-GRM7;		yes (Paralog score>1)
33019	FBgn0000084	AnxB10	42258	FBgn0038653	Octalpha2R	other	moderate	2	Prediction	AFM prediction (receptor, full-length)			membrane;	yes (deepTMHMM,TMHMM2)		yes	ANXA1-ADRA2A;		yes (Paralog score>1)
33162	FBgn0031213	galectin	32275	FBgn0004456	mew	other	moderate	2	Prediction	AFM prediction (receptor, full-length)			membrane;cell-cell junction;cell-cell adhesion;	yes (deepTMHMM,TMHMM2)		yes	LGALS8-ITGA3;	Lgals8-Itga3;
33162	FBgn0031213	galectin	33983	FBgn0031879	uif	other	moderate	2	Prediction	AFM prediction (receptor, full-length)			membrane;	yes (deepTMHMM,TMHMM2)		yes	LGALS9-MRC2;
33162	FBgn0031213	galectin	34251	FBgn0026439	Eaat1	other	moderate	2	Prediction	AFM prediction (receptor, full-length)			membrane;cell-cell junction;	yes (deepTMHMM,TMHMM2)	neuromuscular junction (receptor)	yes	LGALS9-SLC1A5;
33267	FBgn0031289	CG13950	39443	FBgn0014007	Ptp69D	other	moderate	2	Prediction	AFM prediction (receptor, full-length)			membrane;cell-cell adhesion;	yes (deepTMHMM,TMHMM2)		yes	LGALS1-PTPRC;
33432	FBgn0000490	dpp	43875	FBgn0011829	Ret	other	moderate	2	Prediction	AFM prediction (receptor, full-length)	secreted;	yes (SignalP6)	membrane;cell-cell adhesion;	yes (deepTMHMM,TMHMM2)		yes		Gdf15-Ret;	yes (Paralog score>1)	yes (Paralog score>1)
33444	FBgn0031437	Arpc5	41549	FBgn0038063	Octbeta2R	other	moderate	2	Prediction	AFM prediction (receptor, full-length)			membrane;	yes (deepTMHMM,TMHMM2)		yes	ARPC5-ADRB2;
33474	FBgn0031461	daw	43875	FBgn0011829	Ret	other	moderate	2	Prediction	AFM prediction (receptor, full-length)	secreted;	yes (SignalP6)	membrane;cell-cell adhesion;	yes (deepTMHMM,TMHMM2)		yes		Gdf15-Ret;	yes (Paralog score>1)
33572	FBgn0051954	CG31954	33576	FBgn0031547	Sr-CIV	other	moderate	2	Prediction	AFM prediction (receptor, full-length)	secreted;	yes (SignalP6)	membrane;			yes		Hgf-Nrp1;
33572	FBgn0051954	CG31954	37447	FBgn0010415	Sdc	other	moderate	2	Prediction	AFM prediction (receptor, full-length)	secreted;	yes (SignalP6)	membrane;cell-cell junction;cell-cell adhesion;	yes (deepTMHMM,TMHMM2)	neuromuscular junction (receptor)	yes		Hgf-Sdc2;	yes (Paralog score>1)
33572	FBgn0051954	CG31954	39334	FBgn0259140	Cubn2	other	moderate	2	Prediction	AFM prediction (receptor, full-length)	secreted;	yes (SignalP6)	membrane;			yes		Hgf-Nrp1;		yes (Paralog score>1)
33572	FBgn0051954	CG31954	42269	FBgn0261262	CG42613	other	moderate	2	Prediction	AFM prediction (receptor, full-length)	secreted;	yes (SignalP6)	membrane;	yes (deepTMHMM,TMHMM2)		yes		Hgf-Nrp1;	yes (Paralog score>1)	yes (Paralog score>1)
33589	FBgn0031558	CG16704	33572	FBgn0051954	CG31954	other	moderate	2	Prediction	AFM prediction (receptor, full-length)		yes (SignalP6)				yes		Spint1-St14;	yes (Paralog score>1)	yes (Paralog score>1)
33589	FBgn0031558	CG16704	34226	FBgn0015316	Try29F	other	moderate	2	Prediction	AFM prediction (receptor, full-length)		yes (SignalP6)		yes (TMHMM2)		yes		Spint1-St14;	yes (Paralog score>1)	yes (Paralog score>1)
33589	FBgn0031558	CG16704	35904	FBgn0265011	Np	other	moderate	2	Prediction	AFM prediction (receptor, full-length)		yes (SignalP6)	membrane;			yes	SPINT1-ST14;		yes (Paralog score>1)	yes (Paralog score>1)
33589	FBgn0031558	CG16704	41958	FBgn0003319	Sb	other	moderate	2	Prediction	AFM prediction (receptor, full-length)		yes (SignalP6)	membrane;	yes (deepTMHMM,TMHMM2)		yes	SPINT1-ST14;	Spint1-St14;	yes (Paralog score>1)	yes (Paralog score>1)
33589	FBgn0031558	CG16704	43007	FBgn0039272	CG11836	other	moderate	2	Prediction	AFM prediction (receptor, full-length)		yes (SignalP6)				yes	SPINT1-ST14;	Spint1-St14;	yes (Paralog score>1)	yes (Paralog score>1)
33589	FBgn0031558	CG16704	59137	FBgn0042098	CG18735	other	moderate	2	Prediction	AFM prediction (receptor, full-length)		yes (SignalP6)				yes	SPINT1-ST14;	Spint1-St14;	yes (Paralog score>1)	yes (Paralog score>1)
33590	FBgn0031559	CG3513	36692	FBgn0286785	scb	other	moderate	2	Prediction	AFM prediction (receptor, full-length)		yes (SignalP6)	membrane;cell-cell junction;cell-cell adhesion;	yes (deepTMHMM,TMHMM2)		yes	COL6A3-ITGA1;COL6A3-ITGA2;			yes (Paralog score>1)
33590	FBgn0031559	CG3513	36693	FBgn0034005	ItgaPS4	other	moderate	2	Prediction	AFM prediction (receptor, full-length)		yes (SignalP6)	membrane;cell-cell adhesion;	yes (deepTMHMM,TMHMM2)		yes	COL6A3-ITGA1;COL6A3-ITGA2;			yes (Paralog score>1)
33721	FBgn0053113	Rtnl1	36746	FBgn0264089	sli	other	moderate	2	Prediction	AFM prediction (receptor, full-length)			cell-cell adhesion;	yes (deepTMHMM,TMHMM2)		yes		Rtn4-Rtn4r;
33721	FBgn0053113	Rtnl1	39491	FBgn0010452	trn	other	moderate	2	Prediction	AFM prediction (receptor, full-length)			cell-cell adhesion;	yes (deepTMHMM,TMHMM2)		yes	RTN4-RTN4RL1;	Rtn4-Lingo1;		yes (Paralog score>1)
33721	FBgn0053113	Rtnl1	5740472	FBgn0085397	Fili	other	moderate	2	Prediction	AFM prediction (receptor, full-length)			membrane;cell-cell adhesion;	yes (deepTMHMM,TMHMM2)		yes	RTN4-LINGO1;	Rtn4-Lingo1;		yes (Paralog score>1)
33727	FBgn0000299	Col4a1	32275	FBgn0004456	mew	other	moderate	2	Prediction	AFM prediction (receptor, full-length)	secreted;	yes (SignalP6)	membrane;cell-cell junction;cell-cell adhesion;	yes (deepTMHMM,TMHMM2)		yes	COL4A3-ITGA3;			yes (Paralog score>1)
33727	FBgn0000299	Col4a1	33667	FBgn0031619	CG3355	other	moderate	2	Prediction	AFM prediction (receptor, full-length)	secreted;	yes (SignalP6)				yes	COL1A1-TMPRSS6;
33727	FBgn0000299	Col4a1	36692	FBgn0286785	scb	other	moderate	2	Prediction	AFM prediction (receptor, full-length)	secreted;	yes (SignalP6)	membrane;cell-cell junction;cell-cell adhesion;	yes (deepTMHMM,TMHMM2)		yes	COL4A1-ITGA1;COL4A1-ITGA2;	Col4a3-Itga2;		yes (Paralog score>1)
33727	FBgn0000299	Col4a1	36693	FBgn0034005	ItgaPS4	other	moderate	2	Prediction	AFM prediction (receptor, full-length)	secreted;	yes (SignalP6)	membrane;cell-cell adhesion;	yes (deepTMHMM,TMHMM2)		yes	COL4A1-ITGA1;COL4A1-ITGA2;	Col4a3-Itga2;		yes (Paralog score>1)
33866	FBgn0261697	tctn	42443	FBgn0038814	CG15923	other	moderate	2	Prediction	AFM prediction (receptor, full-length)	extracellular matrix/space;	yes (SignalP6)		yes (deepTMHMM,TMHMM2)		yes	TCTN1-TMEM67;	Tctn1-Tmem67;
33888	FBgn0031804	CG9500	32115	FBgn0004370	Ptp10D	other	moderate	2	Prediction	AFM prediction (receptor, full-length)	extracellular matrix/space;	yes (SignalP6)	membrane;cell-cell adhesion;	yes (deepTMHMM,TMHMM2)		yes	TNC-PTPRB;		yes (Paralog score>1)
33888	FBgn0031804	CG9500	32275	FBgn0004456	mew	other	moderate	2	Prediction	AFM prediction (receptor, full-length)	extracellular matrix/space;	yes (SignalP6)	membrane;cell-cell junction;cell-cell adhesion;	yes (deepTMHMM,TMHMM2)		yes	TNC-ITGA7;	Tnc-Itga7;	yes (Paralog score>1)
33888	FBgn0031804	CG9500	43026	FBgn0022800	Cad96Ca	other	moderate	2	Prediction	AFM prediction (receptor, full-length)	extracellular matrix/space;	yes (SignalP6)	membrane;cell-cell adhesion;	yes (deepTMHMM,TMHMM2)		yes	ANGPTL2-TIE1;	Angptl1-Tek;	yes (Paralog score>1)
33941	FBgn0031850	Tsp	32115	FBgn0004370	Ptp10D	other	moderate	2	Prediction	AFM prediction (receptor, full-length)	extracellular matrix/space;	yes (SignalP6)	membrane;cell-cell adhesion;	yes (deepTMHMM,TMHMM2)		yes		Thbs1-Ptprj;
33941	FBgn0031850	Tsp	38868	FBgn0035815	Snmp2	other	moderate	2	Prediction	AFM prediction (receptor, full-length)	extracellular matrix/space;	yes (SignalP6)	membrane;cell-cell adhesion;	yes (deepTMHMM,TMHMM2)		yes	COMP-CD36;	Comp-Cd36;
33983	FBgn0031879	uif	34367	FBgn0010407	Ror	other	moderate	2	Prediction	AFM prediction (receptor, full-length)		yes (SignalP6)	membrane;	yes (deepTMHMM,TMHMM2)		yes		Pros1-Tyro3;		yes (Paralog score>1)
33983	FBgn0031879	uif	44355	FBgn0015380	drl	other	moderate	2	Prediction	AFM prediction (receptor, full-length)		yes (SignalP6)	membrane;cell-cell adhesion;	yes (deepTMHMM,TMHMM2)		yes		Pros1-Tyro3;		yes (Paralog score>1)
34007	FBgn0010453	Wnt4	36445	FBgn0020391	Nrk	other	moderate	2	Prediction	AFM prediction (receptor, full-length)	secreted;	yes (SignalP6)	membrane;cell-cell adhesion;	yes (deepTMHMM,TMHMM2)		yes	WNT11-MUSK;	Wnt11-Musk;
34007	FBgn0010453	Wnt4	41854	FBgn0038315	CG14866	other	moderate	2	Prediction	AFM prediction (receptor, full-length)	secreted;	yes (SignalP6)	membrane;			yes	WNT11-KLRG2;
34009	FBgn0284084	wg	37455	FBgn0003731	Egfr	other	moderate	2	Prediction	AFM prediction (receptor, full-length)	secreted;	yes (SignalP6)	membrane;cell-cell adhesion;	yes (deepTMHMM,TMHMM2)	neuromuscular junction (ligand)	yes		Wnt3-Egfr;
34019	FBgn0031910	CG15818	36475	FBgn0052843	Dh31-R	other	moderate	2	Prediction	AFM prediction (receptor, full-length)		yes (SignalP6)	membrane;	yes (deepTMHMM,TMHMM2)		yes	MBL2-CALCR;		yes (Paralog score>1)
34035	FBgn0083141	Spn28B	39596	FBgn0041604	dlp	other	moderate	2	Prediction	AFM prediction (receptor, full-length)	extracellular matrix/space;	yes (SignalP6)	membrane;cell-cell junction;cell-cell adhesion;	yes (TMHMM2)	neuromuscular junction (receptor)	yes	SERPINC1-GPC1;
34044	FBgn0041182	Tep2	35832	FBgn0050361	mtt	other	moderate	2	Prediction	AFM prediction (receptor, full-length)	extracellular matrix/space;	yes (SignalP6)	membrane;	yes (deepTMHMM,TMHMM2)		yes	C5-GRM7;		yes (Paralog score>1)
34044	FBgn0041182	Tep2	40019	FBgn0036789	AstC-R2	other	moderate	2	Prediction	AFM prediction (receptor, full-length)	extracellular matrix/space;	yes (SignalP6)	membrane;cell-cell adhesion;	yes (deepTMHMM,TMHMM2)		yes	C4A-C3AR1;	C3-C3ar1;	yes (Paralog score>1)
34044	FBgn0041182	Tep2	41286	FBgn0004841	TkR86C	other	moderate	2	Prediction	AFM prediction (receptor, full-length)	extracellular matrix/space;	yes (SignalP6)	membrane;	yes (deepTMHMM,TMHMM2)		yes	C4A-C5AR2;C5-C5AR2;			yes (Paralog score>1)
34044	FBgn0041182	Tep2	42258	FBgn0038653	Octalpha2R	other	moderate	2	Prediction	AFM prediction (receptor, full-length)	extracellular matrix/space;	yes (SignalP6)	membrane;	yes (deepTMHMM,TMHMM2)		yes	C5-ADRA2A;		yes (Paralog score>1)
34044	FBgn0041182	Tep2	43127	FBgn0027865	Tsp96F	other	moderate	2	Prediction	AFM prediction (receptor, full-length)	extracellular matrix/space;	yes (SignalP6)	membrane;	yes (deepTMHMM,TMHMM2)		yes	C3-CD81;	C3-Cd81;	yes (Paralog score>1)
34044	FBgn0041182	Tep2	43551	FBgn0004622	TkR99D	other	moderate	2	Prediction	AFM prediction (receptor, full-length)	extracellular matrix/space;	yes (SignalP6)	membrane;	yes (deepTMHMM,TMHMM2)		yes	C4A-C3AR1;		yes (Paralog score>1)	yes (Paralog score>1)
34068	FBgn0261800	LanB1	32275	FBgn0004456	mew	other	moderate	2	Prediction	AFM prediction (receptor, full-length)	secreted;	yes (SignalP6)	membrane;cell-cell junction;cell-cell adhesion;	yes (deepTMHMM,TMHMM2)		yes	LAMB1-ITGA6;	Lamb1-Itga6;	yes (Paralog score>1)	yes (Paralog score>1)
34068	FBgn0261800	LanB1	36692	FBgn0286785	scb	other	moderate	2	Prediction	AFM prediction (receptor, full-length)	secreted;	yes (SignalP6)	membrane;cell-cell junction;cell-cell adhesion;	yes (deepTMHMM,TMHMM2)		yes	LAMB1-ITGA1;LAMB1-ITGA2;			yes (Paralog score>1)
34068	FBgn0261800	LanB1	36693	FBgn0034005	ItgaPS4	other	moderate	2	Prediction	AFM prediction (receptor, full-length)	secreted;	yes (SignalP6)	membrane;cell-cell adhesion;	yes (deepTMHMM,TMHMM2)		yes	LAMB1-ITGA1;LAMB1-ITGA2;		yes (Paralog score>1)	yes (Paralog score>1)
34091	FBgn0031973	Spn28Dc	32447	FBgn0030617	CG9095	other	moderate	2	Prediction	AFM prediction (receptor, full-length)	secreted;	yes (SignalP6)	cell-cell adhesion;	yes (deepTMHMM,TMHMM2)		yes	SERPING1-SELE;
34189	FBgn0016122	Acer	40019	FBgn0036789	AstC-R2	other	moderate	2	Prediction	AFM prediction (receptor, full-length)	secreted;	yes (SignalP6)	membrane;cell-cell adhesion;	yes (deepTMHMM,TMHMM2)		yes	ACE-AGTR2;		yes (Paralog score>1)	yes (Paralog score>1)
34189	FBgn0016122	Acer	40020	FBgn0036790	AstC-R1	other	moderate	2	Prediction	AFM prediction (receptor, full-length)	secreted;	yes (SignalP6)	membrane;	yes (deepTMHMM,TMHMM2)		yes	ACE-AGTR2;		yes (Paralog score>1)	yes (Paralog score>1)
34192	FBgn0011259	Sema1a	34127	FBgn0032006	Pvr	other	moderate	2	Prediction	AFM prediction (receptor, full-length)	receptor ligand activity;		membrane;	yes (deepTMHMM,TMHMM2)		yes	SEMA6D-KDR;	Sema6d-Kdr;
34192	FBgn0011259	Sema1a	43766	FBgn0025740	PlexB	other	moderate	2	Prediction	AFM prediction (receptor, full-length)	receptor ligand activity;		membrane;cell-cell adhesion;	yes (deepTMHMM,TMHMM2)		yes	SEMA6A-PLXNA2;	Sema6d-Plxna1;Sema6d-Plxna4;	yes (Paralog score>1)	yes (Paralog score>1)
34339	FBgn0032178	Spn31A	44885	FBgn0004657	mys	other	moderate	2	Prediction	AFM prediction (receptor, full-length)	extracellular matrix/space;		membrane;cell-cell junction;cell-cell adhesion;	yes (deepTMHMM,TMHMM2)		yes	SERPINE1-ITGB5;		yes (Paralog score>1)
34582	FBgn0015400	kek2	39491	FBgn0010452	trn	other	moderate	2	Prediction	AFM prediction (receptor, full-length)		yes (SignalP6)	cell-cell adhesion;	yes (deepTMHMM,TMHMM2)		yes	OMG-RTN4RL1;		yes (Paralog score>1)	yes (Paralog score>1)
34582	FBgn0015400	kek2	5740472	FBgn0085397	Fili	other	moderate	2	Prediction	AFM prediction (receptor, full-length)		yes (SignalP6)	membrane;cell-cell adhesion;	yes (deepTMHMM,TMHMM2)		yes	OMG-LINGO1;		yes (Paralog score>1)	yes (Paralog score>1)
34688	FBgn0015399	kek1	39491	FBgn0010452	trn	other	moderate	2	Prediction	AFM prediction (receptor, full-length)		yes (SignalP6)	cell-cell adhesion;	yes (deepTMHMM,TMHMM2)		yes	OMG-RTN4RL1;		yes (Paralog score>1)	yes (Paralog score>1)
34688	FBgn0015399	kek1	5740472	FBgn0085397	Fili	other	moderate	2	Prediction	AFM prediction (receptor, full-length)		yes (SignalP6)	membrane;cell-cell adhesion;	yes (deepTMHMM,TMHMM2)		yes	OMG-LINGO1;		yes (Paralog score>1)	yes (Paralog score>1)
34772	FBgn0259984	kuz	31540	FBgn0029837	Tsp5D	other	moderate	2	Prediction	AFM prediction (receptor, full-length)		yes (SignalP6)	membrane;	yes (deepTMHMM,TMHMM2)		yes	ADAM10-TSPAN12;
34772	FBgn0259984	kuz	33838	FBgn0031760	Tsp26A	other	moderate	2	Prediction	AFM prediction (receptor, full-length)		yes (SignalP6)	membrane;	yes (deepTMHMM,TMHMM2)		yes	ADAM10-TSPAN17;ADAM10-TSPAN5;	Adam10-Tspan17;		yes (Paralog score>1)
34772	FBgn0259984	kuz	35405	FBgn0032943	Tsp39D	other	moderate	2	Prediction	AFM prediction (receptor, full-length)		yes (SignalP6)	membrane;	yes (deepTMHMM,TMHMM2)		yes	ADAM10-TSPAN12;
34772	FBgn0259984	kuz	35614	FBgn0029506	Tsp42Ee	other	moderate	2	Prediction	AFM prediction (receptor, full-length)		yes (SignalP6)	membrane;	yes (deepTMHMM,TMHMM2)		yes	ADAM10-TSPAN12;			yes (Paralog score>1)
34772	FBgn0259984	kuz	35622	FBgn0033134	Tsp42El	other	moderate	2	Prediction	AFM prediction (receptor, full-length)		yes (SignalP6)	membrane;	yes (deepTMHMM,TMHMM2)		yes	ADAM10-TSPAN12;			yes (Paralog score>1)
34772	FBgn0259984	kuz	37310	FBgn0086604	side-VIII	other	moderate	2	Prediction	AFM prediction (receptor, full-length)		yes (SignalP6)	membrane;	yes (deepTMHMM,TMHMM2)		yes	ADAM10-CADM1;	Adam10-Cadm1;
34772	FBgn0259984	kuz	41310	FBgn0037848	Tsp86D	other	moderate	2	Prediction	AFM prediction (receptor, full-length)		yes (SignalP6)	membrane;	yes (deepTMHMM,TMHMM2)		yes	ADAM10-TSPAN14;	Adam10-Tspan17;		yes (Paralog score>1)
34772	FBgn0259984	kuz	43127	FBgn0027865	Tsp96F	other	moderate	2	Prediction	AFM prediction (receptor, full-length)		yes (SignalP6)	membrane;	yes (deepTMHMM,TMHMM2)		yes	ADAM10-TSPAN12;		yes (Paralog score>1)	yes (Paralog score>1)
34772	FBgn0259984	kuz	50003	FBgn0266801	CG45263	other	moderate	2	Prediction	AFM prediction (receptor, full-length)		yes (SignalP6)	membrane;cell-cell junction;cell-cell adhesion;	yes (deepTMHMM,TMHMM2)		yes		Adam10-Cadm1;
34805	FBgn0012037	Ance	31317	FBgn0029663	CG10804	other	moderate	2	Prediction	AFM prediction (receptor, full-length)	secreted;	yes (SignalP6)	membrane;	yes (deepTMHMM,TMHMM2)		yes	ACE2-SLC6A19;
34805	FBgn0012037	Ance	40019	FBgn0036789	AstC-R2	other	moderate	2	Prediction	AFM prediction (receptor, full-length)	secreted;	yes (SignalP6)	membrane;cell-cell adhesion;	yes (deepTMHMM,TMHMM2)		yes	ACE-AGTR2;		yes (Paralog score>1)	yes (Paralog score>1)
34805	FBgn0012037	Ance	40020	FBgn0036790	AstC-R1	other	moderate	2	Prediction	AFM prediction (receptor, full-length)	secreted;	yes (SignalP6)	membrane;	yes (deepTMHMM,TMHMM2)		yes	ACE-AGTR2;		yes (Paralog score>1)	yes (Paralog score>1)
34808	FBgn0032536	Ance-3	37129	FBgn0262476	CG43066	other	moderate	2	Prediction	AFM prediction (receptor, full-length)		yes (SignalP6)	membrane;	yes (deepTMHMM,TMHMM2)		yes	ACE2-SLC6A19;
34823	FBgn0028872	CG18095	36693	FBgn0034005	ItgaPS4	other	moderate	2	Prediction	AFM prediction (receptor, full-length)	extracellular matrix/space;	yes (SignalP6)	membrane;cell-cell adhesion;	yes (deepTMHMM,TMHMM2)		yes	CHAD-ITGA2;
34823	FBgn0028872	CG18095	44885	FBgn0004657	mys	other	moderate	2	Prediction	AFM prediction (receptor, full-length)	extracellular matrix/space;	yes (SignalP6)	membrane;cell-cell junction;cell-cell adhesion;	yes (deepTMHMM,TMHMM2)		yes	CHAD-ITGB1;
34937	FBgn0041183	Tep1	35832	FBgn0050361	mtt	other	moderate	2	Prediction	AFM prediction (receptor, full-length)	extracellular matrix/space;	yes (SignalP6)	membrane;	yes (deepTMHMM,TMHMM2)		yes	C5-GRM7;		yes (Paralog score>1)
34937	FBgn0041183	Tep1	40019	FBgn0036789	AstC-R2	other	moderate	2	Prediction	AFM prediction (receptor, full-length)	extracellular matrix/space;	yes (SignalP6)	membrane;cell-cell adhesion;	yes (deepTMHMM,TMHMM2)		yes	C4A-C3AR1;	C3-C3ar1;	yes (Paralog score>1)
34937	FBgn0041183	Tep1	42258	FBgn0038653	Octalpha2R	other	moderate	2	Prediction	AFM prediction (receptor, full-length)	extracellular matrix/space;	yes (SignalP6)	membrane;	yes (deepTMHMM,TMHMM2)		yes	C5-ADRA2A;		yes (Paralog score>1)
34937	FBgn0041183	Tep1	43127	FBgn0027865	Tsp96F	other	moderate	2	Prediction	AFM prediction (receptor, full-length)	extracellular matrix/space;	yes (SignalP6)	membrane;	yes (deepTMHMM,TMHMM2)		yes	C3-CD81;	C3-Cd81;	yes (Paralog score>1)
34937	FBgn0041183	Tep1	43551	FBgn0004622	TkR99D	other	moderate	2	Prediction	AFM prediction (receptor, full-length)	extracellular matrix/space;	yes (SignalP6)	membrane;	yes (deepTMHMM,TMHMM2)		yes	C4A-C3AR1;		yes (Paralog score>1)
35070	FBgn0015609	CadN	35071	FBgn0262018	CadN2	other	moderate	2	Prediction	AFM prediction (receptor, full-length)			membrane;cell-cell adhesion;	yes (deepTMHMM,TMHMM2)	neuromuscular junction (ligand)	yes	CDH1-CDH2;		yes (Paralog score>1)	yes (Paralog score>1)
35071	FBgn0262018	CadN2	32115	FBgn0004370	Ptp10D	other	moderate	2	Prediction	AFM prediction (receptor, full-length)			membrane;cell-cell adhesion;	yes (deepTMHMM,TMHMM2)		yes		Cdh1-Ptprj;		yes (Paralog score>1)
35071	FBgn0262018	CadN2	32275	FBgn0004456	mew	other	moderate	2	Prediction	AFM prediction (receptor, full-length)			membrane;cell-cell junction;cell-cell adhesion;	yes (deepTMHMM,TMHMM2)		yes	CDH1-ITGAE;	Cdh1-Itgae;		yes (Paralog score>1)
35071	FBgn0262018	CadN2	32661	FBgn0001250	if	other	moderate	2	Prediction	AFM prediction (receptor, full-length)			membrane;cell-cell junction;cell-cell adhesion;	yes (deepTMHMM,TMHMM2)		yes	CDH1-ITGAE;	Cdh1-Itgae;		yes (Paralog score>1)
35071	FBgn0262018	CadN2	35070	FBgn0015609	CadN	other	moderate	2	Prediction	AFM prediction (receptor, full-length)			membrane;cell-cell junction;cell-cell adhesion;	yes (deepTMHMM,TMHMM2)	neuromuscular junction (receptor)	yes	DSC1-DSG1;		yes (Paralog score>1)	yes (Paralog score>1)
35071	FBgn0262018	CadN2	35259	FBgn0000464	Lar	other	moderate	2	Prediction	AFM prediction (receptor, full-length)			membrane;cell-cell junction;cell-cell adhesion;	yes (deepTMHMM)		yes	CDH1-PTPRF;			yes (Paralog score>1)
35238	FBgn0032797	Hasp	32447	FBgn0030617	CG9095	other	moderate	2	Prediction	AFM prediction (receptor, full-length)		yes (SignalP6)	cell-cell adhesion;	yes (deepTMHMM,TMHMM2)		yes	CFH-SELL;	Cfh-Sell;
35248	FBgn0041180	Tep4	35832	FBgn0050361	mtt	other	moderate	2	Prediction	AFM prediction (receptor, full-length)	extracellular matrix/space;	yes (SignalP6)	membrane;	yes (deepTMHMM,TMHMM2)		yes	C5-GRM7;		yes (Paralog score>1)
35248	FBgn0041180	Tep4	40019	FBgn0036789	AstC-R2	other	moderate	2	Prediction	AFM prediction (receptor, full-length)	extracellular matrix/space;	yes (SignalP6)	membrane;cell-cell adhesion;	yes (deepTMHMM,TMHMM2)		yes	C4A-C3AR1;	C3-C3ar1;	yes (Paralog score>1)
35248	FBgn0041180	Tep4	42258	FBgn0038653	Octalpha2R	other	moderate	2	Prediction	AFM prediction (receptor, full-length)	extracellular matrix/space;	yes (SignalP6)	membrane;	yes (deepTMHMM,TMHMM2)		yes	C5-ADRA2A;		yes (Paralog score>1)
35248	FBgn0041180	Tep4	43127	FBgn0027865	Tsp96F	other	moderate	2	Prediction	AFM prediction (receptor, full-length)	extracellular matrix/space;	yes (SignalP6)	membrane;	yes (deepTMHMM,TMHMM2)		yes	C3-CD81;	C3-Cd81;	yes (Paralog score>1)
35248	FBgn0041180	Tep4	43551	FBgn0004622	TkR99D	other	moderate	2	Prediction	AFM prediction (receptor, full-length)	extracellular matrix/space;	yes (SignalP6)	membrane;	yes (deepTMHMM,TMHMM2)		yes	C4A-C3AR1;		yes (Paralog score>1)
35494	FBgn0286203	stw	43105	FBgn0051092	LpR2	other	moderate	2	Prediction	AFM prediction (receptor, full-length)			membrane;	yes (deepTMHMM,TMHMM2)		yes	F8-LDLR;
35599	FBgn0033112	Spn42Db	32447	FBgn0030617	CG9095	other	moderate	2	Prediction	AFM prediction (receptor, full-length)	extracellular matrix/space;		cell-cell adhesion;	yes (deepTMHMM,TMHMM2)		yes	SERPING1-SELE;		yes (Paralog score>1)
35599	FBgn0033112	Spn42Db	43105	FBgn0051092	LpR2	other	moderate	2	Prediction	AFM prediction (receptor, full-length)	extracellular matrix/space;		membrane;	yes (deepTMHMM,TMHMM2)		yes		Serpine1-Vldlr;	yes (Paralog score>1)
35845	FBgn0033312	CG8642	32115	FBgn0004370	Ptp10D	other	moderate	2	Prediction	AFM prediction (receptor, full-length)	extracellular matrix/space;	yes (SignalP6)	membrane;cell-cell adhesion;	yes (deepTMHMM,TMHMM2)		yes	TNC-PTPRB;		yes (Paralog score>1)
35845	FBgn0033312	CG8642	32275	FBgn0004456	mew	other	moderate	2	Prediction	AFM prediction (receptor, full-length)	extracellular matrix/space;	yes (SignalP6)	membrane;cell-cell junction;cell-cell adhesion;	yes (deepTMHMM,TMHMM2)		yes	TNC-ITGA7;	Tnc-Itga7;	yes (Paralog score>1)
35845	FBgn0033312	CG8642	37447	FBgn0010415	Sdc	other	moderate	2	Prediction	AFM prediction (receptor, full-length)	extracellular matrix/space;	yes (SignalP6)	membrane;cell-cell junction;cell-cell adhesion;	yes (deepTMHMM,TMHMM2)	neuromuscular junction (receptor)	yes	TNC-SDC4;	Tnc-Sdc4;
35896	FBgn0033355	CG13748	33572	FBgn0051954	CG31954	other	moderate	2	Prediction	AFM prediction (receptor, full-length)	extracellular matrix/space;	yes (SignalP6)				yes		Spint1-St14;	yes (Paralog score>1)	yes (Paralog score>1)
35896	FBgn0033355	CG13748	34226	FBgn0015316	Try29F	other	moderate	2	Prediction	AFM prediction (receptor, full-length)	extracellular matrix/space;	yes (SignalP6)		yes (TMHMM2)		yes		Spint1-St14;	yes (Paralog score>1)	yes (Paralog score>1)
35896	FBgn0033355	CG13748	35904	FBgn0265011	Np	other	moderate	2	Prediction	AFM prediction (receptor, full-length)	extracellular matrix/space;	yes (SignalP6)	membrane;			yes	SPINT1-ST14;		yes (Paralog score>1)	yes (Paralog score>1)
35896	FBgn0033355	CG13748	41958	FBgn0003319	Sb	other	moderate	2	Prediction	AFM prediction (receptor, full-length)	extracellular matrix/space;	yes (SignalP6)	membrane;	yes (deepTMHMM,TMHMM2)		yes	SPINT1-ST14;	Spint1-St14;	yes (Paralog score>1)	yes (Paralog score>1)
35896	FBgn0033355	CG13748	43007	FBgn0039272	CG11836	other	moderate	2	Prediction	AFM prediction (receptor, full-length)	extracellular matrix/space;	yes (SignalP6)				yes	SPINT1-ST14;	Spint1-St14;	yes (Paralog score>1)	yes (Paralog score>1)
35896	FBgn0033355	CG13748	59137	FBgn0042098	CG18735	other	moderate	2	Prediction	AFM prediction (receptor, full-length)	extracellular matrix/space;	yes (SignalP6)				yes	SPINT1-ST14;	Spint1-St14;	yes (Paralog score>1)	yes (Paralog score>1)
35904	FBgn0265011	Np	36692	FBgn0286785	scb	other	moderate	2	Prediction	AFM prediction (receptor, full-length)	extracellular matrix/space;	yes (SignalP6)	membrane;cell-cell junction;cell-cell adhesion;	yes (deepTMHMM,TMHMM2)		yes	PLG-ITGA9;		yes (Paralog score>1)	yes (Paralog score>1)
35904	FBgn0265011	Np	36693	FBgn0034005	ItgaPS4	other	moderate	2	Prediction	AFM prediction (receptor, full-length)	extracellular matrix/space;	yes (SignalP6)	membrane;cell-cell adhesion;	yes (deepTMHMM,TMHMM2)		yes	PLG-ITGA9;			yes (Paralog score>1)
35904	FBgn0265011	Np	37447	FBgn0010415	Sdc	other	moderate	2	Prediction	AFM prediction (receptor, full-length)	extracellular matrix/space;	yes (SignalP6)	membrane;cell-cell junction;cell-cell adhesion;	yes (deepTMHMM,TMHMM2)	neuromuscular junction (receptor)	yes	HGF-SDC2;
35905	FBgn0033362	CG8172	32275	FBgn0004456	mew	other	moderate	2	Prediction	AFM prediction (receptor, full-length)	secreted;	yes (SignalP6)	membrane;cell-cell junction;cell-cell adhesion;	yes (deepTMHMM,TMHMM2)		yes	PLAU-ITGA3;		yes (Paralog score>1)
35905	FBgn0033362	CG8172	35904	FBgn0265011	Np	other	moderate	2	Prediction	AFM prediction (receptor, full-length)	secreted;	yes (SignalP6)	membrane;			yes	PLAU-ST14;
35905	FBgn0033362	CG8172	38845	FBgn0268063	ltl	other	moderate	2	Prediction	AFM prediction (receptor, full-length)	secreted;	yes (SignalP6)				yes	F12-GP1BA;
35905	FBgn0033362	CG8172	39491	FBgn0010452	trn	other	moderate	2	Prediction	AFM prediction (receptor, full-length)	secreted;	yes (SignalP6)	cell-cell adhesion;	yes (deepTMHMM,TMHMM2)		yes	F12-GP1BA;
35905	FBgn0033362	CG8172	43105	FBgn0051092	LpR2	other	moderate	2	Prediction	AFM prediction (receptor, full-length)	secreted;	yes (SignalP6)	membrane;	yes (deepTMHMM,TMHMM2)		yes	PLAU-VLDLR;
35906	FBgn0033363	CG13744	32275	FBgn0004456	mew	other	moderate	2	Prediction	AFM prediction (receptor, full-length)		yes (SignalP6)	membrane;cell-cell junction;cell-cell adhesion;	yes (deepTMHMM,TMHMM2)		yes	PLAU-ITGA3;		yes (Paralog score>1)
35906	FBgn0033363	CG13744	33983	FBgn0031879	uif	other	moderate	2	Prediction	AFM prediction (receptor, full-length)		yes (SignalP6)	membrane;	yes (deepTMHMM,TMHMM2)		yes	PLAU-MRC2;
35942	FBgn0015561	unpg	38109	FBgn0264574	Glut1	other	moderate	2	Prediction	AFM prediction (receptor, full-length)			membrane;	yes (deepTMHMM,TMHMM2)		yes	PDX1-SLC2A2;
35975	FBgn0004360	Wnt2	36125	FBgn0024836	stan	other	moderate	2	Prediction	AFM prediction (receptor, full-length)	secreted;	yes (SignalP6)	membrane;cell-cell junction;cell-cell adhesion;	yes (deepTMHMM,TMHMM2)	neuromuscular junction (receptor)	yes		Wnt7b-Celsr3;
35975	FBgn0004360	Wnt2	39629	FBgn0036463	Reck	other	moderate	2	Prediction	AFM prediction (receptor, full-length)	secreted;	yes (SignalP6)	membrane;			yes	WNT7A-RECK;	Wnt7a-Reck;
35975	FBgn0004360	Wnt2	41104	FBgn0037671	ATP6AP2	other	moderate	2	Prediction	AFM prediction (receptor, full-length)	secreted;	yes (SignalP6)	membrane;	yes (deepTMHMM,TMHMM2)		yes	WNT3A-ATP6AP2;		yes (Paralog score>1)
35975	FBgn0004360	Wnt2	44355	FBgn0015380	drl	other	moderate	2	Prediction	AFM prediction (receptor, full-length)	secreted;	yes (SignalP6)	membrane;cell-cell adhesion;	yes (deepTMHMM,TMHMM2)		yes	WNT3A-RYK;WNT5A-RYK;	Wnt5a-Ryk;	yes (Paralog score>1)
35997	FBgn0033438	Mmp2	32275	FBgn0004456	mew	other	moderate	2	Prediction	AFM prediction (receptor, full-length)	extracellular matrix/space;	yes (SignalP6)	membrane;cell-cell junction;cell-cell adhesion;	yes (deepTMHMM,TMHMM2)		yes	VTN-ITGA3;	Mmp2-Itgav;	yes (Paralog score>1)
35997	FBgn0033438	Mmp2	35097	FBgn0000636	Fas3	other	moderate	2	Prediction	AFM prediction (receptor, full-length)	extracellular matrix/space;	yes (SignalP6)	membrane;cell-cell junction;cell-cell adhesion;	yes (deepTMHMM,TMHMM2)	neuromuscular junction (receptor)	yes	VTN-PVR;		yes (Paralog score>1)
35997	FBgn0033438	Mmp2	37447	FBgn0010415	Sdc	other	moderate	2	Prediction	AFM prediction (receptor, full-length)	extracellular matrix/space;	yes (SignalP6)	membrane;cell-cell junction;cell-cell adhesion;	yes (deepTMHMM,TMHMM2)	neuromuscular junction (receptor)	yes	MMP7-SDC1;	Mmp2-Sdc2;	yes (Paralog score>1)
35997	FBgn0033438	Mmp2	43222	FBgn0262473	Tl	other	moderate	2	Prediction	AFM prediction (receptor, full-length)	extracellular matrix/space;	yes (SignalP6)	membrane;cell-cell adhesion;	yes (deepTMHMM,TMHMM2)		yes	MMP9-TLR9;		yes (Paralog score>1)
35997	FBgn0033438	Mmp2	44885	FBgn0004657	mys	other	moderate	2	Prediction	AFM prediction (receptor, full-length)	extracellular matrix/space;	yes (SignalP6)	membrane;cell-cell junction;cell-cell adhesion;	yes (deepTMHMM,TMHMM2)		yes	VTN-ITGB1;	Mmp2-Itgb1;
36084	FBgn0033504	CAP	36692	FBgn0286785	scb	other	moderate	2	Prediction	AFM prediction (receptor, full-length)			membrane;cell-cell junction;cell-cell adhesion;	yes (deepTMHMM,TMHMM2)		yes	SORBS1-ITGA1;			yes (Paralog score>1)
36084	FBgn0033504	CAP	36693	FBgn0034005	ItgaPS4	other	moderate	2	Prediction	AFM prediction (receptor, full-length)			membrane;cell-cell adhesion;	yes (deepTMHMM,TMHMM2)		yes	SORBS1-ITGA1;			yes (Paralog score>1)
36089	FBgn0026403	Ndg	32275	FBgn0004456	mew	other	moderate	2	Prediction	AFM prediction (receptor, full-length)	secreted;	yes (SignalP6)	membrane;cell-cell junction;cell-cell adhesion;	yes (deepTMHMM,TMHMM2)		yes	NID1-ITGA3;
36163	FBgn0033574	Spn47C	35949	FBgn0010114	hig	other	moderate	2	Prediction	AFM prediction (receptor, full-length)	extracellular matrix/space;		membrane;cell-cell junction;			yes	SERPING1-SELP;		yes (Paralog score>1)
36163	FBgn0033574	Spn47C	44885	FBgn0004657	mys	other	moderate	2	Prediction	AFM prediction (receptor, full-length)	extracellular matrix/space;		membrane;cell-cell junction;cell-cell adhesion;	yes (deepTMHMM,TMHMM2)		yes	SERPINE1-ITGB5;		yes (Paralog score>1)
36223	FBgn0015001	iotaTry	37892	FBgn0000037	mAChR-A	other	moderate	2	Prediction	AFM prediction (receptor, full-length)	secreted;	yes (SignalP6)	membrane;cell-cell junction;	yes (deepTMHMM,TMHMM2)		yes	GZMB-CHRM3;
36223	FBgn0015001	iotaTry	43223	FBgn0051072	Lerp	other	moderate	2	Prediction	AFM prediction (receptor, full-length)	secreted;	yes (SignalP6)	membrane;	yes (deepTMHMM,TMHMM2)		yes	GZMB-IGF2R;
36329	FBgn0000253	Cam	31456	FBgn0029761	SK	other	moderate	2	Prediction	AFM prediction (receptor, full-length)			membrane;cell-cell junction;	yes (deepTMHMM,TMHMM2)		yes	CALM1-KCNN4;	Calm1-Kcnn4;
36329	FBgn0000253	Cam	32447	FBgn0030617	CG9095	other	moderate	2	Prediction	AFM prediction (receptor, full-length)			cell-cell adhesion;	yes (deepTMHMM,TMHMM2)		yes	CALM1-SELL;	Calm1-Sell;
36329	FBgn0000253	Cam	32619	FBgn0285944	para	other	moderate	2	Prediction	AFM prediction (receptor, full-length)			membrane;	yes (deepTMHMM,TMHMM2)		yes	CALM1-SCN10A;CALM1-SCN4A;	Calm1-Scn4a;
36329	FBgn0000253	Cam	34594	FBgn0264815	Pde1c	other	moderate	2	Prediction	AFM prediction (receptor, full-length)			membrane;			yes	CALM1-PDE1A;
36329	FBgn0000253	Cam	35091	FBgn0267486	Ptp36E	other	moderate	2	Prediction	AFM prediction (receptor, full-length)			membrane;			yes	CALM1-PTPRA;
36329	FBgn0000253	Cam	35832	FBgn0050361	mtt	other	moderate	2	Prediction	AFM prediction (receptor, full-length)			membrane;	yes (deepTMHMM,TMHMM2)		yes	CALM1-GRM4;	Calm1-Grm4;
36329	FBgn0000253	Cam	36002	FBgn0259678	sqa	other	moderate	2	Prediction	AFM prediction (receptor, full-length)						yes	CALM1-MYLK2;
36329	FBgn0000253	Cam	36003	FBgn0005614	trpl	other	moderate	2	Prediction	MIST direct/AFM prediction (FL)			membrane;	yes (deepTMHMM,TMHMM2)		yes	CALM1-TRPC5;	Calm1-Trpc5;		yes (Paralog score>1)
36329	FBgn0000253	Cam	36071	FBgn0033494	KCNQ	other	moderate	2	Prediction	MIST direct/AFM prediction (FL)			membrane;	yes (deepTMHMM,TMHMM2)		yes	CALM1-KCNQ5;	Calm1-Kcnq3;
36329	FBgn0000253	Cam	36475	FBgn0052843	Dh31-R	other	moderate	2	Prediction	AFM prediction (receptor, full-length)			membrane;	yes (deepTMHMM,TMHMM2)		yes	CALM1-CALCR;
36329	FBgn0000253	Cam	37455	FBgn0003731	Egfr	other	moderate	2	Prediction	AFM prediction (receptor, full-length)			membrane;cell-cell adhesion;	yes (deepTMHMM,TMHMM2)		yes	CALM1-EGFR;			yes (Paralog score>1)
36329	FBgn0000253	Cam	40019	FBgn0036789	AstC-R2	other	moderate	2	Prediction	AFM prediction (receptor, full-length)			membrane;cell-cell adhesion;	yes (deepTMHMM,TMHMM2)		yes	CALM1-OPRM1;	Calm1-Oprm1;
36329	FBgn0000253	Cam	40333	FBgn0024150	Ac78C	other	moderate	2	Prediction	AFM prediction (receptor, full-length)			membrane;	yes (deepTMHMM,TMHMM2)		yes	CALM1-ADCY8;	Calm1-Adcy8;
36329	FBgn0000253	Cam	41017	FBgn0261929	5-HT2B	other	moderate	2	Prediction	AFM prediction (receptor, full-length)			membrane;	yes (deepTMHMM,TMHMM2)		yes	CALM1-HTR2C;
36329	FBgn0000253	Cam	42549	FBgn0283499	InR	other	moderate	2	Prediction	AFM prediction (receptor, full-length)			membrane;	yes (deepTMHMM)		yes	CALM1-INSR;			yes (Paralog score>1)
36329	FBgn0000253	Cam	43542	FBgn0003861	trp	other	moderate	2	Prediction	MIST direct/AFM prediction (FL)			membrane;	yes (deepTMHMM,TMHMM2)		yes	CALM1-TRPC5;	Calm1-Trpc5;		yes (Paralog score>1)
36411	FBgn0003326	sca	32661	FBgn0001250	if	other	moderate	2	Prediction	AFM prediction (receptor, full-length)	extracellular matrix/space;		membrane;cell-cell junction;cell-cell adhesion;	yes (deepTMHMM,TMHMM2)		yes	ANGPT1-ITGA5;
36699	FBgn0013750	Arf6	35554	FBgn0286511	Pld	other	moderate	2	Prediction	AFM prediction (receptor, full-length)			membrane;			yes	ARF6-PLD1;	Arf6-Pld1;	yes (Paralog score>1)
36699	FBgn0013750	Arf6	35890	FBgn0033349	CG8243	other	moderate	2	Prediction	AFM prediction (receptor, full-length)			membrane;			yes	ARF6-SMAP1;
36746	FBgn0264089	sli	39491	FBgn0010452	trn	other	moderate	2	Prediction	AFM prediction (receptor, full-length)	secreted;	yes (SignalP6)	cell-cell adhesion;	yes (deepTMHMM,TMHMM2)		yes	SLIT1-FLRT3;	Slit1-Flrt3;		yes (Paralog score>1)
36746	FBgn0264089	sli	39493	FBgn0023095	caps	other	moderate	2	Prediction	AFM prediction (receptor, full-length)	secreted;	yes (SignalP6)	membrane;cell-cell adhesion;	yes (deepTMHMM,TMHMM2)		yes	SLIT1-FLRT3;	Slit1-Flrt3;		yes (Paralog score>1)
36746	FBgn0264089	sli	5740472	FBgn0085397	Fili	other	moderate	2	Prediction	AFM prediction (receptor, full-length)	secreted;	yes (SignalP6)	membrane;cell-cell adhesion;	yes (deepTMHMM,TMHMM2)		yes	SLIT1-FLRT3;			yes (Paralog score>1)
36771	FBgn0034070	SP2353	36445	FBgn0020391	Nrk	other	moderate	2	Prediction	AFM prediction (receptor, full-length)	extracellular matrix/space;	yes (SignalP6)	membrane;cell-cell adhesion;	yes (deepTMHMM,TMHMM2)		yes	AGRN-MUSK;	Agrn-Musk;
36771	FBgn0034070	SP2353	44885	FBgn0004657	mys	other	moderate	2	Prediction	AFM prediction (receptor, full-length)	extracellular matrix/space;	yes (SignalP6)	membrane;cell-cell junction;cell-cell adhesion;	yes (deepTMHMM,TMHMM2)		yes	AGRN-ITGB1;
36788	FBgn0034083	lbk	39564	FBgn0285896	btl	other	moderate	2	Prediction	AFM prediction (receptor, full-length)	extracellular matrix/space;		membrane;cell-cell adhesion;	yes (deepTMHMM,TMHMM2)		yes	LRIG1-MET;			yes (Paralog score>1)
36788	FBgn0034083	lbk	43766	FBgn0025740	PlexB	other	moderate	2	Prediction	AFM prediction (receptor, full-length)	extracellular matrix/space;		membrane;cell-cell adhesion;	yes (deepTMHMM,TMHMM2)		yes	LRIG1-MET;
36788	FBgn0034083	lbk	53425	FBgn0040505	Alk	other	moderate	2	Prediction	AFM prediction (receptor, full-length)	extracellular matrix/space;		membrane;cell-cell junction;cell-cell adhesion;	yes (deepTMHMM,TMHMM2)	neuromuscular junction (receptor)	yes	LRIG1-MET;			yes (Paralog score>1)
36846	FBgn0011260	Sema2a	36692	FBgn0286785	scb	other	moderate	2	Prediction	AFM prediction (receptor, full-length)	secreted;	yes (SignalP6)	membrane;cell-cell junction;cell-cell adhesion;	yes (deepTMHMM,TMHMM2)		yes	SEMA7A-ITGA1;
36846	FBgn0011260	Sema2a	37455	FBgn0003731	Egfr	other	moderate	2	Prediction	AFM prediction (receptor, full-length)	secreted;	yes (SignalP6)	membrane;cell-cell adhesion;	yes (deepTMHMM,TMHMM2)		yes	SEMA4D-ERBB2;	Sema4d-Erbb2;	yes (Paralog score>1)
36846	FBgn0011260	Sema2a	44885	FBgn0004657	mys	other	moderate	2	Prediction	AFM prediction (receptor, full-length)	secreted;	yes (SignalP6)	membrane;cell-cell junction;cell-cell adhesion;	yes (deepTMHMM,TMHMM2)		yes	SEMA7A-ITGB1;	Sema7a-Itgb1;
36883	FBgn0034160	CG5550	32115	FBgn0004370	Ptp10D	other	moderate	2	Prediction	AFM prediction (receptor, full-length)	extracellular matrix/space;	yes (SignalP6)	membrane;cell-cell adhesion;	yes (deepTMHMM,TMHMM2)		yes	TNC-PTPRB;		yes (Paralog score>1)
36883	FBgn0034160	CG5550	32275	FBgn0004456	mew	other	moderate	2	Prediction	AFM prediction (receptor, full-length)	extracellular matrix/space;	yes (SignalP6)	membrane;cell-cell junction;cell-cell adhesion;	yes (deepTMHMM,TMHMM2)		yes	TNC-ITGA7;	Tnc-Itga7;	yes (Paralog score>1)	yes (Paralog score>1)
36883	FBgn0034160	CG5550	34761	FBgn0026760	Tehao	other	moderate	2	Prediction	AFM prediction (receptor, full-length)	extracellular matrix/space;	yes (SignalP6)	membrane;	yes (deepTMHMM,TMHMM2)		yes		Fga-Tlr4;Tnc-Tlr4;		yes (Paralog score>1)
36883	FBgn0034160	CG5550	36692	FBgn0286785	scb	other	moderate	2	Prediction	AFM prediction (receptor, full-length)	extracellular matrix/space;	yes (SignalP6)	membrane;cell-cell junction;cell-cell adhesion;	yes (deepTMHMM,TMHMM2)		yes	TNC-ITGA9;	Tnc-Itga9;		yes (Paralog score>1)
36883	FBgn0034160	CG5550	44497	FBgn0029114	Tollo	other	moderate	2	Prediction	AFM prediction (receptor, full-length)	extracellular matrix/space;	yes (SignalP6)	membrane;	yes (deepTMHMM,TMHMM2)		yes		Fga-Tlr4;Tnc-Tlr4;	yes (Paralog score>1)	yes (Paralog score>1)
36927	FBgn0010226	GstS1	31746	FBgn0265464	Traf6	other	moderate	2	Prediction	AFM prediction (receptor, full-length)						yes	GSTP1-TRAF2;
36931	FBgn0034195	Spn53F	32447	FBgn0030617	CG9095	other	moderate	2	Prediction	AFM prediction (receptor, full-length)	extracellular matrix/space;		cell-cell adhesion;	yes (deepTMHMM,TMHMM2)		yes	SERPING1-SELE;		yes (Paralog score>1)
37007	FBgn0016059	Sema1b	43766	FBgn0025740	PlexB	other	moderate	2	Prediction	AFM prediction (receptor, full-length)	receptor ligand activity;	yes (SignalP6)	membrane;cell-cell adhesion;	yes (deepTMHMM,TMHMM2)		yes	SEMA6A-PLXNA2;	Sema6d-Plxna1;Sema6d-Plxna4;	yes (Paralog score>1)	yes (Paralog score>1)
37007	FBgn0016059	Sema1b	43832	FBgn0025741	PlexA	other	moderate	2	Prediction	MIST direct/AFM prediction (FL)	receptor ligand activity;	yes (SignalP6)	membrane;cell-cell adhesion;	yes (deepTMHMM,TMHMM2)		yes	SEMA6A-PLXNA2;	Sema6a-Plxna2;Sema6d-Plxna1;Sema6d-Plxna4;	yes (Paralog score>1)	yes (Paralog score>1)
37066	FBgn0284221	Sema5c	39564	FBgn0285896	btl	other	moderate	2	Prediction	AFM prediction (receptor, full-length)	receptor ligand activity;	yes (SignalP6)	membrane;cell-cell adhesion;	yes (deepTMHMM,TMHMM2)		yes	SEMA5A-MET;	Sema5a-Met;
37066	FBgn0284221	Sema5c	43766	FBgn0025740	PlexB	other	moderate	2	Prediction	AFM prediction (receptor, full-length)	receptor ligand activity;	yes (SignalP6)	membrane;cell-cell adhesion;	yes (deepTMHMM,TMHMM2)		yes	SEMA5A-PLXNB3;	Sema5a-Plxna1;Sema5a-Plxnb3;	yes (Paralog score>1)	yes (Paralog score>1)
37272	FBgn0034476	Toll-7	36693	FBgn0034005	ItgaPS4	other	moderate	2	Prediction	AFM prediction (receptor, full-length)	extracellular matrix/space;	yes (SignalP6)	membrane;cell-cell adhesion;	yes (deepTMHMM,TMHMM2)		yes	CHAD-ITGA2;
37418	FBgn0034602	Lapsyn	45821	FBgn0000017	Abl	other	moderate	2	Prediction	AFM prediction (receptor, full-length)		yes (SignalP6)	membrane;cell-cell junction;cell-cell adhesion;			yes	DCN-MET;
37603	FBgn0005631	robo1	36692	FBgn0286785	scb	other	moderate	2	Prediction	AFM prediction (receptor, full-length)		yes (SignalP6)	membrane;cell-cell junction;cell-cell adhesion;	yes (deepTMHMM,TMHMM2)		yes		Jam2-Itga4;
37603	FBgn0005631	robo1	44885	FBgn0004657	mys	other	moderate	2	Prediction	AFM prediction (receptor, full-length)		yes (SignalP6)	membrane;cell-cell junction;cell-cell adhesion;	yes (deepTMHMM,TMHMM2)		yes		Jam2-Itgb1;
37805	FBgn0001123	Galphas	31234	FBgn0260753	Pdfr	other	moderate	2	Prediction	AFM prediction (receptor, full-length)	extracellular matrix/space;		membrane;	yes (deepTMHMM,TMHMM2)	neuromuscular junction (ligand)	yes	GNAS-CRHR1;GNAS-GCGR;GNAS-GLP1R;GNAS-VIPR1;	Gnas-Pth1r;		yes (Paralog score>1)
37805	FBgn0001123	Galphas	32406	FBgn0003301	Adcy1	other	moderate	2	Prediction	AFM prediction (receptor, full-length)	extracellular matrix/space;		membrane;	yes (deepTMHMM,TMHMM2)	neuromuscular junction (ligand)	yes	GNAS-ADCY1;		yes (Paralog score>1)	yes (Paralog score>1)
37805	FBgn0001123	Galphas	32485	FBgn0022710	Ac13E	other	moderate	2	Prediction	AFM prediction (receptor, full-length)	extracellular matrix/space;		membrane;	yes (deepTMHMM,TMHMM2)	neuromuscular junction (ligand)	yes	GNAS-ADCY9;		yes (Paralog score>1)	yes (Paralog score>1)
37805	FBgn0001123	Galphas	36368	FBgn0033744	Dh44-R2	other	moderate	2	Prediction	AFM prediction (receptor, full-length)	extracellular matrix/space;		membrane;	yes (deepTMHMM,TMHMM2)	neuromuscular junction (ligand)	yes	GNAS-CRHR1;	Gnas-Pth1r;		yes (Paralog score>1)
37805	FBgn0001123	Galphas	36601	FBgn0033932	Dh44-R1	other	moderate	2	Prediction	AFM prediction (receptor, full-length)	extracellular matrix/space;		membrane;	yes (deepTMHMM,TMHMM2)	neuromuscular junction (ligand)	yes	GNAS-CRHR1;	Gnas-Pth1r;		yes (Paralog score>1)
37805	FBgn0001123	Galphas	39409	FBgn0036278	CrzR	other	moderate	2	Prediction	AFM prediction (receptor, full-length)	extracellular matrix/space;		membrane;	yes (deepTMHMM,TMHMM2)	neuromuscular junction (ligand)	yes	GNAS-AVPR2;
37805	FBgn0001123	Galphas	39887	FBgn0003250	Rh4	other	moderate	2	Prediction	AFM prediction (receptor, full-length)	extracellular matrix/space;		membrane;	yes (deepTMHMM,TMHMM2)	neuromuscular junction (ligand)	yes	GNAS-HTR6;		yes (Paralog score>1)	yes (Paralog score>1)
37805	FBgn0001123	Galphas	39966	FBgn0036742	CG7497	other	moderate	2	Prediction	AFM prediction (receptor, full-length)	extracellular matrix/space;		membrane;	yes (deepTMHMM,TMHMM2)	neuromuscular junction (ligand)	yes	GNAS-PTGDR;GNAS-PTGIR;	Gnas-Ptgdr;	yes (Paralog score>1)
37805	FBgn0001123	Galphas	40180	FBgn0004852	Ac76E	other	moderate	2	Prediction	AFM prediction (receptor, full-length)	extracellular matrix/space;		membrane;	yes (deepTMHMM,TMHMM2)	neuromuscular junction (ligand)	yes	GNAS-ADCY7;		yes (Paralog score>1)	yes (Paralog score>1)
37805	FBgn0001123	Galphas	40333	FBgn0024150	Ac78C	other	moderate	2	Prediction	AFM prediction (receptor, full-length)	extracellular matrix/space;		membrane;	yes (deepTMHMM,TMHMM2)	neuromuscular junction (ligand)	yes	GNAS-ADCY8;		yes (Paralog score>1)	yes (Paralog score>1)
37805	FBgn0001123	Galphas	41549	FBgn0038063	Octbeta2R	other	moderate	2	Prediction	AFM prediction (receptor, full-length)	extracellular matrix/space;		membrane;	yes (deepTMHMM,TMHMM2)	neuromuscular junction (ligand)	yes	GNAS-ADRB3;			yes (Paralog score>1)
37805	FBgn0001123	Galphas	41726	FBgn0011582	Dop1R1	other	moderate	2	Prediction	AFM prediction (receptor, full-length)	extracellular matrix/space;		membrane;	yes (deepTMHMM,TMHMM2)	neuromuscular junction (ligand)	yes	GNAS-HTR6;	Gnas-Htr6;		yes (Paralog score>1)
37805	FBgn0001123	Galphas	42133	FBgn0016650	Lgr1	other	moderate	2	Prediction	AFM prediction (receptor, full-length)	extracellular matrix/space;		membrane;	yes (deepTMHMM,TMHMM2)	neuromuscular junction (ligand)	yes	GNAS-LHCGR;	Gnas-Lhcgr;	yes (Paralog score>1)
37805	FBgn0001123	Galphas	42261	FBgn0003248	Rh2	other	moderate	2	Prediction	AFM prediction (receptor, full-length)	extracellular matrix/space;		membrane;	yes (deepTMHMM,TMHMM2)	neuromuscular junction (ligand)	yes	GNAS-HTR6;			yes (Paralog score>1)
37805	FBgn0001123	Galphas	42367	FBgn0002940	ninaE	other	moderate	2	Prediction	AFM prediction (receptor, full-length)	extracellular matrix/space;		membrane;	yes (deepTMHMM,TMHMM2)	neuromuscular junction (ligand)	yes	GNAS-HTR6;			yes (Paralog score>1)
37805	FBgn0001123	Galphas	42652	FBgn0038980	Octbeta1R	other	moderate	2	Prediction	AFM prediction (receptor, full-length)	extracellular matrix/space;		membrane;	yes (deepTMHMM,TMHMM2)	neuromuscular junction (ligand)	yes	GNAS-ADRB3;			yes (Paralog score>1)
37805	FBgn0001123	Galphas	43583	FBgn0039747	AdoR	other	moderate	2	Prediction	AFM prediction (receptor, full-length)	extracellular matrix/space;		membrane;	yes (deepTMHMM,TMHMM2)	neuromuscular junction (ligand)	yes	GNAS-ADORA1;	Gnai2-Cnr1;	yes (Paralog score>1)
37805	FBgn0001123	Galphas	2768688	FBgn0039396	CCAP-R	other	moderate	2	Prediction	AFM prediction (receptor, full-length)	extracellular matrix/space;		membrane;	yes (deepTMHMM,TMHMM2)	neuromuscular junction (ligand)	yes	GNAS-AVPR2;
37805	FBgn0001123	Galphas	3885573	FBgn0250910	Octbeta3R	other	moderate	2	Prediction	AFM prediction (receptor, full-length)	extracellular matrix/space;		membrane;	yes (deepTMHMM,TMHMM2)	neuromuscular junction (ligand)	yes	GNAS-ADRB3;			yes (Paralog score>1)
37949	FBgn0035049	Mmp1	32275	FBgn0004456	mew	other	moderate	2	Prediction	AFM prediction (receptor, full-length)	extracellular matrix/space;	yes (SignalP6)	membrane;cell-cell junction;cell-cell adhesion;	yes (deepTMHMM,TMHMM2)		yes	VTN-ITGA3;	Mmp2-Itgav;	yes (Paralog score>1)
37949	FBgn0035049	Mmp1	35097	FBgn0000636	Fas3	other	moderate	2	Prediction	AFM prediction (receptor, full-length)	extracellular matrix/space;	yes (SignalP6)	membrane;cell-cell junction;cell-cell adhesion;	yes (deepTMHMM,TMHMM2)	neuromuscular junction (receptor)	yes	VTN-PVR;		yes (Paralog score>1)
37949	FBgn0035049	Mmp1	37447	FBgn0010415	Sdc	other	moderate	2	Prediction	AFM prediction (receptor, full-length)	extracellular matrix/space;	yes (SignalP6)	membrane;cell-cell junction;cell-cell adhesion;	yes (deepTMHMM,TMHMM2)	neuromuscular junction (receptor)	yes	MMP7-SDC1;	Mmp2-Sdc2;	yes (Paralog score>1)
37949	FBgn0035049	Mmp1	43222	FBgn0262473	Tl	other	moderate	2	Prediction	AFM prediction (receptor, full-length)	extracellular matrix/space;	yes (SignalP6)	membrane;cell-cell adhesion;	yes (deepTMHMM,TMHMM2)		yes	MMP9-TLR9;	Mmp9-Tlr4;Mmp9-Tlr9;	yes (Paralog score>1)
37950	FBgn0035050	SiaT	41657	FBgn0038156	side-IV	other	moderate	2	Prediction	AFM prediction (receptor, full-length)		yes (SignalP6)	membrane;cell-cell junction;	yes (deepTMHMM,TMHMM2)		yes		St6gal1-Cd22;
37950	FBgn0035050	SiaT	44097	FBgn0024189	sns	other	moderate	2	Prediction	AFM prediction (receptor, full-length)		yes (SignalP6)	membrane;cell-cell junction;cell-cell adhesion;	yes (deepTMHMM,TMHMM2)		yes		St6gal1-Cd22;
38121	FBgn0035187	Trhn	37191	FBgn0263116	5-HT1B	other	moderate	2	Prediction	AFM prediction (receptor, full-length)			membrane;	yes (deepTMHMM,TMHMM2)		yes	TPH1-HTR1A;			yes (Paralog score>1)
38121	FBgn0035187	Trhn	37196	FBgn0004168	5-HT1A	other	moderate	2	Prediction	AFM prediction (receptor, full-length)			membrane;	yes (deepTMHMM,TMHMM2)		yes	TPH1-HTR1A;			yes (Paralog score>1)
38121	FBgn0035187	Trhn	41017	FBgn0261929	5-HT2B	other	moderate	2	Prediction	AFM prediction (receptor, full-length)			membrane;	yes (deepTMHMM,TMHMM2)		yes	TPH1-HTR2A;			yes (Paralog score>1)
38121	FBgn0035187	Trhn	41726	FBgn0011582	Dop1R1	other	moderate	2	Prediction	AFM prediction (receptor, full-length)			membrane;	yes (deepTMHMM,TMHMM2)		yes	TPH1-HTR6;			yes (Paralog score>1)
38121	FBgn0035187	Trhn	42652	FBgn0038980	Octbeta1R	other	moderate	2	Prediction	AFM prediction (receptor, full-length)			membrane;	yes (deepTMHMM,TMHMM2)		yes	TPH1-HTR4;			yes (Paralog score>1)
38129	FBgn0004429	LysP	36693	FBgn0034005	ItgaPS4	other	moderate	2	Prediction	AFM prediction (receptor, full-length)	extracellular matrix/space;	yes (SignalP6)	membrane;cell-cell adhesion;	yes (deepTMHMM,TMHMM2)		yes	LYZ-ITGAL;
38141	FBgn0035199	tfc	37455	FBgn0003731	Egfr	other	moderate	2	Prediction	AFM prediction (receptor, full-length)		yes (SignalP6)	membrane;cell-cell adhesion;	yes (deepTMHMM,TMHMM2)		yes	BCAN-EGFR;	Vcan-Egfr;
38174	FBgn0011204	cue	32109	FBgn0030318	rho-4	other	moderate	2	Prediction	AFM prediction (receptor, full-length)		yes (SignalP6)	membrane;	yes (deepTMHMM,TMHMM2)		yes	EGF-RHBDL2;
38174	FBgn0011204	cue	41549	FBgn0038063	Octbeta2R	other	moderate	2	Prediction	AFM prediction (receptor, full-length)		yes (SignalP6)	membrane;	yes (deepTMHMM,TMHMM2)		yes	EGF-ADRB2;		yes (Paralog score>1)
38174	FBgn0011204	cue	43105	FBgn0051092	LpR2	other	moderate	2	Prediction	AFM prediction (receptor, full-length)		yes (SignalP6)	membrane;	yes (deepTMHMM,TMHMM2)		yes	EGF-LDLR;
38231	FBgn0250789	alpha-Spec	35091	FBgn0267486	Ptp36E	other	moderate	2	Prediction	AFM prediction (receptor, full-length)			membrane;		neuromuscular junction (ligand)	yes	SPTAN1-PTPRA;		yes (Paralog score>1)
38389	FBgn0001233	Hsp83	42160	FBgn0010389	htl	other	moderate	2	Prediction	AFM prediction (receptor, full-length)			membrane;cell-cell junction;cell-cell adhesion;	yes (deepTMHMM,TMHMM2)	neuromuscular junction (receptor)	yes	HSP90AA1-FGFR3;	Hsp90aa1-Fgfr3;
38434	FBgn0035452	CG10359	32115	FBgn0004370	Ptp10D	other	moderate	2	Prediction	AFM prediction (receptor, full-length)	extracellular matrix/space;	yes (SignalP6)	membrane;cell-cell adhesion;	yes (deepTMHMM,TMHMM2)		yes	TNC-PTPRB;		yes (Paralog score>1)
38434	FBgn0035452	CG10359	32275	FBgn0004456	mew	other	moderate	2	Prediction	AFM prediction (receptor, full-length)	extracellular matrix/space;	yes (SignalP6)	membrane;cell-cell junction;cell-cell adhesion;	yes (deepTMHMM,TMHMM2)		yes	TNC-ITGA7;	Tnc-Itga7;	yes (Paralog score>1)
38434	FBgn0035452	CG10359	44885	FBgn0004657	mys	other	moderate	2	Prediction	AFM prediction (receptor, full-length)	extracellular matrix/space;	yes (SignalP6)	membrane;cell-cell junction;cell-cell adhesion;	yes (deepTMHMM,TMHMM2)		yes	TNC-ITGB1;	Tnc-Itgb1;	yes (Paralog score>1)
38484	FBgn0004516	Gad1	35832	FBgn0050361	mtt	other	moderate	2	Prediction	AFM prediction (receptor, full-length)			membrane;	yes (deepTMHMM,TMHMM2)		yes	GAD1-GRM4;
38540	FBgn0035539	slow	32661	FBgn0001250	if	other	moderate	2	Prediction	AFM prediction (receptor, full-length)		yes (SignalP6)	membrane;cell-cell junction;cell-cell adhesion;	yes (deepTMHMM,TMHMM2)		yes		Egfl7-Itgav;
38579	FBgn0035575	CG7509	36693	FBgn0034005	ItgaPS4	other	moderate	2	Prediction	AFM prediction (receptor, full-length)	extracellular matrix/space;	yes (SignalP6)	membrane;cell-cell adhesion;	yes (deepTMHMM,TMHMM2)		yes	CHAD-ITGA2;	Chad-Itga2;
38657	FBgn0003984	vn	39596	FBgn0041604	dlp	other	moderate	2	Prediction	AFM prediction (receptor, full-length)	secreted;	yes (SignalP6)	membrane;cell-cell junction;cell-cell adhesion;	yes (TMHMM2)	neuromuscular junction (receptor)	yes	NRG1-GPC1;
38687	FBgn0035669	CG6592	37892	FBgn0000037	mAChR-A	other	moderate	2	Prediction	AFM prediction (receptor, full-length)	extracellular matrix/space;	yes (SignalP6)	membrane;cell-cell junction;	yes (deepTMHMM,TMHMM2)		yes	GZMB-CHRM3;		yes (Paralog score>1)
38765	FBgn0001104	Galphai	31168	FBgn0025631	moody	other	moderate	2	Prediction	AFM prediction (receptor, full-length)			membrane;cell-cell junction;	yes (deepTMHMM,TMHMM2)		yes	GNAI2-MTNR1A;GNAI2-MTNR1B;	Gnai2-Mtnr1b;
38765	FBgn0001104	Galphai	32406	FBgn0003301	Adcy1	other	moderate	2	Prediction	AFM prediction (receptor, full-length)			membrane;	yes (deepTMHMM,TMHMM2)		yes	GNAI2-ADCY1;		yes (Paralog score>1)	yes (Paralog score>1)
38765	FBgn0001104	Galphai	32485	FBgn0022710	Ac13E	other	moderate	2	Prediction	AFM prediction (receptor, full-length)			membrane;	yes (deepTMHMM,TMHMM2)		yes	GNAI2-ADCY9;		yes (Paralog score>1)	yes (Paralog score>1)
38765	FBgn0001104	Galphai	33007	FBgn0053517	Dop2R	other	moderate	2	Prediction	AFM prediction (receptor, full-length)			membrane;	yes (deepTMHMM,TMHMM2)		yes	GNAI2-DRD2;	Gnai2-Drd2;		yes (Paralog score>1)
38765	FBgn0001104	Galphai	37892	FBgn0000037	mAChR-A	other	moderate	2	Prediction	AFM prediction (receptor, full-length)			membrane;cell-cell junction;	yes (deepTMHMM,TMHMM2)		yes	GNAI2-CHRM1;
38765	FBgn0001104	Galphai	38622	FBgn0035610	Lkr	other	moderate	2	Prediction	AFM prediction (receptor, full-length)			membrane;	yes (deepTMHMM,TMHMM2)		yes	GNAI2-CNR1;
38765	FBgn0001104	Galphai	39389	FBgn0036260	Rh7	other	moderate	2	Prediction	AFM prediction (receptor, full-length)			membrane;	yes (deepTMHMM,TMHMM2)		yes	GNAI2-CNR1;			yes (Paralog score>1)
38765	FBgn0001104	Galphai	39887	FBgn0003250	Rh4	other	moderate	2	Prediction	AFM prediction (receptor, full-length)			membrane;	yes (deepTMHMM,TMHMM2)		yes	GNAI2-CNR1;		yes (Paralog score>1)	yes (Paralog score>1)
38765	FBgn0001104	Galphai	39966	FBgn0036742	CG7497	other	moderate	2	Prediction	AFM prediction (receptor, full-length)			membrane;	yes (deepTMHMM,TMHMM2)		yes	GNAI2-TBXA2R;	Gnas-Ptgdr;	yes (Paralog score>1)
38765	FBgn0001104	Galphai	40019	FBgn0036789	AstC-R2	other	moderate	2	Prediction	AFM prediction (receptor, full-length)			membrane;cell-cell adhesion;	yes (deepTMHMM,TMHMM2)		yes	GNAI2-OPRD1;	Gnai2-Oprd1;		yes (Paralog score>1)
38765	FBgn0001104	Galphai	40020	FBgn0036790	AstC-R1	other	moderate	2	Prediction	AFM prediction (receptor, full-length)			membrane;	yes (deepTMHMM,TMHMM2)		yes	GNAI2-OPRD1;GNAI2-OPRM1;	Gnai2-Oprd1;		yes (Paralog score>1)
38765	FBgn0001104	Galphai	40180	FBgn0004852	Ac76E	other	moderate	2	Prediction	AFM prediction (receptor, full-length)			membrane;	yes (deepTMHMM,TMHMM2)		yes	GNAI2-ADCY7;		yes (Paralog score>1)	yes (Paralog score>1)
38765	FBgn0001104	Galphai	40333	FBgn0024150	Ac78C	other	moderate	2	Prediction	AFM prediction (receptor, full-length)			membrane;	yes (deepTMHMM,TMHMM2)		yes	GNAI2-ADCY8;		yes (Paralog score>1)	yes (Paralog score>1)
38765	FBgn0001104	Galphai	41889	FBgn0019940	Rh6	other	moderate	2	Prediction	AFM prediction (receptor, full-length)			membrane;	yes (deepTMHMM,TMHMM2)		yes	GNAI2-CNR1;			yes (Paralog score>1)
38765	FBgn0001104	Galphai	42133	FBgn0016650	Lgr1	other	moderate	2	Prediction	AFM prediction (receptor, full-length)			membrane;	yes (deepTMHMM,TMHMM2)		yes	GNAI2-LHCGR;	Gnai2-Lhcgr;	yes (Paralog score>1)
38765	FBgn0001104	Galphai	42258	FBgn0038653	Octalpha2R	other	moderate	2	Prediction	AFM prediction (receptor, full-length)			membrane;	yes (deepTMHMM,TMHMM2)		yes	GNAI2-ADRA2A;	Gnai2-Adra2b;		yes (Paralog score>1)
38765	FBgn0001104	Galphai	42452	FBgn0004514	Oct-TyrR	other	moderate	2	Prediction	AFM prediction (receptor, full-length)			membrane;	yes (deepTMHMM,TMHMM2)		yes	GNAI2-CNR1;	Gnai2-Cnr1;		yes (Paralog score>1)
38765	FBgn0001104	Galphai	43583	FBgn0039747	AdoR	other	moderate	2	Prediction	AFM prediction (receptor, full-length)			membrane;	yes (deepTMHMM,TMHMM2)		yes	GNAI2-ADORA1;	Gnai2-Cnr1;	yes (Paralog score>1)
38769	FBgn0260660	Mp	32275	FBgn0004456	mew	other	moderate	2	Prediction	AFM prediction (receptor, full-length)	extracellular matrix/space;	yes (SignalP6)	membrane;cell-cell junction;cell-cell adhesion;	yes (deepTMHMM,TMHMM2)		yes	COL18A1-ITGA3;
38769	FBgn0260660	Mp	39596	FBgn0041604	dlp	other	moderate	2	Prediction	AFM prediction (receptor, full-length)	extracellular matrix/space;	yes (SignalP6)	membrane;cell-cell junction;cell-cell adhesion;	yes (TMHMM2)	neuromuscular junction (receptor)	yes	COL18A1-GPC1;COL18A1-GPC4;	Col18a1-Gpc4;
38850	FBgn0035798	frac	34367	FBgn0010407	Ror	other	moderate	2	Prediction	AFM prediction (receptor, full-length)	secreted;	yes (SignalP6)	membrane;	yes (deepTMHMM,TMHMM2)		yes		Gas6-Tyro3;Pros1-Tyro3;		yes (Paralog score>1)
38850	FBgn0035798	frac	35207	FBgn0024245	dnt	other	moderate	2	Prediction	AFM prediction (receptor, full-length)	secreted;	yes (SignalP6)	membrane;	yes (deepTMHMM,TMHMM2)		yes		Gas6-Tyro3;Pros1-Tyro3;		yes (Paralog score>1)
38850	FBgn0035798	frac	44355	FBgn0015380	drl	other	moderate	2	Prediction	AFM prediction (receptor, full-length)	secreted;	yes (SignalP6)	membrane;cell-cell adhesion;	yes (deepTMHMM,TMHMM2)		yes		Gas6-Tyro3;Pros1-Tyro3;	yes (Paralog score>1)	yes (Paralog score>1)
39013	FBgn0263930	dally	43127	FBgn0027865	Tsp96F	other	moderate	2	Prediction	AFM prediction (receptor, full-length)	extracellular matrix/space;	yes (SignalP6)	membrane;	yes (deepTMHMM,TMHMM2)		yes	GPC3-CD81;	Gpc3-Cd81;
39118	FBgn0267348	LanB2	32275	FBgn0004456	mew	other	moderate	2	Prediction	AFM prediction (receptor, full-length)	secreted;	yes (SignalP6)	membrane;cell-cell junction;cell-cell adhesion;	yes (deepTMHMM,TMHMM2)		yes	LAMC1-ITGA6;	Lamc2-Itga3;	yes (Paralog score>1)	yes (Paralog score>1)
39118	FBgn0267348	LanB2	36693	FBgn0034005	ItgaPS4	other	moderate	2	Prediction	AFM prediction (receptor, full-length)	secreted;	yes (SignalP6)	membrane;cell-cell adhesion;	yes (deepTMHMM,TMHMM2)		yes	LAMC1-ITGA1;LAMC1-ITGA2;		yes (Paralog score>1)	yes (Paralog score>1)
39152	FBgn0044049	Ilp4	41549	FBgn0038063	Octbeta2R	other	moderate	2	Prediction	AFM prediction (receptor, full-length)	secreted;neuropeptide;	yes (SignalP6)	membrane;	yes (deepTMHMM,TMHMM2)		yes	INSL3-ADRB2;
39334	FBgn0259140	Cubn2	44355	FBgn0015380	drl	other	moderate	2	Prediction	AFM prediction (receptor, full-length)	secreted;	yes (SignalP6)	membrane;cell-cell adhesion;	yes (deepTMHMM,TMHMM2)		yes		Pros1-Tyro3;	yes (Paralog score>1)
39435	FBgn0036299	Tsf2	41549	FBgn0038063	Octbeta2R	other	moderate	2	Prediction	AFM prediction (receptor, full-length)	extracellular matrix/space;	yes (SignalP6)	membrane;	yes (deepTMHMM,TMHMM2)		yes	TF-ADRB2;
39529	FBgn0029167	Hml	35949	FBgn0010114	hig	other	moderate	2	Prediction	AFM prediction (receptor, full-length)	secreted;	yes (SignalP6)	membrane;cell-cell junction;			yes	VWF-SELP;
39529	FBgn0029167	Hml	39491	FBgn0010452	trn	other	moderate	2	Prediction	AFM prediction (receptor, full-length)	secreted;	yes (SignalP6)	cell-cell adhesion;	yes (deepTMHMM,TMHMM2)		yes	VWF-GP1BA;
39542	FBgn0001216	Hsc70-1	43222	FBgn0262473	Tl	other	moderate	2	Prediction	AFM prediction (receptor, full-length)			membrane;cell-cell adhesion;	yes (deepTMHMM,TMHMM2)		yes	HSPA1A-TLR4;		yes (Paralog score>1)
39557	FBgn0026418	Hsp110	43222	FBgn0262473	Tl	other	moderate	2	Prediction	AFM prediction (receptor, full-length)			membrane;cell-cell adhesion;	yes (deepTMHMM,TMHMM2)		yes	HSPA4-TLR4;		yes (Paralog score>1)	yes (Paralog score>1)
39557	FBgn0026418	Hsp110	44497	FBgn0029114	Tollo	other	moderate	2	Prediction	AFM prediction (receptor, full-length)			membrane;	yes (deepTMHMM,TMHMM2)		yes	HSPA4-TLR4;			yes (Paralog score>1)
39583	FBgn0087007	bbg	42770	FBgn0039081	Irk2	other	moderate	2	Prediction	AFM prediction (receptor, full-length)			membrane;	yes (deepTMHMM,TMHMM2)		yes	IL16-KCNJ4;	Il16-Kcnj4;
39651	FBgn0286818	Pdi	35362	FBgn0266369	Mtp	other	moderate	2	Prediction	AFM prediction (receptor, full-length)	extracellular matrix/space;	yes (SignalP6)	membrane;			yes	P4HB-MTTP;
39808	FBgn0036612	CG4998	32275	FBgn0004456	mew	other	moderate	2	Prediction	AFM prediction (receptor, full-length)	secreted;	yes (SignalP6)	membrane;cell-cell junction;cell-cell adhesion;	yes (deepTMHMM,TMHMM2)		yes	PLAU-ITGA3;
39808	FBgn0036612	CG4998	35904	FBgn0265011	Np	other	moderate	2	Prediction	AFM prediction (receptor, full-length)	secreted;	yes (SignalP6)	membrane;			yes	PLAU-ST14;
39808	FBgn0036612	CG4998	39491	FBgn0010452	trn	other	moderate	2	Prediction	AFM prediction (receptor, full-length)	secreted;	yes (SignalP6)	cell-cell adhesion;	yes (deepTMHMM,TMHMM2)		yes	F12-GP1BA;
39808	FBgn0036612	CG4998	43223	FBgn0051072	Lerp	other	moderate	2	Prediction	AFM prediction (receptor, full-length)	secreted;	yes (SignalP6)	membrane;	yes (deepTMHMM,TMHMM2)		yes	PLAU-IGF2R;	Plau-Igf2r;
39808	FBgn0036612	CG4998	2768687	FBgn0066101	LpR1	other	moderate	2	Prediction	MIST direct/AFM prediction (FL)	secreted;	yes (SignalP6)	membrane;	yes (deepTMHMM,TMHMM2)		yes	PLAU-VLDLR;
39972	FBgn0052183	Ccn	36283	FBgn0004839	otk	other	moderate	2	Prediction	AFM prediction (receptor, full-length)	extracellular matrix/space;	yes (SignalP6)	membrane;cell-cell adhesion;	yes (deepTMHMM,TMHMM2)		yes	CCN2-NTRK1;	Ccn2-Ntrk1;
39972	FBgn0052183	Ccn	36445	FBgn0020391	Nrk	other	moderate	2	Prediction	AFM prediction (receptor, full-length)	extracellular matrix/space;	yes (SignalP6)	membrane;cell-cell adhesion;	yes (deepTMHMM,TMHMM2)		yes	CCN2-NTRK1;	Ccn2-Ntrk1;		yes (Paralog score>1)
39972	FBgn0052183	Ccn	42160	FBgn0010389	htl	other	moderate	2	Prediction	AFM prediction (receptor, full-length)	extracellular matrix/space;	yes (SignalP6)	membrane;cell-cell junction;cell-cell adhesion;	yes (deepTMHMM,TMHMM2)	neuromuscular junction (receptor)	yes		Ccn2-Fgfr2;		yes (Paralog score>1)
39972	FBgn0052183	Ccn	43222	FBgn0262473	Tl	other	moderate	2	Prediction	AFM prediction (receptor, full-length)	extracellular matrix/space;	yes (SignalP6)	membrane;cell-cell adhesion;	yes (deepTMHMM,TMHMM2)		yes	CCN1-TLR2;	Ccn1-Tlr2;
39978	FBgn0052190	NUCB1	41634	FBgn0038135	CG8773	other	moderate	2	Prediction	AFM prediction (receptor, full-length)	extracellular matrix/space;	yes (SignalP6)	membrane;	yes (deepTMHMM,TMHMM2)		yes	NUCB2-ERAP1;			yes (Paralog score>1)
39978	FBgn0052190	NUCB1	53473	FBgn0263236	SP1029	other	moderate	2	Prediction	AFM prediction (receptor, full-length)	extracellular matrix/space;	yes (SignalP6)	membrane;			yes	NUCB2-ERAP1;			yes (Paralog score>1)
40190	FBgn0036929	CG7668	44885	FBgn0004657	mys	other	moderate	2	Prediction	AFM prediction (receptor, full-length)	extracellular matrix/space;		membrane;cell-cell junction;cell-cell adhesion;	yes (deepTMHMM,TMHMM2)		yes	ANGPT1-ITGB1;		yes (Paralog score>1)
40234	FBgn0262057	Spn77Ba	31168	FBgn0025631	moody	other	moderate	2	Prediction	AFM prediction (receptor, full-length)	secreted;	yes (SignalP6)	membrane;cell-cell junction;	yes (deepTMHMM,TMHMM2)		yes	AGT-MTNR1A;
40234	FBgn0262057	Spn77Ba	35832	FBgn0050361	mtt	other	moderate	2	Prediction	AFM prediction (receptor, full-length)	secreted;	yes (SignalP6)	membrane;	yes (deepTMHMM,TMHMM2)		yes	AGT-GRM7;
40234	FBgn0262057	Spn77Ba	40019	FBgn0036789	AstC-R2	other	moderate	2	Prediction	AFM prediction (receptor, full-length)	secreted;	yes (SignalP6)	membrane;cell-cell adhesion;	yes (deepTMHMM,TMHMM2)		yes	AGT-AGTR1;AGT-AGTR2;
40234	FBgn0262057	Spn77Ba	42258	FBgn0038653	Octalpha2R	other	moderate	2	Prediction	AFM prediction (receptor, full-length)	secreted;	yes (SignalP6)	membrane;	yes (deepTMHMM,TMHMM2)		yes	AGT-ADRA2A;
40260	FBgn0284421	Psn	42964	FBgn0039234	Nct	other	moderate	2	Prediction	AFM prediction (receptor, full-length)			membrane;	yes (deepTMHMM,TMHMM2)		yes	PSEN1-NCSTN;	Psen1-Ncstn;
40315	FBgn0037036	Sems	32303	FBgn0265416	Neto	other	moderate	2	Prediction	AFM prediction (receptor, full-length)	secreted;	yes (SignalP6)	membrane;cell-cell junction;	yes (deepTMHMM,TMHMM2)	neuromuscular junction (receptor)	yes		Hgf-Nrp1;
40315	FBgn0037036	Sems	37447	FBgn0010415	Sdc	other	moderate	2	Prediction	AFM prediction (receptor, full-length)	secreted;	yes (SignalP6)	membrane;cell-cell junction;cell-cell adhesion;	yes (deepTMHMM,TMHMM2)	neuromuscular junction (receptor)	yes		Hgf-Sdc2;	yes (Paralog score>1)
40315	FBgn0037036	Sems	39564	FBgn0285896	btl	other	moderate	2	Prediction	AFM prediction (receptor, full-length)	secreted;	yes (SignalP6)	membrane;cell-cell adhesion;	yes (deepTMHMM,TMHMM2)		yes		Hgf-Met;
40315	FBgn0037036	Sems	42269	FBgn0261262	CG42613	other	moderate	2	Prediction	AFM prediction (receptor, full-length)	secreted;	yes (SignalP6)	membrane;	yes (deepTMHMM,TMHMM2)		yes		Hgf-Nrp1;	yes (Paralog score>1)
40506	FBgn0010348	Arf1	35554	FBgn0286511	Pld	other	moderate	2	Prediction	AFM prediction (receptor, full-length)			membrane;			yes	ARF1-PLD2;	Arf6-Pld1;	yes (Paralog score>1)
40553	FBgn0037240	Cont	31792	FBgn0264975	Nrg	other	moderate	2	Prediction	AFM prediction (receptor, full-length)		yes (SignalP6)	membrane;cell-cell junction;cell-cell adhesion;	yes (deepTMHMM,TMHMM2)		yes	CNTN2-NRCAM;
40817	FBgn0002522	lab	38109	FBgn0264574	Glut1	other	moderate	2	Prediction	AFM prediction (receptor, full-length)			membrane;	yes (deepTMHMM,TMHMM2)		yes	PDX1-SLC2A2;		yes (Paralog score>1)
40827	FBgn0004054	zen2	38109	FBgn0264574	Glut1	other	moderate	2	Prediction	AFM prediction (receptor, full-length)			membrane;	yes (deepTMHMM,TMHMM2)		yes	PDX1-SLC2A2;		yes (Paralog score>1)
40833	FBgn0003339	Scr	38109	FBgn0264574	Glut1	other	moderate	2	Prediction	AFM prediction (receptor, full-length)			membrane;	yes (deepTMHMM,TMHMM2)		yes	PDX1-SLC2A2;		yes (Paralog score>1)
40835	FBgn0260642	Antp	38109	FBgn0264574	Glut1	other	moderate	2	Prediction	AFM prediction (receptor, full-length)			membrane;	yes (deepTMHMM,TMHMM2)		yes	PDX1-SLC2A2;
41140	FBgn0003205	Ras85D	37277	FBgn0287775	18w	other	moderate	2	Prediction	AFM prediction (receptor, full-length)			membrane;cell-cell adhesion;	yes (deepTMHMM,TMHMM2)		yes	HRAS-TLR2;HRAS-TLR9;	Hras-Tlr2;Hras-Tlr9;
41140	FBgn0003205	Ras85D	40019	FBgn0036789	AstC-R2	other	moderate	2	Prediction	AFM prediction (receptor, full-length)			membrane;cell-cell adhesion;	yes (deepTMHMM,TMHMM2)		yes	HRAS-AGTR1;
41166	FBgn0005585	Calr	32275	FBgn0004456	mew	other	moderate	2	Prediction	AFM prediction (receptor, full-length)	extracellular matrix/space;	yes (SignalP6)	membrane;cell-cell junction;cell-cell adhesion;	yes (deepTMHMM,TMHMM2)		yes	CALR-ITGA3;
41205	FBgn0037756	CG8507	2768687	FBgn0066101	LpR1	other	moderate	2	Prediction	AFM prediction (receptor, full-length)		yes (SignalP6)	membrane;	yes (deepTMHMM,TMHMM2)		yes	LRPAP1-VLDLR;
41248	FBgn0025879	Timp	32275	FBgn0004456	mew	other	moderate	2	Prediction	AFM prediction (receptor, full-length)	secreted;	yes (SignalP6)	membrane;cell-cell junction;cell-cell adhesion;	yes (deepTMHMM,TMHMM2)		yes	TIMP2-ITGA3;
41248	FBgn0025879	Timp	39564	FBgn0285896	btl	other	moderate	2	Prediction	AFM prediction (receptor, full-length)	secreted;	yes (SignalP6)	membrane;cell-cell adhesion;	yes (deepTMHMM,TMHMM2)		yes	TIMP1-FGFR2;			yes (Paralog score>1)
41248	FBgn0025879	Timp	40019	FBgn0036789	AstC-R2	other	moderate	2	Prediction	AFM prediction (receptor, full-length)	secreted;	yes (SignalP6)	membrane;cell-cell adhesion;	yes (deepTMHMM,TMHMM2)		yes	TIMP3-AGTR2;
41248	FBgn0025879	Timp	42160	FBgn0010389	htl	other	moderate	2	Prediction	AFM prediction (receptor, full-length)	secreted;	yes (SignalP6)	membrane;cell-cell junction;cell-cell adhesion;	yes (deepTMHMM,TMHMM2)	neuromuscular junction (receptor)	yes	TIMP1-FGFR2;			yes (Paralog score>1)
41248	FBgn0025879	Timp	43832	FBgn0025741	PlexA	other	moderate	2	Prediction	AFM prediction (receptor, full-length)	secreted;	yes (SignalP6)	membrane;cell-cell adhesion;	yes (deepTMHMM,TMHMM2)		yes	TIMP3-MET;
41248	FBgn0025879	Timp	45821	FBgn0000017	Abl	other	moderate	2	Prediction	AFM prediction (receptor, full-length)	secreted;	yes (SignalP6)	membrane;cell-cell junction;cell-cell adhesion;			yes	TIMP3-MET;
41607	FBgn0003450	snk	36692	FBgn0286785	scb	other	moderate	2	Prediction	AFM prediction (receptor, full-length)	secreted;		membrane;cell-cell junction;cell-cell adhesion;	yes (deepTMHMM,TMHMM2)		yes	F10-ITGAM;PROC-ITGAM;	Plat-Itgam;	yes (Paralog score>1)
41607	FBgn0003450	snk	8674016	FBgn0259958	Sfp24F	other	moderate	2	Prediction	AFM prediction (receptor, full-length)	secreted;		membrane;			yes		Plau-Mrc2;	yes (Paralog score>1)
41609	FBgn0001217	Hsc70-2	43222	FBgn0262473	Tl	other	moderate	2	Prediction	AFM prediction (receptor, full-length)			membrane;cell-cell adhesion;	yes (deepTMHMM,TMHMM2)		yes	HSPA1A-TLR4;		yes (Paralog score>1)
41623	FBgn0038126	CG8483	32158	FBgn0263111	cac	other	moderate	2	Prediction	AFM prediction (receptor, full-length)	secreted;	yes (SignalP6)	membrane;cell-cell junction;	yes (deepTMHMM,TMHMM2)	neuromuscular junction (receptor)	yes	CRISP2-CATSPER1;	Crisp2-Catsper1;		yes (Paralog score>1)
41623	FBgn0038126	CG8483	32619	FBgn0285944	para	other	moderate	2	Prediction	AFM prediction (receptor, full-length)	secreted;	yes (SignalP6)	membrane;	yes (deepTMHMM,TMHMM2)		yes	CRISP2-CATSPER1;	Crisp2-Catsper1;		yes (Paralog score>1)
41623	FBgn0038126	CG8483	37981	FBgn0085434	NaCP60E	other	moderate	2	Prediction	AFM prediction (receptor, full-length)	secreted;	yes (SignalP6)	membrane;cell-cell junction;	yes (deepTMHMM,TMHMM2)	neuromuscular junction (receptor)	yes	CRISP2-CATSPER1;	Crisp2-Catsper1;		yes (Paralog score>1)
41633	FBgn0038134	wntD	36283	FBgn0004839	otk	other	moderate	2	Prediction	AFM prediction (receptor, full-length)	secreted;	yes (SignalP6)	membrane;cell-cell adhesion;	yes (deepTMHMM,TMHMM2)		yes		Wnt8b-Ptk7;	yes (Paralog score>1)
41633	FBgn0038134	wntD	40090	FBgn0016797	fz2	other	moderate	2	Prediction	AFM prediction (receptor, full-length)	secreted;	yes (SignalP6)	membrane;	yes (deepTMHMM,TMHMM2)		yes		Wnt8a-Fzd5;	yes (Paralog score>1)	yes (Paralog score>1)
41633	FBgn0038134	wntD	45307	FBgn0001085	fz	other	moderate	2	Prediction	AFM prediction (receptor, full-length)	secreted;	yes (SignalP6)	membrane;cell-cell adhesion;	yes (deepTMHMM,TMHMM2)		yes		Wnt8a-Fzd1;Wnt8b-Fzd7;	yes (Paralog score>1)	yes (Paralog score>1)
41829	FBgn0038299	Spn88Eb	32447	FBgn0030617	CG9095	other	moderate	2	Prediction	AFM prediction (receptor, full-length)	extracellular matrix/space;	yes (SignalP6)	cell-cell adhesion;	yes (deepTMHMM,TMHMM2)		yes	SERPING1-SELE;		yes (Paralog score>1)
41829	FBgn0038299	Spn88Eb	44885	FBgn0004657	mys	other	moderate	2	Prediction	AFM prediction (receptor, full-length)	extracellular matrix/space;	yes (SignalP6)	membrane;cell-cell junction;cell-cell adhesion;	yes (deepTMHMM,TMHMM2)		yes	SERPINE1-ITGB5;		yes (Paralog score>1)
41840	FBgn0266599	Hsc70-4	41549	FBgn0038063	Octbeta2R	other	moderate	2	Prediction	AFM prediction (receptor, full-length)			membrane;	yes (deepTMHMM,TMHMM2)	neuromuscular junction (ligand)	yes	HSPA8-ADRB2;
41958	FBgn0003319	Sb	32275	FBgn0004456	mew	other	moderate	2	Prediction	AFM prediction (receptor, full-length)			membrane;cell-cell junction;cell-cell adhesion;	yes (deepTMHMM,TMHMM2)		yes	PLAU-ITGA3;			yes (Paralog score>1)
41958	FBgn0003319	Sb	36692	FBgn0286785	scb	other	moderate	2	Prediction	AFM prediction (receptor, full-length)			membrane;cell-cell junction;cell-cell adhesion;	yes (deepTMHMM,TMHMM2)		yes	PLAT-ITGAM;PLAU-ITGAM;	Plat-Itgam;	yes (Paralog score>1)	yes (Paralog score>1)
41958	FBgn0003319	Sb	37272	FBgn0034476	Toll-7	other	moderate	2	Prediction	AFM prediction (receptor, full-length)			membrane;	yes (deepTMHMM,TMHMM2)		yes	F11-GP1BA;			yes (Paralog score>1)
41958	FBgn0003319	Sb	38845	FBgn0268063	ltl	other	moderate	2	Prediction	AFM prediction (receptor, full-length)						yes	F11-GP1BA;
41958	FBgn0003319	Sb	38850	FBgn0035798	frac	other	moderate	2	Prediction	AFM prediction (receptor, full-length)						yes	F12-CD93;
41958	FBgn0003319	Sb	39491	FBgn0010452	trn	other	moderate	2	Prediction	AFM prediction (receptor, full-length)			cell-cell adhesion;	yes (deepTMHMM,TMHMM2)		yes	F11-GP1BA;			yes (Paralog score>1)
41958	FBgn0003319	Sb	43105	FBgn0051092	LpR2	other	moderate	2	Prediction	AFM prediction (receptor, full-length)			membrane;	yes (deepTMHMM,TMHMM2)		yes	PLAU-VLDLR;
42049	FBgn0038465	Irc	40019	FBgn0036789	AstC-R2	other	moderate	2	Prediction	AFM prediction (receptor, full-length)		yes (SignalP6)	membrane;cell-cell adhesion;	yes (deepTMHMM,TMHMM2)		yes	PTGS2-PTGDR2;			yes (Paralog score>1)
42049	FBgn0038465	Irc	40020	FBgn0036790	AstC-R1	other	moderate	2	Prediction	AFM prediction (receptor, full-length)		yes (SignalP6)	membrane;	yes (deepTMHMM,TMHMM2)		yes	PTGS2-PTGDR2;			yes (Paralog score>1)
42072	FBgn0038484	CG5246	37892	FBgn0000037	mAChR-A	other	moderate	2	Prediction	AFM prediction (receptor, full-length)	secreted;	yes (SignalP6)	membrane;cell-cell junction;	yes (deepTMHMM,TMHMM2)		yes	GZMB-CHRM3;		yes (Paralog score>1)
42347	FBgn0038727	CG7432	32661	FBgn0001250	if	other	moderate	2	Prediction	AFM prediction (receptor, full-length)	secreted;	yes (SignalP6)	membrane;cell-cell junction;cell-cell adhesion;	yes (deepTMHMM,TMHMM2)		yes	F2-ITGA2B;	F2-Itga2b;
42347	FBgn0038727	CG7432	33576	FBgn0031547	Sr-CIV	other	moderate	2	Prediction	AFM prediction (receptor, full-length)	secreted;	yes (SignalP6)	membrane;			yes		Hgf-Nrp1;
42347	FBgn0038727	CG7432	37447	FBgn0010415	Sdc	other	moderate	2	Prediction	AFM prediction (receptor, full-length)	secreted;	yes (SignalP6)	membrane;cell-cell junction;cell-cell adhesion;	yes (deepTMHMM,TMHMM2)	neuromuscular junction (receptor)	yes		Hgf-Sdc2;
42347	FBgn0038727	CG7432	38845	FBgn0268063	ltl	other	moderate	2	Prediction	AFM prediction (receptor, full-length)	secreted;	yes (SignalP6)				yes	F2-GP1BA;
42347	FBgn0038727	CG7432	39491	FBgn0010452	trn	other	moderate	2	Prediction	AFM prediction (receptor, full-length)	secreted;	yes (SignalP6)	cell-cell adhesion;	yes (deepTMHMM,TMHMM2)		yes	F2-GP1BA;
42347	FBgn0038727	CG7432	43223	FBgn0051072	Lerp	other	moderate	2	Prediction	AFM prediction (receptor, full-length)	secreted;	yes (SignalP6)	membrane;	yes (deepTMHMM,TMHMM2)		yes	PLG-IGF2R;	Plg-Igf2r;
42347	FBgn0038727	CG7432	45821	FBgn0000017	Abl	other	moderate	2	Prediction	AFM prediction (receptor, full-length)	secreted;	yes (SignalP6)	membrane;cell-cell junction;cell-cell adhesion;			yes		Hgf-Met;
42347	FBgn0038727	CG7432	53425	FBgn0040505	Alk	other	moderate	2	Prediction	AFM prediction (receptor, full-length)	secreted;	yes (SignalP6)	membrane;cell-cell junction;cell-cell adhesion;	yes (deepTMHMM,TMHMM2)	neuromuscular junction (receptor)	yes		Hgf-Met;
42356	FBgn0014135	bnl	31547	FBgn0029843	Nep1	other	moderate	2	Prediction	AFM prediction (receptor, full-length)	extracellular matrix/space;		membrane;	yes (deepTMHMM,TMHMM2)		yes	FGF23-PHEX;			yes (Paralog score>1)
42356	FBgn0014135	bnl	32661	FBgn0001250	if	other	moderate	2	Prediction	AFM prediction (receptor, full-length)	extracellular matrix/space;		membrane;cell-cell junction;cell-cell adhesion;	yes (deepTMHMM,TMHMM2)		yes		Fgf2-Itgav;
42356	FBgn0014135	bnl	39596	FBgn0041604	dlp	other	moderate	2	Prediction	AFM prediction (receptor, full-length)	extracellular matrix/space;		membrane;cell-cell junction;cell-cell adhesion;	yes (TMHMM2)	neuromuscular junction (receptor)	yes	FGF2-GPC4;	Fgf2-Gpc4;
42492	FBgn0000083	AnxB9	31169	FBgn0025632	CG4313	other	moderate	2	Prediction	AFM prediction (receptor, full-length)			membrane;	yes (deepTMHMM,TMHMM2)		yes	ANXA1-MTNR1A;
42492	FBgn0000083	AnxB9	35832	FBgn0050361	mtt	other	moderate	2	Prediction	AFM prediction (receptor, full-length)			membrane;	yes (deepTMHMM,TMHMM2)		yes	ANXA1-GRM7;		yes (Paralog score>1)
42492	FBgn0000083	AnxB9	42258	FBgn0038653	Octalpha2R	other	moderate	2	Prediction	AFM prediction (receptor, full-length)			membrane;	yes (deepTMHMM,TMHMM2)		yes	ANXA1-ADRA2A;		yes (Paralog score>1)
42664	FBgn0014949	btn	38109	FBgn0264574	Glut1	other	moderate	2	Prediction	AFM prediction (receptor, full-length)			membrane;	yes (deepTMHMM,TMHMM2)		yes	PDX1-SLC2A2;
42737	FBgn0004644	hh	33983	FBgn0031879	uif	other	moderate	2	Prediction	AFM prediction (receptor, full-length)	extracellular matrix/space;		membrane;	yes (deepTMHMM,TMHMM2)		yes	SHH-SCUBE2;
42852	FBgn0001230	Hsp68	43222	FBgn0262473	Tl	other	moderate	2	Prediction	AFM prediction (receptor, full-length)			membrane;cell-cell adhesion;	yes (deepTMHMM,TMHMM2)		yes	HSPA1A-TLR4;		yes (Paralog score>1)
42896	FBgn0259685	crb	43875	FBgn0011829	Ret	other	moderate	2	Prediction	AFM prediction (receptor, full-length)			membrane;cell-cell adhesion;	yes (deepTMHMM,TMHMM2)		yes		Pros1-Tyro3;		yes (Paralog score>1)
42896	FBgn0259685	crb	44355	FBgn0015380	drl	other	moderate	2	Prediction	AFM prediction (receptor, full-length)			membrane;cell-cell adhesion;	yes (deepTMHMM,TMHMM2)		yes		Pros1-Tyro3;	yes (Paralog score>1)	yes (Paralog score>1)
42944	FBgn0004885	tok	44096	FBgn0024179	wit	other	moderate	2	Prediction	AFM prediction (receptor, full-length)	secreted;		membrane;cell-cell junction;cell-cell adhesion;	yes (deepTMHMM,TMHMM2)	neuromuscular junction (receptor)	yes	BMP1-BMPR2;
43003	FBgn0039269	veli	41017	FBgn0261929	5-HT2B	other	moderate	2	Prediction	AFM prediction (receptor, full-length)			membrane;	yes (deepTMHMM,TMHMM2)	neuromuscular junction (ligand)	yes	LIN7C-HTR2C;	Lin7c-Htr2c;
43007	FBgn0039272	CG11836	36692	FBgn0286785	scb	other	moderate	2	Prediction	AFM prediction (receptor, full-length)	extracellular matrix/space;	yes (SignalP6)	membrane;cell-cell junction;cell-cell adhesion;	yes (deepTMHMM,TMHMM2)		yes	F10-ITGAM;
43251	FBgn0039475	CG6277	37191	FBgn0263116	5-HT1B	other	moderate	2	Prediction	AFM prediction (receptor, full-length)	secreted;	yes (SignalP6)	membrane;	yes (deepTMHMM,TMHMM2)		yes	LIPH-LPAR2;		yes (Paralog score>1)
43251	FBgn0039475	CG6277	40019	FBgn0036789	AstC-R2	other	moderate	2	Prediction	AFM prediction (receptor, full-length)	secreted;	yes (SignalP6)	membrane;cell-cell adhesion;	yes (deepTMHMM,TMHMM2)		yes	LIPH-LPAR4;		yes (Paralog score>1)
43252	FBgn0039476	CG6271	37447	FBgn0010415	Sdc	other	moderate	2	Prediction	AFM prediction (receptor, full-length)	secreted;	yes (SignalP6)	membrane;cell-cell junction;cell-cell adhesion;	yes (deepTMHMM,TMHMM2)	neuromuscular junction (receptor)	yes	LPL-SDC1;		yes (Paralog score>1)
43283	FBgn0010441	pll	34761	FBgn0026760	Tehao	other	moderate	2	Prediction	AFM prediction (receptor, full-length)			membrane;	yes (deepTMHMM,TMHMM2)		yes	IRAK4-TLR6;
43314	FBgn0039527	CG5639	35554	FBgn0286511	Pld	other	moderate	2	Prediction	AFM prediction (receptor, full-length)	secreted;	yes (SignalP6)	membrane;			yes	PI3-PLD2;
43314	FBgn0039527	CG5639	326186	FBgn0052056	scramb1	other	moderate	2	Prediction	AFM prediction (receptor, full-length)	secreted;	yes (SignalP6)	membrane;cell-cell junction;			yes	SLPI-PLSCR4;	Slpi-Plscr4;
43354	FBgn0039562	Gp93	43222	FBgn0262473	Tl	other	moderate	2	Prediction	AFM prediction (receptor, full-length)	extracellular matrix/space;	yes (SignalP6)	membrane;cell-cell adhesion;	yes (deepTMHMM,TMHMM2)		yes	HSP90B1-TLR1;HSP90B1-TLR2;	Hsp90b1-Tlr2;
43432	FBgn0039630	CG11843	36692	FBgn0286785	scb	other	moderate	2	Prediction	AFM prediction (receptor, full-length)	extracellular matrix/space;	yes (SignalP6)	membrane;cell-cell junction;cell-cell adhesion;	yes (deepTMHMM,TMHMM2)		yes	F10-ITGAM;	Plat-Itgam;	yes (Paralog score>1)
43432	FBgn0039630	CG11843	8674016	FBgn0259958	Sfp24F	other	moderate	2	Prediction	AFM prediction (receptor, full-length)	extracellular matrix/space;	yes (SignalP6)	membrane;			yes		Plau-Mrc2;	yes (Paralog score>1)
43461	FBgn0039655	CG14507	33983	FBgn0031879	uif	other	moderate	2	Prediction	AFM prediction (receptor, full-length)	secreted;	yes (SignalP6)	membrane;	yes (deepTMHMM,TMHMM2)		yes	PLA2G10-PLA2R1;
43558	FBgn0039734	Tace	32174	FBgn0052656	Muc11A	other	moderate	2	Prediction	AFM prediction (receptor, full-length)		yes (SignalP6)				yes	ADAM17-MUC1;
43558	FBgn0039734	Tace	32275	FBgn0004456	mew	other	moderate	2	Prediction	AFM prediction (receptor, full-length)		yes (SignalP6)	membrane;cell-cell junction;cell-cell adhesion;	yes (deepTMHMM,TMHMM2)		yes	ADAM17-ITGA5;	Adam17-Itga6;	yes (Paralog score>1)
43558	FBgn0039734	Tace	43127	FBgn0027865	Tsp96F	other	moderate	2	Prediction	AFM prediction (receptor, full-length)		yes (SignalP6)	membrane;	yes (deepTMHMM,TMHMM2)		yes		Adam17-Cd9;	yes (Paralog score>1)
43558	FBgn0039734	Tace	2768944	FBgn0041723	rho-5	other	moderate	2	Prediction	AFM prediction (receptor, full-length)		yes (SignalP6)	membrane;	yes (deepTMHMM,TMHMM2)		yes	ADAM17-RHBDF2;	Adam17-Rhbdf2;
43642	FBgn0039795	Spn100A	32447	FBgn0030617	CG9095	other	moderate	2	Prediction	AFM prediction (receptor, full-length)	extracellular matrix/space;	yes (SignalP6)	cell-cell adhesion;	yes (deepTMHMM,TMHMM2)		yes	SERPING1-SELE;
43662	FBgn0000416	Sap-r	38912	FBgn0035849	ERR	other	moderate	2	Prediction	AFM prediction (receptor, full-length)	secreted;	yes (SignalP6)				yes	PSAP-AR;
43777	FBgn0051999	CG31999	36436	FBgn0033791	Drl-2	other	moderate	2	Prediction	AFM prediction (receptor, full-length)	secreted;	yes (SignalP6)	membrane;	yes (deepTMHMM,TMHMM2)		yes		Pros1-Tyro3;		yes (Paralog score>1)
43777	FBgn0051999	CG31999	43875	FBgn0011829	Ret	other	moderate	2	Prediction	AFM prediction (receptor, full-length)	secreted;	yes (SignalP6)	membrane;cell-cell adhesion;	yes (deepTMHMM,TMHMM2)		yes		Pros1-Tyro3;		yes (Paralog score>1)
43777	FBgn0051999	CG31999	44355	FBgn0015380	drl	other	moderate	2	Prediction	AFM prediction (receptor, full-length)	secreted;	yes (SignalP6)	membrane;cell-cell adhesion;	yes (deepTMHMM,TMHMM2)		yes		Pros1-Tyro3;	yes (Paralog score>1)	yes (Paralog score>1)
43804	FBgn0039914	mav	43875	FBgn0011829	Ret	other	moderate	2	Prediction	AFM prediction (receptor, full-length)	secreted;		membrane;cell-cell adhesion;	yes (deepTMHMM,TMHMM2)		yes	GDF15-RET;	Gdf15-Ret;	yes (Paralog score>1)
43826	FBgn0024913	Actbeta	43875	FBgn0011829	Ret	other	moderate	2	Prediction	AFM prediction (receptor, full-length)	secreted;		membrane;cell-cell adhesion;	yes (deepTMHMM,TMHMM2)		yes		Gdf15-Ret;	yes (Paralog score>1)
43872	FBgn0003137	Ppn	35904	FBgn0265011	Np	other	moderate	2	Prediction	AFM prediction (receptor, full-length)	secreted;	yes (SignalP6)	membrane;			yes	SPINT1-ST14;
43872	FBgn0003137	Ppn	36692	FBgn0286785	scb	other	moderate	2	Prediction	AFM prediction (receptor, full-length)	secreted;	yes (SignalP6)	membrane;cell-cell junction;cell-cell adhesion;	yes (deepTMHMM,TMHMM2)		yes	COL6A3-ITGA1;COL6A3-ITGA2;
43872	FBgn0003137	Ppn	44885	FBgn0004657	mys	other	moderate	2	Prediction	AFM prediction (receptor, full-length)	secreted;	yes (SignalP6)	membrane;cell-cell junction;cell-cell adhesion;	yes (deepTMHMM,TMHMM2)		yes	COL6A3-ITGB1;
43946	FBgn0261563	wb	31106	FBgn0003517	sta	other	moderate	2	Prediction	AFM prediction (receptor, full-length)	secreted;	yes (SignalP6)	membrane;			yes	LAMA1-RPSA;
43946	FBgn0261563	wb	32275	FBgn0004456	mew	other	moderate	2	Prediction	AFM prediction (receptor, full-length)	secreted;	yes (SignalP6)	membrane;cell-cell junction;cell-cell adhesion;	yes (deepTMHMM,TMHMM2)		yes	LAMA1-ITGA6;	Lama1-Itga7;	yes (Paralog score>1)
43946	FBgn0261563	wb	33667	FBgn0031619	CG3355	other	moderate	2	Prediction	AFM prediction (receptor, full-length)	secreted;	yes (SignalP6)				yes	LAMA1-TMPRSS6;			yes (Paralog score>1)
43946	FBgn0261563	wb	37486	FBgn0034661	tpr	other	moderate	2	Prediction	AFM prediction (receptor, full-length)	secreted;	yes (SignalP6)				yes	LAMA1-TMPRSS6;			yes (Paralog score>1)
44679	FBgn0035909	ergic53	42463	FBgn0038829	CG17271	other	moderate	2	Prediction	AFM prediction (receptor, full-length)		yes (SignalP6)	membrane;			yes	LMAN1-MCFD2;	Lman1-Mcfd2;
44920	FBgn0013276	Hsp70Ab	43222	FBgn0262473	Tl	other	moderate	2	Prediction	AFM prediction (receptor, full-length)			membrane;cell-cell adhesion;	yes (deepTMHMM,TMHMM2)		yes	HSPA1A-TLR4;		yes (Paralog score>1)
45041	FBgn0024294	Spn43Aa	32661	FBgn0001250	if	other	moderate	2	Prediction	AFM prediction (receptor, full-length)	extracellular matrix/space;	yes (SignalP6)	membrane;cell-cell junction;cell-cell adhesion;	yes (deepTMHMM,TMHMM2)		yes	SERPINE1-ITGAV;		yes (Paralog score>1)
45278	FBgn0000382	csw	40515	FBgn0262509	nrm	other	moderate	2	Prediction	AFM prediction (receptor, full-length)			membrane;	yes (deepTMHMM,TMHMM2)		yes		Ptpn6-Cd22;
45815	FBgn0028990	Spn27A	32447	FBgn0030617	CG9095	other	moderate	2	Prediction	AFM prediction (receptor, full-length)	secreted;	yes (SignalP6)	cell-cell adhesion;	yes (deepTMHMM,TMHMM2)		yes	SERPING1-SELE;		yes (Paralog score>1)
45815	FBgn0028990	Spn27A	44885	FBgn0004657	mys	other	moderate	2	Prediction	AFM prediction (receptor, full-length)	secreted;	yes (SignalP6)	membrane;cell-cell junction;cell-cell adhesion;	yes (deepTMHMM,TMHMM2)		yes	SERPINE1-ITGB5;		yes (Paralog score>1)
45908	FBgn0002930	nec	43105	FBgn0051092	LpR2	other	moderate	2	Prediction	AFM prediction (receptor, full-length)	extracellular matrix/space;	yes (SignalP6)	membrane;	yes (deepTMHMM,TMHMM2)		yes		Serpine1-Vldlr;	yes (Paralog score>1)
49803	FBgn0028983	Spn55B	32447	FBgn0030617	CG9095	other	moderate	2	Prediction	AFM prediction (receptor, full-length)	extracellular matrix/space;		cell-cell adhesion;	yes (deepTMHMM,TMHMM2)		yes	SERPING1-SELE;		yes (Paralog score>1)
49803	FBgn0028983	Spn55B	32661	FBgn0001250	if	other	moderate	2	Prediction	AFM prediction (receptor, full-length)	extracellular matrix/space;		membrane;cell-cell junction;cell-cell adhesion;	yes (deepTMHMM,TMHMM2)		yes	SERPINE1-ITGAV;		yes (Paralog score>1)
49804	FBgn0028984	Spn88Ea	32447	FBgn0030617	CG9095	other	moderate	2	Prediction	AFM prediction (receptor, full-length)	secreted;	yes (SignalP6)	cell-cell adhesion;	yes (deepTMHMM,TMHMM2)		yes	SERPING1-SELE;		yes (Paralog score>1)
49804	FBgn0028984	Spn88Ea	35949	FBgn0010114	hig	other	moderate	2	Prediction	AFM prediction (receptor, full-length)	secreted;	yes (SignalP6)	membrane;cell-cell junction;			yes	SERPING1-SELP;		yes (Paralog score>1)
49805	FBgn0265137	Spn42Da	32447	FBgn0030617	CG9095	other	moderate	2	Prediction	AFM prediction (receptor, full-length)	extracellular matrix/space;	yes (SignalP6)	cell-cell adhesion;	yes (deepTMHMM,TMHMM2)		yes	SERPING1-SELE;		yes (Paralog score>1)
49806	FBgn0028986	Spn38F	32447	FBgn0030617	CG9095	other	moderate	2	Prediction	AFM prediction (receptor, full-length)	extracellular matrix/space;	yes (SignalP6)	cell-cell adhesion;	yes (deepTMHMM,TMHMM2)		yes	SERPING1-SELE;		yes (Paralog score>1)
49806	FBgn0028986	Spn38F	32661	FBgn0001250	if	other	moderate	2	Prediction	AFM prediction (receptor, full-length)	extracellular matrix/space;	yes (SignalP6)	membrane;cell-cell junction;cell-cell adhesion;	yes (deepTMHMM,TMHMM2)		yes	SERPINE1-ITGAV;		yes (Paralog score>1)
50003	FBgn0266801	CG45263	33366	FBgn0031373	CG15358	other	moderate	2	Prediction	AFM prediction (receptor, full-length)			membrane;			yes	CEACAM1-CD209;
50022	FBgn0051354	Hsp70Bbb	34761	FBgn0026760	Tehao	other	moderate	2	Prediction	AFM prediction (receptor, full-length)			membrane;	yes (deepTMHMM,TMHMM2)		yes	HSPA1A-TLR4;			yes (Paralog score>1)
50022	FBgn0051354	Hsp70Bbb	43222	FBgn0262473	Tl	other	moderate	2	Prediction	AFM prediction (receptor, full-length)			membrane;cell-cell adhesion;	yes (deepTMHMM,TMHMM2)		yes	HSPA1A-TLR4;		yes (Paralog score>1)	yes (Paralog score>1)
50225	FBgn0040752	Prosap	40019	FBgn0036789	AstC-R2	other	moderate	2	Prediction	AFM prediction (receptor, full-length)			membrane;cell-cell adhesion;	yes (deepTMHMM,TMHMM2)	neuromuscular junction (ligand)	yes	SHANK1-SSTR2;
50225	FBgn0040752	Prosap	43450	FBgn0039644	rdog	other	moderate	2	Prediction	AFM prediction (receptor, full-length)			membrane;	yes (deepTMHMM,TMHMM2)	neuromuscular junction (ligand)	yes	SHANK2-CFTR;
50225	FBgn0040752	Prosap	43875	FBgn0011829	Ret	other	moderate	2	Prediction	AFM prediction (receptor, full-length)			membrane;cell-cell adhesion;	yes (deepTMHMM,TMHMM2)	neuromuscular junction (ligand)	yes		Shank3-Ret;
53542	FBgn0040099	lectin-28C	36475	FBgn0052843	Dh31-R	other	moderate	2	Prediction	AFM prediction (receptor, full-length)	extracellular matrix/space;	yes (SignalP6)	membrane;	yes (deepTMHMM,TMHMM2)		yes	MBL2-CALCR;		yes (Paralog score>1)
53542	FBgn0040099	lectin-28C	43222	FBgn0262473	Tl	other	moderate	2	Prediction	AFM prediction (receptor, full-length)	extracellular matrix/space;	yes (SignalP6)	membrane;cell-cell adhesion;	yes (deepTMHMM,TMHMM2)		yes	SFTPD-TLR4;	Sftpd-Tlr4;
53543	FBgn0040104	lectin-24A	36475	FBgn0052843	Dh31-R	other	moderate	2	Prediction	AFM prediction (receptor, full-length)		yes (SignalP6)	membrane;	yes (deepTMHMM,TMHMM2)		yes	MBL2-CALCR;		yes (Paralog score>1)
53552	FBgn0040107	lectin-21Ca	53516	FBgn0040096	lectin-33A	other	moderate	2	Prediction	AFM prediction (receptor, full-length)		yes (SignalP6)				yes	CLEC3A-CLEC10A;
117294	FBgn0278608	Dsp1	32661	FBgn0001250	if	other	moderate	2	Prediction	AFM prediction (receptor, full-length)			membrane;cell-cell junction;cell-cell adhesion;	yes (deepTMHMM,TMHMM2)		yes		Hmgb1-Itgav;		yes (Paralog score>1)
117294	FBgn0278608	Dsp1	36692	FBgn0286785	scb	other	moderate	2	Prediction	AFM prediction (receptor, full-length)			membrane;cell-cell junction;cell-cell adhesion;	yes (deepTMHMM,TMHMM2)		yes		Hmgb1-Itgam;		yes (Paralog score>1)
117294	FBgn0278608	Dsp1	36693	FBgn0034005	ItgaPS4	other	moderate	2	Prediction	AFM prediction (receptor, full-length)			membrane;cell-cell adhesion;	yes (deepTMHMM,TMHMM2)		yes		Hmgb1-Itgam;		yes (Paralog score>1)
117294	FBgn0278608	Dsp1	39048	FBgn0023479	teq	other	moderate	2	Prediction	AFM prediction (receptor, full-length)			membrane;			yes	HMGB1-CD163;
117294	FBgn0278608	Dsp1	39663	FBgn0036494	Toll-6	other	moderate	2	Prediction	AFM prediction (receptor, full-length)			membrane;	yes (deepTMHMM,TMHMM2)		yes	HMGB1-TLR2;HMGB1-TLR4;HMGB1-TLR9;	Hmgb1-Tlr1;Hmgb1-Tlr2;Hmgb1-Tlr9;		yes (Paralog score>1)
117294	FBgn0278608	Dsp1	40245	FBgn0036978	Toll-9	other	moderate	2	Prediction	AFM prediction (receptor, full-length)			membrane;	yes (deepTMHMM,TMHMM2)		yes	HMGB1-TLR2;	Hmgb1-Tlr1;Hmgb1-Tlr2;		yes (Paralog score>1)
117294	FBgn0278608	Dsp1	43222	FBgn0262473	Tl	other	moderate	2	Prediction	AFM prediction (receptor, full-length)			membrane;cell-cell adhesion;	yes (deepTMHMM,TMHMM2)		yes	HMGB1-TLR2;	Hmgb1-Tlr1;Hmgb1-Tlr2;		yes (Paralog score>1)
246525	FBgn0050281	CG30281	32115	FBgn0004370	Ptp10D	other	moderate	2	Prediction	AFM prediction (receptor, full-length)	extracellular matrix/space;	yes (SignalP6)	membrane;cell-cell adhesion;	yes (deepTMHMM,TMHMM2)		yes	TNC-PTPRB;		yes (Paralog score>1)
246525	FBgn0050281	CG30281	32275	FBgn0004456	mew	other	moderate	2	Prediction	AFM prediction (receptor, full-length)	extracellular matrix/space;	yes (SignalP6)	membrane;cell-cell junction;cell-cell adhesion;	yes (deepTMHMM,TMHMM2)		yes	TNC-ITGA7;	Tnc-Itga7;	yes (Paralog score>1)	yes (Paralog score>1)
246525	FBgn0050281	CG30281	36693	FBgn0034005	ItgaPS4	other	moderate	2	Prediction	AFM prediction (receptor, full-length)	extracellular matrix/space;	yes (SignalP6)	membrane;cell-cell adhesion;	yes (deepTMHMM,TMHMM2)		yes	TNC-ITGA9;	Tnc-Itga9;		yes (Paralog score>1)
246525	FBgn0050281	CG30281	38559	FBgn0014073	Tie	other	moderate	2	Prediction	AFM prediction (receptor, full-length)	extracellular matrix/space;	yes (SignalP6)	membrane;	yes (deepTMHMM,TMHMM2)		yes	ANGPT1-TEK;ANGPT1-TIE1;ANGPT2-TEK;ANGPT2-TIE1;ANGPT4-TEK;ANGPT4-TIE1;ANGPTL1-TEK;ANGPTL2-TIE1;	Angptl1-Tek;		yes (Paralog score>1)
246525	FBgn0050281	CG30281	40553	FBgn0037240	Cont	other	moderate	2	Prediction	AFM prediction (receptor, full-length)	extracellular matrix/space;	yes (SignalP6)	membrane;cell-cell junction;cell-cell adhesion;			yes	TNC-CNTN1;		yes (Paralog score>1)
246525	FBgn0050281	CG30281	43026	FBgn0022800	Cad96Ca	other	moderate	2	Prediction	AFM prediction (receptor, full-length)	extracellular matrix/space;	yes (SignalP6)	membrane;cell-cell adhesion;	yes (deepTMHMM,TMHMM2)		yes	ANGPT1-TIE1;ANGPT2-TIE1;ANGPT4-TIE1;ANGPTL2-TIE1;	Angptl1-Tek;	yes (Paralog score>1)	yes (Paralog score>1)
246525	FBgn0050281	CG30281	43222	FBgn0262473	Tl	other	moderate	2	Prediction	AFM prediction (receptor, full-length)	extracellular matrix/space;	yes (SignalP6)	membrane;cell-cell adhesion;	yes (deepTMHMM,TMHMM2)		yes	FGB-TLR4;	Tnc-Tlr4;	yes (Paralog score>1)	yes (Paralog score>1)
246525	FBgn0050281	CG30281	44497	FBgn0029114	Tollo	other	moderate	2	Prediction	AFM prediction (receptor, full-length)	extracellular matrix/space;	yes (SignalP6)	membrane;	yes (deepTMHMM,TMHMM2)		yes	FGB-TLR4;	Tnc-Tlr4;	yes (Paralog score>1)	yes (Paralog score>1)
246538	FBgn0264273	Sema2b	37455	FBgn0003731	Egfr	other	moderate	2	Prediction	AFM prediction (receptor, full-length)	receptor ligand activity;		membrane;cell-cell adhesion;	yes (deepTMHMM,TMHMM2)		yes	SEMA4D-ERBB2;	Sema4d-Erbb2;	yes (Paralog score>1)
246538	FBgn0264273	Sema2b	43832	FBgn0025741	PlexA	other	moderate	2	Prediction	AFM prediction (receptor, full-length)	receptor ligand activity;		membrane;cell-cell adhesion;	yes (deepTMHMM,TMHMM2)		yes	SEMA3A-PLXNA2;	Sema3a-Plxna2;Sema3b-Plxna1;Sema3f-Plxna3;Sema4d-Plxna2;	yes (Paralog score>1)	yes (Paralog score>1)
318841	FBgn0261822	Bsg	31198	FBgn0023549	Mct1	other	moderate	2	Prediction	AFM prediction (receptor, full-length)		yes (SignalP6)	membrane;cell-cell adhesion;	yes (deepTMHMM,TMHMM2)	neuromuscular junction (ligand)	yes		Bsg-Slc16a1;Bsg-Slc16a7;
318841	FBgn0261822	Bsg	32447	FBgn0030617	CG9095	other	moderate	2	Prediction	AFM prediction (receptor, full-length)		yes (SignalP6)	cell-cell adhesion;	yes (deepTMHMM,TMHMM2)	neuromuscular junction (ligand)	yes	BSG-SELE;	Bsg-Sele;
318970	FBgn0051832	CG31832	43222	FBgn0262473	Tl	other	moderate	2	Prediction	AFM prediction (receptor, full-length)	extracellular matrix/space;	yes (SignalP6)	membrane;cell-cell adhesion;	yes (deepTMHMM,TMHMM2)		yes	FGB-TLR4;FGG-TLR4;	Fga-Tlr4;	yes (Paralog score>1)	yes (Paralog score>1)
318970	FBgn0051832	CG31832	44497	FBgn0029114	Tollo	other	moderate	2	Prediction	AFM prediction (receptor, full-length)	extracellular matrix/space;	yes (SignalP6)	membrane;	yes (deepTMHMM,TMHMM2)		yes	FGB-TLR4;FGG-TLR4;	Fga-Tlr4;	yes (Paralog score>1)	yes (Paralog score>1)
326235	FBgn0052702	Cubn	44355	FBgn0015380	drl	other	moderate	2	Prediction	AFM prediction (receptor, full-length)		yes (SignalP6)	membrane;cell-cell adhesion;	yes (deepTMHMM,TMHMM2)		yes		Pros1-Tyro3;	yes (Paralog score>1)
2768836	FBgn0259878	Fs	44096	FBgn0024179	wit	other	moderate	2	Prediction	AFM prediction (receptor, full-length)	secreted;		membrane;cell-cell junction;cell-cell adhesion;	yes (deepTMHMM,TMHMM2)	neuromuscular junction (receptor)	yes	FST-BMPR2;
2768846	FBgn0053458	CG33458	37191	FBgn0263116	5-HT1B	other	moderate	2	Prediction	AFM prediction (receptor, full-length)		yes (SignalP6)	membrane;	yes (deepTMHMM,TMHMM2)		yes	LPA-LPAR2;		yes (Paralog score>1)
2768846	FBgn0053458	CG33458	40019	FBgn0036789	AstC-R2	other	moderate	2	Prediction	AFM prediction (receptor, full-length)		yes (SignalP6)	membrane;cell-cell adhesion;	yes (deepTMHMM,TMHMM2)		yes	LPA-LPAR4;		yes (Paralog score>1)
2768846	FBgn0053458	CG33458	44885	FBgn0004657	mys	other	moderate	2	Prediction	AFM prediction (receptor, full-length)		yes (SignalP6)	membrane;cell-cell junction;cell-cell adhesion;	yes (deepTMHMM,TMHMM2)		yes	LPA-ITGB2;		yes (Paralog score>1)
2768847	FBgn0053459	CG33459	37191	FBgn0263116	5-HT1B	other	moderate	2	Prediction	AFM prediction (receptor, full-length)			membrane;	yes (deepTMHMM,TMHMM2)		yes	LPA-LPAR2;		yes (Paralog score>1)
2768847	FBgn0053459	CG33459	40019	FBgn0036789	AstC-R2	other	moderate	2	Prediction	AFM prediction (receptor, full-length)			membrane;cell-cell adhesion;	yes (deepTMHMM,TMHMM2)		yes	LPA-LPAR4;		yes (Paralog score>1)
2768847	FBgn0053459	CG33459	44885	FBgn0004657	mys	other	moderate	2	Prediction	AFM prediction (receptor, full-length)			membrane;cell-cell junction;cell-cell adhesion;	yes (deepTMHMM,TMHMM2)		yes	LPA-ITGB2;		yes (Paralog score>1)
2768992	FBgn0044048	Ilp5	32661	FBgn0001250	if	other	moderate	2	Prediction	AFM prediction (receptor, full-length)	secreted;neuropeptide;	yes (SignalP6)	membrane;cell-cell junction;cell-cell adhesion;	yes (deepTMHMM,TMHMM2)		yes		Igf1-Itgav;	yes (Paralog score>1)	yes (Paralog score>1)
3355097	FBgn0063368	Gpb5	41549	FBgn0038063	Octbeta2R	other	moderate	2	Prediction	AFM prediction (receptor, full-length)	secreted;neuropeptide;	yes (SignalP6)	membrane;	yes (deepTMHMM,TMHMM2)		yes	FSHB-ADRB2;LHB-ADRB2;
3772109	FBgn0265140	Meltrin	32275	FBgn0004456	mew	other	moderate	2	Prediction	AFM prediction (receptor, full-length)		yes (SignalP6)	membrane;cell-cell junction;cell-cell adhesion;	yes (deepTMHMM,TMHMM2)		yes	ADAM9-ITGA6;	Adam9-Itga6;	yes (Paralog score>1)
3772109	FBgn0265140	Meltrin	41772	FBgn0003169	put	other	moderate	2	Prediction	AFM prediction (receptor, full-length)		yes (SignalP6)	membrane;	yes (deepTMHMM,TMHMM2)		yes		Adam12-Tgfbr2;
3772109	FBgn0265140	Meltrin	43127	FBgn0027865	Tsp96F	other	moderate	2	Prediction	AFM prediction (receptor, full-length)		yes (SignalP6)	membrane;	yes (deepTMHMM,TMHMM2)		yes	ADAM2-CD9;	Adam2-Cd9;Adam3-Cd9;	yes (Paralog score>1)
3772109	FBgn0265140	Meltrin	43803	FBgn0025936	Eph	other	moderate	2	Prediction	AFM prediction (receptor, full-length)		yes (SignalP6)	membrane;	yes (deepTMHMM,TMHMM2)		yes		Adam12-Epha1;
5740294	FBgn0087011	CG41520	32115	FBgn0004370	Ptp10D	other	moderate	2	Prediction	AFM prediction (receptor, full-length)	extracellular matrix/space;	yes (SignalP6)	membrane;cell-cell adhesion;	yes (deepTMHMM,TMHMM2)		yes	TNC-PTPRB;		yes (Paralog score>1)
5740294	FBgn0087011	CG41520	32275	FBgn0004456	mew	other	moderate	2	Prediction	AFM prediction (receptor, full-length)	extracellular matrix/space;	yes (SignalP6)	membrane;cell-cell junction;cell-cell adhesion;	yes (deepTMHMM,TMHMM2)		yes	TNC-ITGA7;	Tnc-Itga7;	yes (Paralog score>1)
5740294	FBgn0087011	CG41520	40553	FBgn0037240	Cont	other	moderate	2	Prediction	AFM prediction (receptor, full-length)	extracellular matrix/space;	yes (SignalP6)	membrane;cell-cell junction;cell-cell adhesion;			yes	TNC-CNTN1;		yes (Paralog score>1)
5740294	FBgn0087011	CG41520	43222	FBgn0262473	Tl	other	moderate	2	Prediction	AFM prediction (receptor, full-length)	extracellular matrix/space;	yes (SignalP6)	membrane;cell-cell adhesion;	yes (deepTMHMM,TMHMM2)		yes	FGB-TLR4;	Fga-Tlr4;Tnc-Tlr4;	yes (Paralog score>1)
5740472	FBgn0085397	Fili	36692	FBgn0286785	scb	other	moderate	2	Prediction	AFM prediction (receptor, full-length)	extracellular matrix/space;	yes (SignalP6)	membrane;cell-cell junction;cell-cell adhesion;	yes (deepTMHMM,TMHMM2)		yes	CHAD-ITGA2;
5740472	FBgn0085397	Fili	44885	FBgn0004657	mys	other	moderate	2	Prediction	AFM prediction (receptor, full-length)	extracellular matrix/space;	yes (SignalP6)	membrane;cell-cell junction;cell-cell adhesion;	yes (deepTMHMM,TMHMM2)		yes	CHAD-ITGB1;
19834795	FBgn0266364	CG45012	37455	FBgn0003731	Egfr	other	moderate	2	Prediction	AFM prediction (receptor, full-length)		yes (SignalP6)	membrane;cell-cell adhesion;	yes (deepTMHMM,TMHMM2)		yes	SPINK1-EGFR;	Spink1-Egfr;
48316	FBgn0003863	alphaTry	31002	FBgn0000108	Appl	other	moderate	2	Prediction	AFM prediction (receptor, domain)	secreted;	yes (SignalP6)	membrane;	yes (deepTMHMM,TMHMM2)					yes (Paralog score>1)
36218	FBgn0011555	thetaTry	31002	FBgn0000108	Appl	other	moderate	2	Prediction	AFM prediction (receptor, domain)	secreted;	yes (SignalP6)	membrane;	yes (deepTMHMM,TMHMM2)					yes (Paralog score>1)
34558	FBgn0014076	Vm32E	37089	FBgn0000658	fj	other	low	2	Prediction	AFM prediction (receptor, domain)	secreted;	yes (SignalP6)	membrane;	yes (deepTMHMM,TMHMM2)
3346221	FBgn0053533	lectin-37Db	34171	FBgn0001137	grk	other	low	2	Prediction	AFM prediction (receptor, domain)	secreted;	yes (SignalP6)	membrane;cell-cell adhesion;	yes (deepTMHMM,TMHMM2)						yes (Paralog score>1)
31747	FBgn0030013	GIIIspla2	40861	FBgn0002306	sas	other	low	2	Prediction	AFM prediction (receptor, domain)	secreted;	yes (SignalP6)	membrane;cell-cell adhesion;	yes (deepTMHMM,TMHMM2)
33413	FBgn0031412	CG16995	40861	FBgn0002306	sas	other	moderate	2	Prediction	AFM prediction (receptor, domain)	secreted;		membrane;cell-cell adhesion;	yes (deepTMHMM,TMHMM2)					yes (Paralog score>1)
3346221	FBgn0053533	lectin-37Db	40861	FBgn0002306	sas	other	low	2	Prediction	AFM prediction (receptor, domain)	secreted;	yes (SignalP6)	membrane;cell-cell adhesion;	yes (deepTMHMM,TMHMM2)
33374	FBgn0031381	Npc2a	40104	FBgn0003089	pip	other	low	2	Prediction	AFM prediction (receptor, domain)	secreted;	yes (SignalP6)	membrane;cell-cell adhesion;	yes (deepTMHMM,TMHMM2)
44631	FBgn0015010	Ag5r	41772	FBgn0003169	put	other	moderate	2	Prediction	AFM prediction (receptor, domain)	secreted;	yes (SignalP6)	membrane;	yes (deepTMHMM,TMHMM2)					yes (Paralog score>1)
31747	FBgn0030013	GIIIspla2	35731	FBgn0003317	sax	other	low	2	Prediction	AFM prediction (receptor, domain)	secreted;	yes (SignalP6)	membrane;	yes (deepTMHMM,TMHMM2)						yes (Paralog score>1)
33413	FBgn0031412	CG16995	35731	FBgn0003317	sax	other	low	2	Prediction	AFM prediction (receptor, domain)	secreted;		membrane;	yes (deepTMHMM,TMHMM2)						yes (Paralog score>1)
44121	FBgn0028396	TotA	41958	FBgn0003319	Sb	other	low	2	Prediction	AFM prediction (receptor, domain)	secreted;	yes (SignalP6)	membrane;	yes (deepTMHMM,TMHMM2)
3772691	FBgn0063923	Kaz1-ORFB	41958	FBgn0003319	Sb	other	low	2	Prediction	AFM prediction (receptor, domain)	secreted;	yes (SignalP6)	membrane;	yes (deepTMHMM,TMHMM2)
44510	FBgn0000394	cv	32498	FBgn0003463	sog	other	low	2	Prediction	AFM prediction (receptor, domain)	secreted;	yes (SignalP6)	membrane;cell-cell adhesion;	yes (deepTMHMM,TMHMM2)
36218	FBgn0011555	thetaTry	32498	FBgn0003463	sog	other	low	2	Prediction	AFM prediction (receptor, domain)	secreted;	yes (SignalP6)	membrane;cell-cell adhesion;	yes (deepTMHMM,TMHMM2)
33374	FBgn0031381	Npc2a	32498	FBgn0003463	sog	other	low	2	Prediction	AFM prediction (receptor, domain)	secreted;	yes (SignalP6)	membrane;cell-cell adhesion;	yes (deepTMHMM,TMHMM2)
33413	FBgn0031412	CG16995	33753	FBgn0003716	tkv	other	low	2	Prediction	AFM prediction (receptor, domain)	secreted;		membrane;cell-cell junction;cell-cell adhesion;	yes (deepTMHMM,TMHMM2)	neuromuscular junction (receptor)					yes (Paralog score>1)
44631	FBgn0015010	Ag5r	43469	FBgn0004369	Ptp99A	other	moderate	2	Prediction	AFM prediction (receptor, domain)	secreted;	yes (SignalP6)	membrane;cell-cell adhesion;	yes (deepTMHMM,TMHMM2)					yes (Paralog score>1)
33374	FBgn0031381	Npc2a	32115	FBgn0004370	Ptp10D	other	low	2	Prediction	AFM prediction (receptor, domain)	secreted;	yes (SignalP6)	membrane;cell-cell adhesion;	yes (deepTMHMM,TMHMM2)						yes (Paralog score>1)
3772691	FBgn0063923	Kaz1-ORFB	30998	FBgn0004648	svr	other	low	2	Prediction	AFM prediction (receptor, domain)	secreted;	yes (SignalP6)	membrane;	yes (deepTMHMM,TMHMM2)
33413	FBgn0031412	CG16995	36283	FBgn0004839	otk	other	low	2	Prediction	AFM prediction (receptor, domain)	secreted;		membrane;cell-cell adhesion;	yes (deepTMHMM,TMHMM2)
42787	FBgn0039098	GILT3	35253	FBgn0005672	spi	other	low	2	Prediction	AFM prediction (receptor, domain)	secreted;	yes (SignalP6)	membrane;cell-cell adhesion;	yes (deepTMHMM,TMHMM2)						yes (Paralog score>1)
3346221	FBgn0053533	lectin-37Db	35253	FBgn0005672	spi	other	low	2	Prediction	AFM prediction (receptor, domain)	secreted;	yes (SignalP6)	membrane;cell-cell adhesion;	yes (deepTMHMM,TMHMM2)						yes (Paralog score>1)
31747	FBgn0030013	GIIIspla2	37447	FBgn0010415	Sdc	other	low	2	Prediction	AFM prediction (receptor, domain)	secreted;	yes (SignalP6)	membrane;cell-cell junction;cell-cell adhesion;	yes (deepTMHMM,TMHMM2)	neuromuscular junction (receptor)
33413	FBgn0031412	CG16995	37447	FBgn0010415	Sdc	other	moderate	2	Prediction	AFM prediction (receptor, domain)	secreted;		membrane;cell-cell junction;cell-cell adhesion;	yes (deepTMHMM,TMHMM2)	neuromuscular junction (receptor)				yes (Paralog score>1)
35862	FBgn0043575	PGRP-SC2	37447	FBgn0010415	Sdc	other	moderate	2	Prediction	AFM prediction (receptor, domain)	secreted;	yes (SignalP6)	membrane;cell-cell junction;cell-cell adhesion;	yes (deepTMHMM,TMHMM2)	neuromuscular junction (receptor)				yes (Paralog score>1)
3772691	FBgn0063923	Kaz1-ORFB	39768	FBgn0011016	SsRbeta	other	low	2	Prediction	AFM prediction (receptor, domain)	secreted;	yes (SignalP6)	membrane;	yes (deepTMHMM,TMHMM2)
31747	FBgn0030013	GIIIspla2	35900	FBgn0011300	babo	other	low	2	Prediction	AFM prediction (receptor, domain)	secreted;	yes (SignalP6)	membrane;cell-cell adhesion;	yes (deepTMHMM,TMHMM2)						yes (Paralog score>1)
39150	FBgn0036046	Ilp2	35900	FBgn0011300	babo	other	moderate	2	Prediction	AFM prediction (receptor, domain)	secreted;neuropeptide;	yes (SignalP6)	membrane;cell-cell adhesion;	yes (deepTMHMM,TMHMM2)					yes (Paralog score>1)
117462	FBgn0044812	TotC	35900	FBgn0011300	babo	other	low	2	Prediction	AFM prediction (receptor, domain)	secreted;	yes (SignalP6)	membrane;cell-cell adhesion;	yes (deepTMHMM,TMHMM2)
3346221	FBgn0053533	lectin-37Db	35900	FBgn0011300	babo	other	low	2	Prediction	AFM prediction (receptor, domain)	secreted;	yes (SignalP6)	membrane;cell-cell adhesion;	yes (deepTMHMM,TMHMM2)
33374	FBgn0031381	Npc2a	41126	FBgn0011740	alpha-Man-IIa	other	low	2	Prediction	AFM prediction (receptor, domain)	secreted;	yes (SignalP6)	membrane;	yes (deepTMHMM,TMHMM2)
44631	FBgn0015010	Ag5r	39387	FBgn0013997	Nrx-IV	other	moderate	2	Prediction	AFM prediction (receptor, domain)	secreted;	yes (SignalP6)	membrane;cell-cell junction;cell-cell adhesion;	yes (deepTMHMM,TMHMM2)					yes (Paralog score>1)	yes (Paralog score>1)
33413	FBgn0031412	CG16995	39387	FBgn0013997	Nrx-IV	other	moderate	2	Prediction	AFM prediction (receptor, domain)	secreted;		membrane;cell-cell junction;cell-cell adhesion;	yes (deepTMHMM,TMHMM2)					yes (Paralog score>1)
37647	FBgn0034803	CG9849	35070	FBgn0015609	CadN	other	low	2	Prediction	AFM prediction (receptor, domain)	secreted;	yes (SignalP6)	membrane;cell-cell junction;cell-cell adhesion;	yes (deepTMHMM,TMHMM2)	neuromuscular junction (receptor)
35862	FBgn0043575	PGRP-SC2	36445	FBgn0020391	Nrk	other	low	2	Prediction	AFM prediction (receptor, domain)	secreted;	yes (SignalP6)	membrane;cell-cell adhesion;	yes (deepTMHMM,TMHMM2)
49821	FBgn0011695	EbpIII	31017	FBgn0021764	sdk	other	low	2	Prediction	AFM prediction (receptor, domain)	secreted;	yes (SignalP6)	membrane;cell-cell adhesion;	yes (deepTMHMM,TMHMM2)
32099	FBgn0030310	PGRP-SA	31017	FBgn0021764	sdk	other	low	2	Prediction	AFM prediction (receptor, domain)	secreted;	yes (SignalP6)	membrane;cell-cell adhesion;	yes (deepTMHMM,TMHMM2)
37266	FBgn0034470	Obp56d	45680	FBgn0021795	Tapdelta	other	low	2	Prediction	AFM prediction (receptor, domain)	secreted;	yes (SignalP6)	membrane;	yes (deepTMHMM)
32040	FBgn0030262	Vago	31964	FBgn0028331	l(1)G0289	other	low	2	Prediction	AFM prediction (receptor, domain)	secreted;	yes (SignalP6)	membrane;	yes (deepTMHMM,TMHMM2)
33413	FBgn0031412	CG16995	31964	FBgn0028331	l(1)G0289	other	moderate	2	Prediction	AFM prediction (receptor, domain)	secreted;		membrane;	yes (deepTMHMM,TMHMM2)					yes (Paralog score>1)
33374	FBgn0031381	Npc2a	44497	FBgn0029114	Tollo	other	low	2	Prediction	AFM prediction (receptor, domain)	secreted;	yes (SignalP6)	membrane;	yes (deepTMHMM,TMHMM2)						yes (Paralog score>1)
3772691	FBgn0063923	Kaz1-ORFB	31382	FBgn0029709	CHOp24	other	low	2	Prediction	AFM prediction (receptor, domain)	secreted;	yes (SignalP6)	membrane;	yes (deepTMHMM,TMHMM2)
31747	FBgn0030013	GIIIspla2	31547	FBgn0029843	Nep1	other	low	2	Prediction	AFM prediction (receptor, domain)	secreted;	yes (SignalP6)	membrane;	yes (deepTMHMM,TMHMM2)
44631	FBgn0015010	Ag5r	31763	FBgn0030027	CG1632	other	moderate	2	Prediction	AFM prediction (receptor, domain)	secreted;	yes (SignalP6)	membrane;	yes (deepTMHMM,TMHMM2)					yes (Paralog score>1)
37647	FBgn0034803	CG9849	32849	FBgn0030941	wgn	other	low	2	Prediction	AFM prediction (receptor, domain)	secreted;	yes (SignalP6)	membrane;	yes (deepTMHMM,TMHMM2)
31747	FBgn0030013	GIIIspla2	33844	FBgn0031765	CG9109	other	low	2	Prediction	AFM prediction (receptor, domain)	secreted;	yes (SignalP6)	membrane;cell-cell adhesion;
33374	FBgn0031381	Npc2a	34260	FBgn0032117	FucTB	other	low	2	Prediction	AFM prediction (receptor, domain)	secreted;	yes (SignalP6)	membrane;cell-cell adhesion;	yes (deepTMHMM,TMHMM2)
37266	FBgn0034470	Obp56d	34983	FBgn0032585	Nepl8	other	low	2	Prediction	AFM prediction (receptor, domain)	secreted;	yes (SignalP6)	membrane;
37647	FBgn0034803	CG9849	34983	FBgn0032585	Nepl8	other	low	2	Prediction	AFM prediction (receptor, domain)	secreted;	yes (SignalP6)	membrane;
33413	FBgn0031412	CG16995	35411	FBgn0032949	Lamp1	other	moderate	2	Prediction	AFM prediction (receptor, domain)	secreted;		membrane;	yes (deepTMHMM,TMHMM2)					yes (Paralog score>1)
37266	FBgn0034470	Obp56d	35411	FBgn0032949	Lamp1	other	low	2	Prediction	AFM prediction (receptor, domain)	secreted;	yes (SignalP6)	membrane;	yes (deepTMHMM,TMHMM2)
3346221	FBgn0053533	lectin-37Db	35848	FBgn0033315	beta3GalTII	other	low	2	Prediction	AFM prediction (receptor, domain)	secreted;	yes (SignalP6)	membrane;cell-cell adhesion;	yes (deepTMHMM,TMHMM2)
32040	FBgn0030262	Vago	35997	FBgn0033438	Mmp2	other	low	2	Prediction	AFM prediction (receptor, domain)	secreted;	yes (SignalP6)	membrane;cell-cell adhesion;	yes (TMHMM2)
48316	FBgn0003863	alphaTry	36054	FBgn0033483	egr	other	moderate	2	Prediction	AFM prediction (receptor, domain)	secreted;	yes (SignalP6)	membrane;cell-cell junction;	yes (deepTMHMM,TMHMM2)	neuromuscular junction (receptor)				yes (Paralog score>1)
34558	FBgn0014076	Vm32E	37548	FBgn0034718	wdp	other	low	2	Prediction	AFM prediction (receptor, domain)	secreted;	yes (SignalP6)	membrane;cell-cell adhesion;	yes (deepTMHMM,TMHMM2)
38999	FBgn0000355	Cp15	37950	FBgn0035050	SiaT	other	low	2	Prediction	AFM prediction (receptor, domain)	secreted;	yes (SignalP6)	membrane;	yes (TMHMM2)
49821	FBgn0011695	EbpIII	38164	FBgn0035217	FucTD	other	low	2	Prediction	AFM prediction (receptor, domain)	secreted;	yes (SignalP6)	membrane;	yes (deepTMHMM)
36218	FBgn0011555	thetaTry	38893	FBgn0035833	CG7565	other	low	2	Prediction	AFM prediction (receptor, domain)	secreted;	yes (SignalP6)	membrane;	yes (deepTMHMM,TMHMM2)
48316	FBgn0003863	alphaTry	39063	FBgn0035976	PGRP-LC	other	moderate	2	Prediction	AFM prediction (receptor, domain)	secreted;	yes (SignalP6)	membrane;cell-cell junction;	yes (deepTMHMM,TMHMM2)					yes (Paralog score>1)
44631	FBgn0015010	Ag5r	39516	FBgn0036368	CG10738	other	moderate	2	Prediction	AFM prediction (receptor, domain)	secreted;	yes (SignalP6)	membrane;	yes (deepTMHMM)					yes (Paralog score>1)
37647	FBgn0034803	CG9849	39516	FBgn0036368	CG10738	other	low	2	Prediction	AFM prediction (receptor, domain)	secreted;	yes (SignalP6)	membrane;	yes (deepTMHMM)
39150	FBgn0036046	Ilp2	39653	FBgn0036485	FucTA	other	low	2	Prediction	AFM prediction (receptor, domain)	secreted;neuropeptide;	yes (SignalP6)	membrane;	yes (deepTMHMM,TMHMM2)
49821	FBgn0011695	EbpIII	39663	FBgn0036494	Toll-6	other	low	2	Prediction	AFM prediction (receptor, domain)	secreted;	yes (SignalP6)	membrane;	yes (deepTMHMM,TMHMM2)
33374	FBgn0031381	Npc2a	39663	FBgn0036494	Toll-6	other	low	2	Prediction	AFM prediction (receptor, domain)	secreted;	yes (SignalP6)	membrane;	yes (deepTMHMM,TMHMM2)						yes (Paralog score>1)
37647	FBgn0034803	CG9849	39936	FBgn0036715	Cad74A	other	low	2	Prediction	AFM prediction (receptor, domain)	secreted;	yes (SignalP6)	membrane;cell-cell adhesion;	yes (deepTMHMM,TMHMM2)
32099	FBgn0030310	PGRP-SA	41441	FBgn0037963	Cad87A	other	low	2	Prediction	AFM prediction (receptor, domain)	secreted;	yes (SignalP6)	membrane;cell-cell adhesion;	yes (deepTMHMM,TMHMM2)
48316	FBgn0003863	alphaTry	42006	FBgn0038439	Cad89D	other	moderate	2	Prediction	AFM prediction (receptor, domain)	secreted;	yes (SignalP6)	membrane;cell-cell adhesion;	yes (deepTMHMM,TMHMM2)					yes (Paralog score>1)
3772691	FBgn0063923	Kaz1-ORFB	42964	FBgn0039234	Nct	other	low	2	Prediction	AFM prediction (receptor, domain)	secreted;	yes (SignalP6)	membrane;	yes (deepTMHMM,TMHMM2)
44631	FBgn0015010	Ag5r	43255	FBgn0039478	Nep5	other	low	2	Prediction	AFM prediction (receptor, domain)	secreted;	yes (SignalP6)	membrane;	yes (deepTMHMM,TMHMM2)
35862	FBgn0043575	PGRP-SC2	43824	FBgn0039928	Cals	other	low	2	Prediction	AFM prediction (receptor, domain)	secreted;	yes (SignalP6)	membrane;cell-cell junction;cell-cell adhesion;	yes (deepTMHMM,TMHMM2)
33374	FBgn0031381	Npc2a	32976	FBgn0043903	dome	other	low	2	Prediction	AFM prediction (receptor, domain)	secreted;	yes (SignalP6)	membrane;	yes (deepTMHMM,TMHMM2)
44631	FBgn0015010	Ag5r	40396	FBgn0052441	EMC10	other	moderate	2	Prediction	AFM prediction (receptor, domain)	secreted;	yes (SignalP6)	membrane;	yes (deepTMHMM,TMHMM2)					yes (Paralog score>1)
32040	FBgn0030262	Vago	41177	FBgn0069242	eca	other	low	2	Prediction	AFM prediction (receptor, domain)	secreted;	yes (SignalP6)	membrane;	yes (deepTMHMM,TMHMM2)						yes (Paralog score>1)
31747	FBgn0030013	GIIIspla2	32312	FBgn0086674	Tpst	other	low	2	Prediction	AFM prediction (receptor, domain)	secreted;	yes (SignalP6)	membrane;	yes (deepTMHMM,TMHMM2)
44631	FBgn0015010	Ag5r	31957	FBgn0259170	alpha-Man-Ia	other	moderate	2	Prediction	AFM prediction (receptor, domain)	secreted;	yes (SignalP6)	membrane;	yes (deepTMHMM,TMHMM2)					yes (Paralog score>1)
48316	FBgn0003863	alphaTry	42896	FBgn0259685	crb	other	moderate	2	Prediction	AFM prediction (receptor, domain)	secreted;	yes (SignalP6)	membrane;cell-cell junction;cell-cell adhesion;	yes (deepTMHMM,TMHMM2)					yes (Paralog score>1)	yes (Paralog score>1)
44631	FBgn0015010	Ag5r	42896	FBgn0259685	crb	other	low	2	Prediction	AFM prediction (receptor, domain)	secreted;	yes (SignalP6)	membrane;cell-cell junction;cell-cell adhesion;	yes (deepTMHMM,TMHMM2)
38999	FBgn0000355	Cp15	36526	FBgn0261041	stj	other	low	2	Prediction	AFM prediction (receptor, domain)	secreted;	yes (SignalP6)	membrane;cell-cell junction;	yes (TMHMM2)
48316	FBgn0003863	alphaTry	43923	FBgn0262870	axo	other	moderate	2	Prediction	AFM prediction (receptor, domain)	secreted;	yes (SignalP6)	membrane;	yes (deepTMHMM,TMHMM2)					yes (Paralog score>1)
44631	FBgn0015010	Ag5r	43923	FBgn0262870	axo	other	moderate	2	Prediction	AFM prediction (receptor, domain)	secreted;	yes (SignalP6)	membrane;	yes (deepTMHMM,TMHMM2)					yes (Paralog score>1)	yes (Paralog score>1)
38999	FBgn0000355	Cp15	42549	FBgn0283499	InR	other	low	2	Prediction	AFM prediction (receptor, domain)	secreted;	yes (SignalP6)	membrane;	yes (deepTMHMM)
44631	FBgn0015010	Ag5r	35902	FBgn0286782	flz	other	moderate	2	Prediction	AFM prediction (receptor, domain)	secreted;	yes (SignalP6)	membrane;	yes (TMHMM2)					yes (Paralog score>1)
33413	FBgn0031412	CG16995	35902	FBgn0286782	flz	other	moderate	2	Prediction	AFM prediction (receptor, domain)	secreted;		membrane;	yes (TMHMM2)					yes (Paralog score>1)
36329	FBgn0000253	Cam	36753	FBgn0265045	Strn-Mlck	other	moderate	2	Prediction	MIST direct						yes	CALM1-MYLK;	Calm1-Mylk;
42646	FBgn0038975	Nrx-1	40913	FBgn0051146	Nlg1	other	high	2	Annotation	literation			membrane;cell-cell junction;cell-cell adhesion;	yes (deepTMHMM,TMHMM2)	neuromuscular junction (ligand, receptor)					yes (Paralog score>1)
42646	FBgn0038975	Nrx-1	33962	FBgn0031866	Nlg2	other	high	2	Annotation	literation			membrane;cell-cell junction;cell-cell adhesion;	yes (deepTMHMM,TMHMM2)	neuromuscular junction (ligand, receptor)					yes (Paralog score>1)
40913	FBgn0051146	Nlg1	42646	FBgn0038975	Nrx-1	other	high	2	Annotation	literation		yes (SignalP6)	membrane;cell-cell junction;cell-cell adhesion;	yes (deepTMHMM,TMHMM2)	neuromuscular junction (ligand, receptor)	yes	NLGN1-NRXN1;NLGN3-NRXN1;	Nlgn2-Nrxn3;Nlgn3-Nrxn3;	yes (Paralog score>1)
33962	FBgn0031866	Nlg2	42646	FBgn0038975	Nrx-1	other	high	2	Annotation	literation		yes (SignalP6)	membrane;cell-cell junction;cell-cell adhesion;	yes (deepTMHMM,TMHMM2)	neuromuscular junction (ligand, receptor)	yes	NLGN1-NRXN1;NLGN3-NRXN1;	Nlgn3-Nrxn3;	yes (Paralog score>1)
35259	FBgn0000464	Lar	39596	FBgn0041604	dlp	other	high	2	Annotation	literation		yes (SignalP6)	membrane;cell-cell junction;cell-cell adhesion;	yes (TMHMM2)	neuromuscular junction (receptor)
39596	FBgn0041604	dlp	35259	FBgn0000464	Lar	other	high	2	Annotation	literation	extracellular matrix/space;	yes (SignalP6)	membrane;cell-cell junction;cell-cell adhesion;	yes (deepTMHMM)	neuromuscular junction (ligand)
33432	FBgn0000490	dpp	31002	FBgn0000108	Appl	other	moderate	2	Prediction	AFM prediction (receptor, domain)	secreted;	yes (SignalP6)	membrane;	yes (deepTMHMM,TMHMM2)					yes (Paralog score>1)
48343	FBgn0010358	deltaTry	31002	FBgn0000108	Appl	other	moderate	2	Prediction	AFM prediction (receptor, domain)	secreted;	yes (SignalP6)	membrane;	yes (deepTMHMM,TMHMM2)					yes (Paralog score>1)
43811	FBgn0026199	myo	31002	FBgn0000108	Appl	other	moderate	2	Prediction	AFM prediction (receptor, domain)	secreted;		membrane;	yes (deepTMHMM,TMHMM2)					yes (Paralog score>1)
32317	FBgn0030501	BthD	31002	FBgn0000108	Appl	other	low	2	Prediction	AFM prediction (receptor, domain)	secreted;		membrane;	yes (deepTMHMM,TMHMM2)
33374	FBgn0031381	Npc2a	31002	FBgn0000108	Appl	other	low	2	Prediction	AFM prediction (receptor, domain)	secreted;	yes (SignalP6)	membrane;	yes (deepTMHMM,TMHMM2)
39909	FBgn0036690	Ilp8	31002	FBgn0000108	Appl	other	low	2	Prediction	AFM prediction (receptor, domain)	extracellular matrix/space;neuropeptide;	yes (SignalP6)	membrane;	yes (deepTMHMM,TMHMM2)
246647	FBgn0050488	antr	31002	FBgn0000108	Appl	other	moderate	2	Prediction	AFM prediction (receptor, domain)	secreted;	yes (SignalP6)	membrane;	yes (deepTMHMM,TMHMM2)					yes (Paralog score>1)
10178796	FBgn0261848	CG42780	31002	FBgn0000108	Appl	other	moderate	2	Prediction	AFM prediction (receptor, domain)	secreted;	yes (SignalP6)	membrane;	yes (deepTMHMM,TMHMM2)					yes (Paralog score>1)
33405	FBgn0264979	CG4267	31002	FBgn0000108	Appl	other	low	2	Prediction	AFM prediction (receptor, domain)	secreted;	yes (SignalP6)	membrane;	yes (deepTMHMM,TMHMM2)
35913	FBgn0011746	ana	31358	FBgn0000221	brn	other	low	2	Prediction	AFM prediction (receptor, domain)	secreted;	yes (SignalP6)	membrane;cell-cell adhesion;	yes (deepTMHMM,TMHMM2)
32317	FBgn0030501	BthD	31358	FBgn0000221	brn	other	low	2	Prediction	AFM prediction (receptor, domain)	secreted;		membrane;cell-cell adhesion;	yes (deepTMHMM,TMHMM2)						yes (Paralog score>1)
32805	FBgn0030904	upd2	31358	FBgn0000221	brn	other	low	2	Prediction	AFM prediction (receptor, domain)	extracellular matrix/space;	yes (SignalP6)	membrane;cell-cell adhesion;	yes (deepTMHMM,TMHMM2)
33432	FBgn0000490	dpp	42313	FBgn0000463	Delta	other	low	2	Prediction	AFM prediction (receptor, domain)	secreted;	yes (SignalP6)	membrane;	yes (deepTMHMM,TMHMM2)
32317	FBgn0030501	BthD	42313	FBgn0000463	Delta	other	low	2	Prediction	AFM prediction (receptor, domain)	secreted;		membrane;	yes (deepTMHMM,TMHMM2)						yes (Paralog score>1)
246647	FBgn0050488	antr	42313	FBgn0000463	Delta	other	low	2	Prediction	AFM prediction (receptor, domain)	secreted;	yes (SignalP6)	membrane;	yes (deepTMHMM,TMHMM2)
32317	FBgn0030501	BthD	35259	FBgn0000464	Lar	other	low	2	Prediction	AFM prediction (receptor, domain)	secreted;		membrane;cell-cell junction;cell-cell adhesion;	yes (deepTMHMM)						yes (Paralog score>1)
33429	FBgn0031426	CG18641	35259	FBgn0000464	Lar	other	low	2	Prediction	AFM prediction (receptor, domain)	secreted;	yes (SignalP6)	membrane;cell-cell junction;cell-cell adhesion;	yes (deepTMHMM)
32317	FBgn0030501	BthD	31364	FBgn0000635	Fas2	other	low	2	Prediction	AFM prediction (receptor, domain)	secreted;		membrane;cell-cell junction;cell-cell adhesion;	yes (deepTMHMM,TMHMM2)	neuromuscular junction (receptor)					yes (Paralog score>1)
32317	FBgn0030501	BthD	35097	FBgn0000636	Fas3	other	low	2	Prediction	AFM prediction (receptor, domain)	secreted;		membrane;cell-cell junction;cell-cell adhesion;	yes (deepTMHMM,TMHMM2)	neuromuscular junction (receptor)
35913	FBgn0011746	ana	37089	FBgn0000658	fj	other	low	2	Prediction	AFM prediction (receptor, domain)	secreted;	yes (SignalP6)	membrane;	yes (deepTMHMM,TMHMM2)
32317	FBgn0030501	BthD	37089	FBgn0000658	fj	other	low	2	Prediction	AFM prediction (receptor, domain)	secreted;		membrane;	yes (deepTMHMM,TMHMM2)
43811	FBgn0026199	myo	34171	FBgn0001137	grk	other	low	2	Prediction	AFM prediction (receptor, domain)	secreted;		membrane;cell-cell adhesion;	yes (deepTMHMM,TMHMM2)
31747	FBgn0030013	GIIIspla2	34171	FBgn0001137	grk	other	low	2	Prediction	AFM prediction (receptor, domain)	secreted;	yes (SignalP6)	membrane;cell-cell adhesion;	yes (deepTMHMM,TMHMM2)
42787	FBgn0039098	GILT3	34171	FBgn0001137	grk	other	low	2	Prediction	AFM prediction (receptor, domain)	secreted;	yes (SignalP6)	membrane;cell-cell adhesion;	yes (deepTMHMM,TMHMM2)						yes (Paralog score>1)
246647	FBgn0050488	antr	34171	FBgn0001137	grk	other	low	2	Prediction	AFM prediction (receptor, domain)	secreted;	yes (SignalP6)	membrane;cell-cell adhesion;	yes (deepTMHMM,TMHMM2)
32317	FBgn0030501	BthD	32661	FBgn0001250	if	other	low	2	Prediction	AFM prediction (receptor, domain)	secreted;		membrane;cell-cell junction;cell-cell adhesion;	yes (deepTMHMM,TMHMM2)						yes (Paralog score>1)
31328	FBgn0044046	Ilp7	32661	FBgn0001250	if	other	low	2	Prediction	AFM prediction (receptor, domain)	secreted;neuropeptide;	yes (SignalP6)	membrane;cell-cell junction;cell-cell adhesion;	yes (deepTMHMM,TMHMM2)						yes (Paralog score>1)
39151	FBgn0044050	Ilp3	32661	FBgn0001250	if	other	moderate	2	Prediction	AFM prediction (receptor, domain)	secreted;neuropeptide;	yes (SignalP6)	membrane;cell-cell junction;cell-cell adhesion;	yes (deepTMHMM,TMHMM2)					yes (Paralog score>1)
32317	FBgn0030501	BthD	48775	FBgn0001970	Pgant35A	other	low	2	Prediction	AFM prediction (receptor, domain)	secreted;		membrane;	yes (deepTMHMM,TMHMM2)						yes (Paralog score>1)
38419	FBgn0283461	Drs	48775	FBgn0001970	Pgant35A	other	low	2	Prediction	AFM prediction (receptor, domain)	secreted;	yes (SignalP6)	membrane;	yes (deepTMHMM,TMHMM2)
48316	FBgn0003863	alphaTry	40861	FBgn0002306	sas	other	moderate	2	Prediction	AFM prediction (receptor, domain)	secreted;	yes (SignalP6)	membrane;cell-cell adhesion;	yes (deepTMHMM,TMHMM2)					yes (Paralog score>1)
48343	FBgn0010358	deltaTry	40861	FBgn0002306	sas	other	moderate	2	Prediction	AFM prediction (receptor, domain)	secreted;	yes (SignalP6)	membrane;cell-cell adhesion;	yes (deepTMHMM,TMHMM2)					yes (Paralog score>1)
44631	FBgn0015010	Ag5r	40861	FBgn0002306	sas	other	moderate	2	Prediction	AFM prediction (receptor, domain)	secreted;	yes (SignalP6)	membrane;cell-cell adhesion;	yes (deepTMHMM,TMHMM2)					yes (Paralog score>1)
41248	FBgn0025879	Timp	40861	FBgn0002306	sas	other	low	2	Prediction	AFM prediction (receptor, domain)	secreted;	yes (SignalP6)	membrane;cell-cell adhesion;	yes (deepTMHMM,TMHMM2)
43811	FBgn0026199	myo	40861	FBgn0002306	sas	other	low	2	Prediction	AFM prediction (receptor, domain)	secreted;		membrane;cell-cell adhesion;	yes (deepTMHMM,TMHMM2)
32040	FBgn0030262	Vago	40861	FBgn0002306	sas	other	low	2	Prediction	AFM prediction (receptor, domain)	secreted;	yes (SignalP6)	membrane;cell-cell adhesion;	yes (deepTMHMM,TMHMM2)
32099	FBgn0030310	PGRP-SA	40861	FBgn0002306	sas	other	low	2	Prediction	AFM prediction (receptor, domain)	secreted;	yes (SignalP6)	membrane;cell-cell adhesion;	yes (deepTMHMM,TMHMM2)
32317	FBgn0030501	BthD	40861	FBgn0002306	sas	other	low	2	Prediction	AFM prediction (receptor, domain)	secreted;		membrane;cell-cell adhesion;	yes (deepTMHMM,TMHMM2)
37533	FBgn0034705	CG11170	40861	FBgn0002306	sas	other	low	2	Prediction	AFM prediction (receptor, domain)	secreted;	yes (SignalP6)	membrane;cell-cell adhesion;	yes (deepTMHMM,TMHMM2)
42787	FBgn0039098	GILT3	40861	FBgn0002306	sas	other	low	2	Prediction	AFM prediction (receptor, domain)	secreted;	yes (SignalP6)	membrane;cell-cell adhesion;	yes (deepTMHMM,TMHMM2)
43618	FBgn0039774	CDase	40861	FBgn0002306	sas	other	low	2	Prediction	AFM prediction (receptor, domain)	secreted;	yes (SignalP6)	membrane;cell-cell adhesion;	yes (deepTMHMM,TMHMM2)
10178796	FBgn0261848	CG42780	40861	FBgn0002306	sas	other	moderate	2	Prediction	AFM prediction (receptor, domain)	secreted;	yes (SignalP6)	membrane;cell-cell adhesion;	yes (deepTMHMM,TMHMM2)					yes (Paralog score>1)
33405	FBgn0264979	CG4267	40861	FBgn0002306	sas	other	low	2	Prediction	AFM prediction (receptor, domain)	secreted;	yes (SignalP6)	membrane;cell-cell adhesion;	yes (deepTMHMM,TMHMM2)
44510	FBgn0000394	cv	40104	FBgn0003089	pip	other	low	2	Prediction	AFM prediction (receptor, domain)	secreted;	yes (SignalP6)	membrane;cell-cell adhesion;	yes (deepTMHMM,TMHMM2)
42313	FBgn0000463	Delta	40104	FBgn0003089	pip	other	low	2	Prediction	AFM prediction (receptor, domain)	receptor ligand activity;	yes (SignalP6)	membrane;cell-cell adhesion;	yes (deepTMHMM,TMHMM2)
33432	FBgn0000490	dpp	40104	FBgn0003089	pip	other	low	2	Prediction	AFM prediction (receptor, domain)	secreted;	yes (SignalP6)	membrane;cell-cell adhesion;	yes (deepTMHMM,TMHMM2)
31304	FBgn0003374	Sgs4	40104	FBgn0003089	pip	other	low	2	Prediction	AFM prediction (receptor, domain)	secreted;	yes (SignalP6)	membrane;cell-cell adhesion;	yes (deepTMHMM,TMHMM2)
34558	FBgn0014076	Vm32E	40104	FBgn0003089	pip	other	low	2	Prediction	AFM prediction (receptor, domain)	secreted;	yes (SignalP6)	membrane;cell-cell adhesion;	yes (deepTMHMM,TMHMM2)
44631	FBgn0015010	Ag5r	40104	FBgn0003089	pip	other	low	2	Prediction	AFM prediction (receptor, domain)	secreted;	yes (SignalP6)	membrane;cell-cell adhesion;	yes (deepTMHMM,TMHMM2)
41248	FBgn0025879	Timp	40104	FBgn0003089	pip	other	low	2	Prediction	AFM prediction (receptor, domain)	secreted;	yes (SignalP6)	membrane;cell-cell adhesion;	yes (deepTMHMM,TMHMM2)
32317	FBgn0030501	BthD	40104	FBgn0003089	pip	other	low	2	Prediction	AFM prediction (receptor, domain)	secreted;		membrane;cell-cell adhesion;	yes (deepTMHMM,TMHMM2)						yes (Paralog score>1)
33806	FBgn0031737	obst-E	40104	FBgn0003089	pip	other	low	2	Prediction	AFM prediction (receptor, domain)	secreted;	yes (SignalP6)	membrane;cell-cell adhesion;	yes (deepTMHMM,TMHMM2)
43614	FBgn0039770	CG15537	40104	FBgn0003089	pip	other	low	2	Prediction	AFM prediction (receptor, domain)	secreted;	yes (SignalP6)	membrane;cell-cell adhesion;	yes (deepTMHMM,TMHMM2)
50209	FBgn0040736	BomS3	40104	FBgn0003089	pip	other	low	2	Prediction	AFM prediction (receptor, domain)	secreted;	yes (SignalP6)	membrane;cell-cell adhesion;	yes (deepTMHMM,TMHMM2)
38419	FBgn0283461	Drs	40104	FBgn0003089	pip	other	low	2	Prediction	AFM prediction (receptor, domain)	secreted;	yes (SignalP6)	membrane;cell-cell adhesion;	yes (deepTMHMM,TMHMM2)
44079	FBgn0020508	Ag5r2	41772	FBgn0003169	put	other	moderate	2	Prediction	AFM prediction (receptor, domain)	secreted;	yes (SignalP6)	membrane;	yes (deepTMHMM,TMHMM2)					yes (Paralog score>1)
32317	FBgn0030501	BthD	41772	FBgn0003169	put	other	low	2	Prediction	AFM prediction (receptor, domain)	secreted;		membrane;	yes (deepTMHMM,TMHMM2)						yes (Paralog score>1)
39151	FBgn0044050	Ilp3	41772	FBgn0003169	put	other	moderate	2	Prediction	AFM prediction (receptor, domain)	secreted;neuropeptide;	yes (SignalP6)	membrane;	yes (deepTMHMM,TMHMM2)					yes (Paralog score>1)
10178796	FBgn0261848	CG42780	41772	FBgn0003169	put	other	moderate	2	Prediction	AFM prediction (receptor, domain)	secreted;	yes (SignalP6)	membrane;	yes (deepTMHMM,TMHMM2)					yes (Paralog score>1)
33405	FBgn0264979	CG4267	41772	FBgn0003169	put	other	low	2	Prediction	AFM prediction (receptor, domain)	secreted;	yes (SignalP6)	membrane;	yes (deepTMHMM,TMHMM2)						yes (Paralog score>1)
38419	FBgn0283461	Drs	41772	FBgn0003169	put	other	low	2	Prediction	AFM prediction (receptor, domain)	secreted;	yes (SignalP6)	membrane;	yes (deepTMHMM,TMHMM2)						yes (Paralog score>1)
32317	FBgn0030501	BthD	31290	FBgn0003285	rst	other	low	2	Prediction	AFM prediction (receptor, domain)	secreted;		membrane;cell-cell junction;cell-cell adhesion;	yes (deepTMHMM,TMHMM2)
35913	FBgn0011746	ana	33281	FBgn0003310	S	other	low	2	Prediction	AFM prediction (receptor, domain)	secreted;	yes (SignalP6)	membrane;	yes (deepTMHMM,TMHMM2)
32317	FBgn0030501	BthD	33281	FBgn0003310	S	other	low	2	Prediction	AFM prediction (receptor, domain)	secreted;		membrane;	yes (deepTMHMM,TMHMM2)
43811	FBgn0026199	myo	35731	FBgn0003317	sax	other	moderate	2	Prediction	AFM prediction (receptor, domain)	secreted;		membrane;	yes (deepTMHMM,TMHMM2)		yes	GDF11-ACVR1B;	Mstn-Tgfbr1;	yes (Paralog score>1)	yes (Paralog score>1)
32317	FBgn0030501	BthD	35731	FBgn0003317	sax	other	low	2	Prediction	AFM prediction (receptor, domain)	secreted;		membrane;	yes (deepTMHMM,TMHMM2)						yes (Paralog score>1)
39152	FBgn0044049	Ilp4	35731	FBgn0003317	sax	other	low	2	Prediction	AFM prediction (receptor, domain)	secreted;neuropeptide;	yes (SignalP6)	membrane;	yes (deepTMHMM,TMHMM2)						yes (Paralog score>1)
33405	FBgn0264979	CG4267	35731	FBgn0003317	sax	other	low	2	Prediction	AFM prediction (receptor, domain)	secreted;	yes (SignalP6)	membrane;	yes (deepTMHMM,TMHMM2)						yes (Paralog score>1)
38419	FBgn0283461	Drs	35731	FBgn0003317	sax	other	low	2	Prediction	AFM prediction (receptor, domain)	secreted;	yes (SignalP6)	membrane;	yes (deepTMHMM,TMHMM2)						yes (Paralog score>1)
42356	FBgn0014135	bnl	41958	FBgn0003319	Sb	other	low	2	Prediction	AFM prediction (receptor, domain)	extracellular matrix/space;		membrane;	yes (deepTMHMM,TMHMM2)
44079	FBgn0020508	Ag5r2	41958	FBgn0003319	Sb	other	moderate	2	Prediction	AFM prediction (receptor, domain)	secreted;	yes (SignalP6)	membrane;	yes (deepTMHMM,TMHMM2)					yes (Paralog score>1)
32317	FBgn0030501	BthD	41958	FBgn0003319	Sb	other	low	2	Prediction	AFM prediction (receptor, domain)	secreted;		membrane;	yes (deepTMHMM,TMHMM2)
41104	FBgn0037671	ATP6AP2	41958	FBgn0003319	Sb	other	low	2	Prediction	AFM prediction (receptor, domain)	secreted;	yes (SignalP6)	membrane;	yes (deepTMHMM,TMHMM2)
50206	FBgn0040733	BomS6	41958	FBgn0003319	Sb	other	low	2	Prediction	AFM prediction (receptor, domain)	secreted;	yes (SignalP6)	membrane;	yes (deepTMHMM,TMHMM2)
50207	FBgn0040734	BomS5	41958	FBgn0003319	Sb	other	low	2	Prediction	AFM prediction (receptor, domain)	secreted;	yes (SignalP6)	membrane;	yes (deepTMHMM,TMHMM2)
50209	FBgn0040736	BomS3	41958	FBgn0003319	Sb	other	low	2	Prediction	AFM prediction (receptor, domain)	secreted;	yes (SignalP6)	membrane;	yes (deepTMHMM,TMHMM2)
117462	FBgn0044812	TotC	41958	FBgn0003319	Sb	other	low	2	Prediction	AFM prediction (receptor, domain)	secreted;	yes (SignalP6)	membrane;	yes (deepTMHMM,TMHMM2)
10178796	FBgn0261848	CG42780	41958	FBgn0003319	Sb	other	moderate	2	Prediction	AFM prediction (receptor, domain)	secreted;	yes (SignalP6)	membrane;	yes (deepTMHMM,TMHMM2)					yes (Paralog score>1)
38419	FBgn0283461	Drs	41958	FBgn0003319	Sb	other	low	2	Prediction	AFM prediction (receptor, domain)	secreted;	yes (SignalP6)	membrane;	yes (deepTMHMM,TMHMM2)
32317	FBgn0030501	BthD	37386	FBgn0003391	shg	other	low	2	Prediction	AFM prediction (receptor, domain)	secreted;		membrane;cell-cell junction;cell-cell adhesion;	yes (deepTMHMM,TMHMM2)						yes (Paralog score>1)
33432	FBgn0000490	dpp	32498	FBgn0003463	sog	other	low	2	Prediction	AFM prediction (receptor, domain)	secreted;	yes (SignalP6)	membrane;cell-cell adhesion;	yes (deepTMHMM,TMHMM2)
44631	FBgn0015010	Ag5r	32498	FBgn0003463	sog	other	low	2	Prediction	AFM prediction (receptor, domain)	secreted;	yes (SignalP6)	membrane;cell-cell adhesion;	yes (deepTMHMM,TMHMM2)
32317	FBgn0030501	BthD	32498	FBgn0003463	sog	other	low	2	Prediction	AFM prediction (receptor, domain)	secreted;		membrane;cell-cell adhesion;	yes (deepTMHMM,TMHMM2)
33429	FBgn0031426	CG18641	32498	FBgn0003463	sog	other	low	2	Prediction	AFM prediction (receptor, domain)	secreted;	yes (SignalP6)	membrane;cell-cell adhesion;	yes (deepTMHMM,TMHMM2)
33432	FBgn0000490	dpp	31716	FBgn0003656	sws	other	low	2	Prediction	AFM prediction (receptor, domain)	secreted;	yes (SignalP6)	membrane;	yes (deepTMHMM,TMHMM2)
48316	FBgn0003863	alphaTry	31716	FBgn0003656	sws	other	moderate	2	Prediction	AFM prediction (receptor, domain)	secreted;	yes (SignalP6)	membrane;	yes (deepTMHMM,TMHMM2)					yes (Paralog score>1)
48343	FBgn0010358	deltaTry	31716	FBgn0003656	sws	other	moderate	2	Prediction	AFM prediction (receptor, domain)	secreted;	yes (SignalP6)	membrane;	yes (deepTMHMM,TMHMM2)					yes (Paralog score>1)
42356	FBgn0014135	bnl	31716	FBgn0003656	sws	other	low	2	Prediction	AFM prediction (receptor, domain)	extracellular matrix/space;		membrane;	yes (deepTMHMM,TMHMM2)
34189	FBgn0016122	Acer	31716	FBgn0003656	sws	other	low	2	Prediction	AFM prediction (receptor, domain)	secreted;	yes (SignalP6)	membrane;	yes (deepTMHMM,TMHMM2)
64879	FBgn0043025	Adgf-A2	31716	FBgn0003656	sws	other	low	2	Prediction	AFM prediction (receptor, domain)	secreted;		membrane;	yes (deepTMHMM,TMHMM2)
31328	FBgn0044046	Ilp7	31716	FBgn0003656	sws	other	low	2	Prediction	AFM prediction (receptor, domain)	secreted;neuropeptide;	yes (SignalP6)	membrane;	yes (deepTMHMM,TMHMM2)
42784	FBgn0051145	CG31145	31716	FBgn0003656	sws	other	low	2	Prediction	AFM prediction (receptor, domain)	secreted;		membrane;	yes (deepTMHMM,TMHMM2)
48316	FBgn0003863	alphaTry	36080	FBgn0003660	Syb	other	moderate	2	Prediction	AFM prediction (receptor, domain)	secreted;	yes (SignalP6)	membrane;cell-cell junction;	yes (deepTMHMM,TMHMM2)	neuromuscular junction (receptor)				yes (Paralog score>1)	yes (Paralog score>1)
48343	FBgn0010358	deltaTry	36080	FBgn0003660	Syb	other	moderate	2	Prediction	AFM prediction (receptor, domain)	secreted;	yes (SignalP6)	membrane;cell-cell junction;	yes (deepTMHMM,TMHMM2)	neuromuscular junction (receptor)				yes (Paralog score>1)	yes (Paralog score>1)
34189	FBgn0016122	Acer	36080	FBgn0003660	Syb	other	low	2	Prediction	AFM prediction (receptor, domain)	secreted;	yes (SignalP6)	membrane;cell-cell junction;	yes (deepTMHMM,TMHMM2)	neuromuscular junction (receptor)
43811	FBgn0026199	myo	36080	FBgn0003660	Syb	other	low	2	Prediction	AFM prediction (receptor, domain)	secreted;		membrane;cell-cell junction;	yes (deepTMHMM,TMHMM2)	neuromuscular junction (receptor)					yes (Paralog score>1)
31747	FBgn0030013	GIIIspla2	36080	FBgn0003660	Syb	other	low	2	Prediction	AFM prediction (receptor, domain)	secreted;	yes (SignalP6)	membrane;cell-cell junction;	yes (deepTMHMM,TMHMM2)	neuromuscular junction (receptor)
32317	FBgn0030501	BthD	36080	FBgn0003660	Syb	other	low	2	Prediction	AFM prediction (receptor, domain)	secreted;		membrane;cell-cell junction;	yes (deepTMHMM,TMHMM2)	neuromuscular junction (receptor)
38496	FBgn0035501	CG1299	36080	FBgn0003660	Syb	other	low	2	Prediction	AFM prediction (receptor, domain)	secreted;	yes (SignalP6)	membrane;cell-cell junction;	yes (deepTMHMM,TMHMM2)	neuromuscular junction (receptor)
35862	FBgn0043575	PGRP-SC2	36080	FBgn0003660	Syb	other	low	2	Prediction	AFM prediction (receptor, domain)	secreted;	yes (SignalP6)	membrane;cell-cell junction;	yes (deepTMHMM,TMHMM2)	neuromuscular junction (receptor)
33405	FBgn0264979	CG4267	36080	FBgn0003660	Syb	other	low	2	Prediction	AFM prediction (receptor, domain)	secreted;	yes (SignalP6)	membrane;cell-cell junction;	yes (deepTMHMM,TMHMM2)	neuromuscular junction (receptor)
50206	FBgn0040733	BomS6	33753	FBgn0003716	tkv	other	low	2	Prediction	AFM prediction (receptor, domain)	secreted;	yes (SignalP6)	membrane;cell-cell junction;cell-cell adhesion;	yes (deepTMHMM,TMHMM2)	neuromuscular junction (receptor)
50207	FBgn0040734	BomS5	33753	FBgn0003716	tkv	other	low	2	Prediction	AFM prediction (receptor, domain)	secreted;	yes (SignalP6)	membrane;cell-cell junction;cell-cell adhesion;	yes (deepTMHMM,TMHMM2)	neuromuscular junction (receptor)
50209	FBgn0040736	BomS3	33753	FBgn0003716	tkv	other	low	2	Prediction	AFM prediction (receptor, domain)	secreted;	yes (SignalP6)	membrane;cell-cell junction;cell-cell adhesion;	yes (deepTMHMM,TMHMM2)	neuromuscular junction (receptor)					yes (Paralog score>1)
31328	FBgn0044046	Ilp7	33753	FBgn0003716	tkv	other	low	2	Prediction	AFM prediction (receptor, domain)	secreted;neuropeptide;	yes (SignalP6)	membrane;cell-cell junction;cell-cell adhesion;	yes (deepTMHMM,TMHMM2)	neuromuscular junction (receptor)					yes (Paralog score>1)
39152	FBgn0044049	Ilp4	33753	FBgn0003716	tkv	other	low	2	Prediction	AFM prediction (receptor, domain)	secreted;neuropeptide;	yes (SignalP6)	membrane;cell-cell junction;cell-cell adhesion;	yes (deepTMHMM,TMHMM2)	neuromuscular junction (receptor)					yes (Paralog score>1)
38419	FBgn0283461	Drs	33753	FBgn0003716	tkv	other	low	2	Prediction	AFM prediction (receptor, domain)	secreted;	yes (SignalP6)	membrane;cell-cell junction;cell-cell adhesion;	yes (deepTMHMM,TMHMM2)	neuromuscular junction (receptor)					yes (Paralog score>1)
32099	FBgn0030310	PGRP-SA	37455	FBgn0003731	Egfr	other	low	2	Prediction	AFM prediction (receptor, domain)	secreted;	yes (SignalP6)	membrane;cell-cell adhesion;	yes (deepTMHMM,TMHMM2)
32317	FBgn0030501	BthD	37455	FBgn0003731	Egfr	other	low	2	Prediction	AFM prediction (receptor, domain)	secreted;		membrane;cell-cell adhesion;	yes (deepTMHMM,TMHMM2)						yes (Paralog score>1)
32317	FBgn0030501	BthD	35717	FBgn0003733	tor	other	low	2	Prediction	AFM prediction (receptor, domain)	secreted;		membrane;	yes (deepTMHMM)						yes (Paralog score>1)
64879	FBgn0043025	Adgf-A2	35717	FBgn0003733	tor	other	low	2	Prediction	AFM prediction (receptor, domain)	secreted;		membrane;	yes (deepTMHMM)
32317	FBgn0030501	BthD	38002	FBgn0004055	uzip	other	low	2	Prediction	AFM prediction (receptor, domain)	secreted;		membrane;	yes (TMHMM2)
32317	FBgn0030501	BthD	39873	FBgn0004108	Nrt	other	low	2	Prediction	AFM prediction (receptor, domain)	secreted;		membrane;cell-cell adhesion;	yes (deepTMHMM,TMHMM2)
38419	FBgn0283461	Drs	39873	FBgn0004108	Nrt	other	low	2	Prediction	AFM prediction (receptor, domain)	secreted;	yes (SignalP6)	membrane;cell-cell adhesion;	yes (deepTMHMM,TMHMM2)
32040	FBgn0030262	Vago	43275	FBgn0004197	Ser	other	low	2	Prediction	AFM prediction (receptor, domain)	secreted;	yes (SignalP6)	membrane;	yes (deepTMHMM,TMHMM2)
32317	FBgn0030501	BthD	43275	FBgn0004197	Ser	other	low	2	Prediction	AFM prediction (receptor, domain)	secreted;		membrane;	yes (deepTMHMM,TMHMM2)						yes (Paralog score>1)
44079	FBgn0020508	Ag5r2	31425	FBgn0004368	Ptp4E	other	low	2	Prediction	AFM prediction (receptor, domain)	secreted;	yes (SignalP6)	membrane;	yes (deepTMHMM,TMHMM2)
32317	FBgn0030501	BthD	31425	FBgn0004368	Ptp4E	other	low	2	Prediction	AFM prediction (receptor, domain)	secreted;		membrane;	yes (deepTMHMM,TMHMM2)						yes (Paralog score>1)
33374	FBgn0031381	Npc2a	31425	FBgn0004368	Ptp4E	other	low	2	Prediction	AFM prediction (receptor, domain)	secreted;	yes (SignalP6)	membrane;	yes (deepTMHMM,TMHMM2)						yes (Paralog score>1)
38496	FBgn0035501	CG1299	31425	FBgn0004368	Ptp4E	other	low	2	Prediction	AFM prediction (receptor, domain)	secreted;	yes (SignalP6)	membrane;	yes (deepTMHMM,TMHMM2)
41104	FBgn0037671	ATP6AP2	31425	FBgn0004368	Ptp4E	other	low	2	Prediction	AFM prediction (receptor, domain)	secreted;	yes (SignalP6)	membrane;	yes (deepTMHMM,TMHMM2)						yes (Paralog score>1)
42737	FBgn0004644	hh	43469	FBgn0004369	Ptp99A	other	low	2	Prediction	AFM prediction (receptor, domain)	extracellular matrix/space;		membrane;cell-cell adhesion;	yes (deepTMHMM,TMHMM2)
44079	FBgn0020508	Ag5r2	43469	FBgn0004369	Ptp99A	other	moderate	2	Prediction	AFM prediction (receptor, domain)	secreted;	yes (SignalP6)	membrane;cell-cell adhesion;	yes (deepTMHMM,TMHMM2)					yes (Paralog score>1)
32317	FBgn0030501	BthD	43469	FBgn0004369	Ptp99A	other	low	2	Prediction	AFM prediction (receptor, domain)	secreted;		membrane;cell-cell adhesion;	yes (deepTMHMM,TMHMM2)
33806	FBgn0031737	obst-E	43469	FBgn0004369	Ptp99A	other	low	2	Prediction	AFM prediction (receptor, domain)	secreted;	yes (SignalP6)	membrane;cell-cell adhesion;	yes (deepTMHMM,TMHMM2)
35019	FBgn0032612	CG13282	43469	FBgn0004369	Ptp99A	other	low	2	Prediction	AFM prediction (receptor, domain)	secreted;	yes (SignalP6)	membrane;cell-cell adhesion;	yes (deepTMHMM,TMHMM2)
38496	FBgn0035501	CG1299	43469	FBgn0004369	Ptp99A	other	low	2	Prediction	AFM prediction (receptor, domain)	secreted;	yes (SignalP6)	membrane;cell-cell adhesion;	yes (deepTMHMM,TMHMM2)
32317	FBgn0030501	BthD	32115	FBgn0004370	Ptp10D	other	low	2	Prediction	AFM prediction (receptor, domain)	secreted;		membrane;cell-cell adhesion;	yes (deepTMHMM,TMHMM2)						yes (Paralog score>1)
41104	FBgn0037671	ATP6AP2	32115	FBgn0004370	Ptp10D	other	low	2	Prediction	AFM prediction (receptor, domain)	secreted;	yes (SignalP6)	membrane;cell-cell adhesion;	yes (deepTMHMM,TMHMM2)						yes (Paralog score>1)
32317	FBgn0030501	BthD	32275	FBgn0004456	mew	other	low	2	Prediction	AFM prediction (receptor, domain)	secreted;		membrane;cell-cell junction;cell-cell adhesion;	yes (deepTMHMM,TMHMM2)						yes (Paralog score>1)
33429	FBgn0031426	CG18641	32275	FBgn0004456	mew	other	low	2	Prediction	AFM prediction (receptor, domain)	secreted;	yes (SignalP6)	membrane;cell-cell junction;cell-cell adhesion;	yes (deepTMHMM,TMHMM2)
43618	FBgn0039774	CDase	32275	FBgn0004456	mew	other	low	2	Prediction	AFM prediction (receptor, domain)	secreted;	yes (SignalP6)	membrane;cell-cell junction;cell-cell adhesion;	yes (deepTMHMM,TMHMM2)
48316	FBgn0003863	alphaTry	31293	FBgn0004647	N	other	moderate	2	Prediction	AFM prediction (receptor, domain)	secreted;	yes (SignalP6)	membrane;cell-cell junction;cell-cell adhesion;	yes (deepTMHMM,TMHMM2)					yes (Paralog score>1)	yes (Paralog score>1)
36218	FBgn0011555	thetaTry	31293	FBgn0004647	N	other	moderate	2	Prediction	AFM prediction (receptor, domain)	secreted;	yes (SignalP6)	membrane;cell-cell junction;cell-cell adhesion;	yes (deepTMHMM,TMHMM2)					yes (Paralog score>1)
32317	FBgn0030501	BthD	31293	FBgn0004647	N	other	low	2	Prediction	AFM prediction (receptor, domain)	secreted;		membrane;cell-cell junction;cell-cell adhesion;	yes (deepTMHMM,TMHMM2)						yes (Paralog score>1)
33413	FBgn0031412	CG16995	31293	FBgn0004647	N	other	low	2	Prediction	AFM prediction (receptor, domain)	secreted;		membrane;cell-cell junction;cell-cell adhesion;	yes (deepTMHMM,TMHMM2)
43618	FBgn0039774	CDase	31293	FBgn0004647	N	other	low	2	Prediction	AFM prediction (receptor, domain)	secreted;	yes (SignalP6)	membrane;cell-cell junction;cell-cell adhesion;	yes (deepTMHMM,TMHMM2)
3346221	FBgn0053533	lectin-37Db	31293	FBgn0004647	N	other	low	2	Prediction	AFM prediction (receptor, domain)	secreted;	yes (SignalP6)	membrane;cell-cell junction;cell-cell adhesion;	yes (deepTMHMM,TMHMM2)
33405	FBgn0264979	CG4267	31293	FBgn0004647	N	other	low	2	Prediction	AFM prediction (receptor, domain)	secreted;	yes (SignalP6)	membrane;cell-cell junction;cell-cell adhesion;	yes (deepTMHMM,TMHMM2)
48343	FBgn0010358	deltaTry	30998	FBgn0004648	svr	other	moderate	2	Prediction	AFM prediction (receptor, domain)	secreted;	yes (SignalP6)	membrane;	yes (deepTMHMM,TMHMM2)					yes (Paralog score>1)
36218	FBgn0011555	thetaTry	30998	FBgn0004648	svr	other	moderate	2	Prediction	AFM prediction (receptor, domain)	secreted;	yes (SignalP6)	membrane;	yes (deepTMHMM,TMHMM2)					yes (Paralog score>1)
32317	FBgn0030501	BthD	30998	FBgn0004648	svr	other	low	2	Prediction	AFM prediction (receptor, domain)	secreted;		membrane;	yes (deepTMHMM,TMHMM2)
37100	FBgn0034329	BomS1	30998	FBgn0004648	svr	other	low	2	Prediction	AFM prediction (receptor, domain)	secreted;	yes (SignalP6)	membrane;	yes (deepTMHMM,TMHMM2)
31328	FBgn0044046	Ilp7	30998	FBgn0004648	svr	other	low	2	Prediction	AFM prediction (receptor, domain)	secreted;neuropeptide;	yes (SignalP6)	membrane;	yes (deepTMHMM,TMHMM2)
32317	FBgn0030501	BthD	44885	FBgn0004657	mys	other	low	2	Prediction	AFM prediction (receptor, domain)	secreted;		membrane;cell-cell junction;cell-cell adhesion;	yes (deepTMHMM,TMHMM2)						yes (Paralog score>1)
32317	FBgn0030501	BthD	36283	FBgn0004839	otk	other	low	2	Prediction	AFM prediction (receptor, domain)	secreted;		membrane;cell-cell adhesion;	yes (deepTMHMM,TMHMM2)
44079	FBgn0020508	Ag5r2	38006	FBgn0004919	gol	other	low	2	Prediction	AFM prediction (receptor, domain)	secreted;	yes (SignalP6)	membrane;	yes (deepTMHMM,TMHMM2)
42092	FBgn0025456	CREG	38006	FBgn0004919	gol	other	low	2	Prediction	AFM prediction (receptor, domain)	secreted;	yes (SignalP6)	membrane;	yes (deepTMHMM,TMHMM2)
49802	FBgn0025583	BomS2	38006	FBgn0004919	gol	other	low	2	Prediction	AFM prediction (receptor, domain)	secreted;	yes (SignalP6)	membrane;	yes (deepTMHMM,TMHMM2)
32317	FBgn0030501	BthD	38006	FBgn0004919	gol	other	low	2	Prediction	AFM prediction (receptor, domain)	secreted;		membrane;	yes (deepTMHMM,TMHMM2)
37100	FBgn0034329	BomS1	38006	FBgn0004919	gol	other	low	2	Prediction	AFM prediction (receptor, domain)	secreted;	yes (SignalP6)	membrane;	yes (deepTMHMM,TMHMM2)
50206	FBgn0040733	BomS6	38006	FBgn0004919	gol	other	low	2	Prediction	AFM prediction (receptor, domain)	secreted;	yes (SignalP6)	membrane;	yes (deepTMHMM,TMHMM2)
50207	FBgn0040734	BomS5	38006	FBgn0004919	gol	other	low	2	Prediction	AFM prediction (receptor, domain)	secreted;	yes (SignalP6)	membrane;	yes (deepTMHMM,TMHMM2)
50209	FBgn0040736	BomS3	38006	FBgn0004919	gol	other	low	2	Prediction	AFM prediction (receptor, domain)	secreted;	yes (SignalP6)	membrane;	yes (deepTMHMM,TMHMM2)
48316	FBgn0003863	alphaTry	34553	FBgn0010197	Gyc32E	other	moderate	2	Prediction	AFM prediction (receptor, domain)	secreted;	yes (SignalP6)	membrane;	yes (deepTMHMM)					yes (Paralog score>1)
48343	FBgn0010358	deltaTry	34553	FBgn0010197	Gyc32E	other	moderate	2	Prediction	AFM prediction (receptor, domain)	secreted;	yes (SignalP6)	membrane;	yes (deepTMHMM)					yes (Paralog score>1)
36218	FBgn0011555	thetaTry	34553	FBgn0010197	Gyc32E	other	moderate	2	Prediction	AFM prediction (receptor, domain)	secreted;	yes (SignalP6)	membrane;	yes (deepTMHMM)					yes (Paralog score>1)
32317	FBgn0030501	BthD	34553	FBgn0010197	Gyc32E	other	low	2	Prediction	AFM prediction (receptor, domain)	secreted;		membrane;	yes (deepTMHMM)						yes (Paralog score>1)
33429	FBgn0031426	CG18641	34553	FBgn0010197	Gyc32E	other	low	2	Prediction	AFM prediction (receptor, domain)	secreted;	yes (SignalP6)	membrane;	yes (deepTMHMM)
38496	FBgn0035501	CG1299	34553	FBgn0010197	Gyc32E	other	low	2	Prediction	AFM prediction (receptor, domain)	secreted;	yes (SignalP6)	membrane;	yes (deepTMHMM)
43461	FBgn0039655	CG14507	34553	FBgn0010197	Gyc32E	other	low	2	Prediction	AFM prediction (receptor, domain)	secreted;	yes (SignalP6)	membrane;	yes (deepTMHMM)
33432	FBgn0000490	dpp	42160	FBgn0010389	htl	other	low	2	Prediction	AFM prediction (receptor, domain)	secreted;	yes (SignalP6)	membrane;cell-cell junction;cell-cell adhesion;	yes (deepTMHMM,TMHMM2)	neuromuscular junction (receptor)					yes (Paralog score>1)
32317	FBgn0030501	BthD	42160	FBgn0010389	htl	other	low	2	Prediction	AFM prediction (receptor, domain)	secreted;		membrane;cell-cell junction;cell-cell adhesion;	yes (deepTMHMM,TMHMM2)	neuromuscular junction (receptor)					yes (Paralog score>1)
38419	FBgn0283461	Drs	42160	FBgn0010389	htl	other	low	2	Prediction	AFM prediction (receptor, domain)	secreted;	yes (SignalP6)	membrane;cell-cell junction;cell-cell adhesion;	yes (deepTMHMM,TMHMM2)	neuromuscular junction (receptor)					yes (Paralog score>1)
32317	FBgn0030501	BthD	35368	FBgn0010395	Itgbn	other	low	2	Prediction	AFM prediction (receptor, domain)	secreted;		membrane;cell-cell junction;cell-cell adhesion;	yes (deepTMHMM,TMHMM2)						yes (Paralog score>1)
43618	FBgn0039774	CDase	35368	FBgn0010395	Itgbn	other	low	2	Prediction	AFM prediction (receptor, domain)	secreted;	yes (SignalP6)	membrane;cell-cell junction;cell-cell adhesion;	yes (deepTMHMM,TMHMM2)
32317	FBgn0030501	BthD	34367	FBgn0010407	Ror	other	low	2	Prediction	AFM prediction (receptor, domain)	secreted;		membrane;	yes (deepTMHMM,TMHMM2)						yes (Paralog score>1)
33432	FBgn0000490	dpp	37447	FBgn0010415	Sdc	other	moderate	2	Prediction	AFM prediction (receptor, domain)	secreted;	yes (SignalP6)	membrane;cell-cell junction;cell-cell adhesion;	yes (deepTMHMM,TMHMM2)	neuromuscular junction (receptor)				yes (Paralog score>1)
48316	FBgn0003863	alphaTry	37447	FBgn0010415	Sdc	other	moderate	2	Prediction	AFM prediction (receptor, domain)	secreted;	yes (SignalP6)	membrane;cell-cell junction;cell-cell adhesion;	yes (deepTMHMM,TMHMM2)	neuromuscular junction (receptor)				yes (Paralog score>1)
48343	FBgn0010358	deltaTry	37447	FBgn0010415	Sdc	other	moderate	2	Prediction	AFM prediction (receptor, domain)	secreted;	yes (SignalP6)	membrane;cell-cell junction;cell-cell adhesion;	yes (deepTMHMM,TMHMM2)	neuromuscular junction (receptor)				yes (Paralog score>1)
44631	FBgn0015010	Ag5r	37447	FBgn0010415	Sdc	other	moderate	2	Prediction	AFM prediction (receptor, domain)	secreted;	yes (SignalP6)	membrane;cell-cell junction;cell-cell adhesion;	yes (deepTMHMM,TMHMM2)	neuromuscular junction (receptor)				yes (Paralog score>1)
34189	FBgn0016122	Acer	37447	FBgn0010415	Sdc	other	low	2	Prediction	AFM prediction (receptor, domain)	secreted;	yes (SignalP6)	membrane;cell-cell junction;cell-cell adhesion;	yes (deepTMHMM,TMHMM2)	neuromuscular junction (receptor)
41248	FBgn0025879	Timp	37447	FBgn0010415	Sdc	other	low	2	Prediction	AFM prediction (receptor, domain)	secreted;	yes (SignalP6)	membrane;cell-cell junction;cell-cell adhesion;	yes (deepTMHMM,TMHMM2)	neuromuscular junction (receptor)
43811	FBgn0026199	myo	37447	FBgn0010415	Sdc	other	moderate	2	Prediction	AFM prediction (receptor, domain)	secreted;		membrane;cell-cell junction;cell-cell adhesion;	yes (deepTMHMM,TMHMM2)	neuromuscular junction (receptor)				yes (Paralog score>1)
32040	FBgn0030262	Vago	37447	FBgn0010415	Sdc	other	low	2	Prediction	AFM prediction (receptor, domain)	secreted;	yes (SignalP6)	membrane;cell-cell junction;cell-cell adhesion;	yes (deepTMHMM,TMHMM2)	neuromuscular junction (receptor)
32099	FBgn0030310	PGRP-SA	37447	FBgn0010415	Sdc	other	moderate	2	Prediction	AFM prediction (receptor, domain)	secreted;	yes (SignalP6)	membrane;cell-cell junction;cell-cell adhesion;	yes (deepTMHMM,TMHMM2)	neuromuscular junction (receptor)				yes (Paralog score>1)
32317	FBgn0030501	BthD	37447	FBgn0010415	Sdc	other	low	2	Prediction	AFM prediction (receptor, domain)	secreted;		membrane;cell-cell junction;cell-cell adhesion;	yes (deepTMHMM,TMHMM2)	neuromuscular junction (receptor)
33429	FBgn0031426	CG18641	37447	FBgn0010415	Sdc	other	moderate	2	Prediction	AFM prediction (receptor, domain)	secreted;	yes (SignalP6)	membrane;cell-cell junction;cell-cell adhesion;	yes (deepTMHMM,TMHMM2)	neuromuscular junction (receptor)				yes (Paralog score>1)
34297	FBgn0032144	CG17633	37447	FBgn0010415	Sdc	other	low	2	Prediction	AFM prediction (receptor, domain)	secreted;	yes (SignalP6)	membrane;cell-cell junction;cell-cell adhesion;	yes (deepTMHMM,TMHMM2)	neuromuscular junction (receptor)
35019	FBgn0032612	CG13282	37447	FBgn0010415	Sdc	other	moderate	2	Prediction	AFM prediction (receptor, domain)	secreted;	yes (SignalP6)	membrane;cell-cell junction;cell-cell adhesion;	yes (deepTMHMM,TMHMM2)	neuromuscular junction (receptor)				yes (Paralog score>1)
37266	FBgn0034470	Obp56d	37447	FBgn0010415	Sdc	other	low	2	Prediction	AFM prediction (receptor, domain)	secreted;	yes (SignalP6)	membrane;cell-cell junction;cell-cell adhesion;	yes (deepTMHMM,TMHMM2)	neuromuscular junction (receptor)
37647	FBgn0034803	CG9849	37447	FBgn0010415	Sdc	other	low	2	Prediction	AFM prediction (receptor, domain)	secreted;	yes (SignalP6)	membrane;cell-cell junction;cell-cell adhesion;	yes (deepTMHMM,TMHMM2)	neuromuscular junction (receptor)
38496	FBgn0035501	CG1299	37447	FBgn0010415	Sdc	other	low	2	Prediction	AFM prediction (receptor, domain)	secreted;	yes (SignalP6)	membrane;cell-cell junction;cell-cell adhesion;	yes (deepTMHMM,TMHMM2)	neuromuscular junction (receptor)
39976	FBgn0036752	Adgf-A	37447	FBgn0010415	Sdc	other	low	2	Prediction	AFM prediction (receptor, domain)	secreted;	yes (SignalP6)	membrane;cell-cell junction;cell-cell adhesion;	yes (deepTMHMM,TMHMM2)	neuromuscular junction (receptor)
41104	FBgn0037671	ATP6AP2	37447	FBgn0010415	Sdc	other	low	2	Prediction	AFM prediction (receptor, domain)	secreted;	yes (SignalP6)	membrane;cell-cell junction;cell-cell adhesion;	yes (deepTMHMM,TMHMM2)	neuromuscular junction (receptor)
42787	FBgn0039098	GILT3	37447	FBgn0010415	Sdc	other	low	2	Prediction	AFM prediction (receptor, domain)	secreted;	yes (SignalP6)	membrane;cell-cell junction;cell-cell adhesion;	yes (deepTMHMM,TMHMM2)	neuromuscular junction (receptor)
39149	FBgn0044051	Ilp1	37447	FBgn0010415	Sdc	other	low	2	Prediction	AFM prediction (receptor, domain)	secreted;neuropeptide;	yes (SignalP6)	membrane;cell-cell junction;cell-cell adhesion;	yes (deepTMHMM,TMHMM2)	neuromuscular junction (receptor)
246647	FBgn0050488	antr	37447	FBgn0010415	Sdc	other	moderate	2	Prediction	AFM prediction (receptor, domain)	secreted;	yes (SignalP6)	membrane;cell-cell junction;cell-cell adhesion;	yes (deepTMHMM,TMHMM2)	neuromuscular junction (receptor)				yes (Paralog score>1)
42784	FBgn0051145	CG31145	37447	FBgn0010415	Sdc	other	low	2	Prediction	AFM prediction (receptor, domain)	secreted;		membrane;cell-cell junction;cell-cell adhesion;	yes (deepTMHMM,TMHMM2)	neuromuscular junction (receptor)
10178796	FBgn0261848	CG42780	37447	FBgn0010415	Sdc	other	moderate	2	Prediction	AFM prediction (receptor, domain)	secreted;	yes (SignalP6)	membrane;cell-cell junction;cell-cell adhesion;	yes (deepTMHMM,TMHMM2)	neuromuscular junction (receptor)				yes (Paralog score>1)
33405	FBgn0264979	CG4267	37447	FBgn0010415	Sdc	other	moderate	2	Prediction	AFM prediction (receptor, domain)	secreted;	yes (SignalP6)	membrane;cell-cell junction;cell-cell adhesion;	yes (deepTMHMM,TMHMM2)	neuromuscular junction (receptor)				yes (Paralog score>1)
42313	FBgn0000463	Delta	39768	FBgn0011016	SsRbeta	other	low	2	Prediction	AFM prediction (receptor, domain)	receptor ligand activity;	yes (SignalP6)	membrane;	yes (deepTMHMM,TMHMM2)
32317	FBgn0030501	BthD	39768	FBgn0011016	SsRbeta	other	low	2	Prediction	AFM prediction (receptor, domain)	secreted;		membrane;	yes (deepTMHMM,TMHMM2)
43613	FBgn0039769	CG15534	39768	FBgn0011016	SsRbeta	other	low	2	Prediction	AFM prediction (receptor, domain)	secreted;	yes (SignalP6)	membrane;	yes (deepTMHMM,TMHMM2)
39149	FBgn0044051	Ilp1	39768	FBgn0011016	SsRbeta	other	low	2	Prediction	AFM prediction (receptor, domain)	secreted;neuropeptide;	yes (SignalP6)	membrane;	yes (deepTMHMM,TMHMM2)
32317	FBgn0030501	BthD	38174	FBgn0011204	cue	other	low	2	Prediction	AFM prediction (receptor, domain)	secreted;		membrane;	yes (deepTMHMM,TMHMM2)
117462	FBgn0044812	TotC	38174	FBgn0011204	cue	other	low	2	Prediction	AFM prediction (receptor, domain)	secreted;	yes (SignalP6)	membrane;	yes (deepTMHMM,TMHMM2)
34558	FBgn0014076	Vm32E	35900	FBgn0011300	babo	other	low	2	Prediction	AFM prediction (receptor, domain)	secreted;	yes (SignalP6)	membrane;cell-cell adhesion;	yes (deepTMHMM,TMHMM2)
49802	FBgn0025583	BomS2	35900	FBgn0011300	babo	other	low	2	Prediction	AFM prediction (receptor, domain)	secreted;	yes (SignalP6)	membrane;cell-cell adhesion;	yes (deepTMHMM,TMHMM2)
44121	FBgn0028396	TotA	35900	FBgn0011300	babo	other	low	2	Prediction	AFM prediction (receptor, domain)	secreted;	yes (SignalP6)	membrane;cell-cell adhesion;	yes (deepTMHMM,TMHMM2)
32317	FBgn0030501	BthD	35900	FBgn0011300	babo	other	low	2	Prediction	AFM prediction (receptor, domain)	secreted;		membrane;cell-cell adhesion;	yes (deepTMHMM,TMHMM2)						yes (Paralog score>1)
33374	FBgn0031381	Npc2a	35900	FBgn0011300	babo	other	low	2	Prediction	AFM prediction (receptor, domain)	secreted;	yes (SignalP6)	membrane;cell-cell adhesion;	yes (deepTMHMM,TMHMM2)
37647	FBgn0034803	CG9849	35900	FBgn0011300	babo	other	low	2	Prediction	AFM prediction (receptor, domain)	secreted;	yes (SignalP6)	membrane;cell-cell adhesion;	yes (deepTMHMM,TMHMM2)
50209	FBgn0040736	BomS3	35900	FBgn0011300	babo	other	low	2	Prediction	AFM prediction (receptor, domain)	secreted;	yes (SignalP6)	membrane;cell-cell adhesion;	yes (deepTMHMM,TMHMM2)						yes (Paralog score>1)
31328	FBgn0044046	Ilp7	35900	FBgn0011300	babo	other	low	2	Prediction	AFM prediction (receptor, domain)	secreted;neuropeptide;	yes (SignalP6)	membrane;cell-cell adhesion;	yes (deepTMHMM,TMHMM2)						yes (Paralog score>1)
39152	FBgn0044049	Ilp4	35900	FBgn0011300	babo	other	low	2	Prediction	AFM prediction (receptor, domain)	secreted;neuropeptide;	yes (SignalP6)	membrane;cell-cell adhesion;	yes (deepTMHMM,TMHMM2)						yes (Paralog score>1)
39149	FBgn0044051	Ilp1	35900	FBgn0011300	babo	other	moderate	2	Prediction	AFM prediction (receptor, domain)	secreted;neuropeptide;	yes (SignalP6)	membrane;cell-cell adhesion;	yes (deepTMHMM,TMHMM2)					yes (Paralog score>1)
38419	FBgn0283461	Drs	35900	FBgn0011300	babo	other	low	2	Prediction	AFM prediction (receptor, domain)	secreted;	yes (SignalP6)	membrane;cell-cell adhesion;	yes (deepTMHMM,TMHMM2)						yes (Paralog score>1)
38999	FBgn0000355	Cp15	40314	FBgn0011591	fng	other	low	2	Prediction	AFM prediction (receptor, domain)	secreted;	yes (SignalP6)	membrane;	yes (deepTMHMM,TMHMM2)
49802	FBgn0025583	BomS2	40314	FBgn0011591	fng	other	low	2	Prediction	AFM prediction (receptor, domain)	secreted;	yes (SignalP6)	membrane;	yes (deepTMHMM,TMHMM2)
32317	FBgn0030501	BthD	40314	FBgn0011591	fng	other	low	2	Prediction	AFM prediction (receptor, domain)	secreted;		membrane;	yes (deepTMHMM,TMHMM2)						yes (Paralog score>1)
37100	FBgn0034329	BomS1	40314	FBgn0011591	fng	other	low	2	Prediction	AFM prediction (receptor, domain)	secreted;	yes (SignalP6)	membrane;	yes (deepTMHMM,TMHMM2)
50209	FBgn0040736	BomS3	40314	FBgn0011591	fng	other	low	2	Prediction	AFM prediction (receptor, domain)	secreted;	yes (SignalP6)	membrane;	yes (deepTMHMM,TMHMM2)
31220	FBgn0044047	Ilp6	40314	FBgn0011591	fng	other	low	2	Prediction	AFM prediction (receptor, domain)	secreted;neuropeptide;	yes (SignalP6)	membrane;	yes (deepTMHMM,TMHMM2)
32317	FBgn0030501	BthD	41126	FBgn0011740	alpha-Man-IIa	other	low	2	Prediction	AFM prediction (receptor, domain)	secreted;		membrane;	yes (deepTMHMM,TMHMM2)
38419	FBgn0283461	Drs	41126	FBgn0011740	alpha-Man-IIa	other	low	2	Prediction	AFM prediction (receptor, domain)	secreted;	yes (SignalP6)	membrane;	yes (deepTMHMM,TMHMM2)
48316	FBgn0003863	alphaTry	38196	FBgn0013342	nSyb	other	moderate	2	Prediction	AFM prediction (receptor, domain)	secreted;	yes (SignalP6)	membrane;cell-cell junction;	yes (deepTMHMM,TMHMM2)	neuromuscular junction (receptor)				yes (Paralog score>1)	yes (Paralog score>1)
48343	FBgn0010358	deltaTry	38196	FBgn0013342	nSyb	other	moderate	2	Prediction	AFM prediction (receptor, domain)	secreted;	yes (SignalP6)	membrane;cell-cell junction;	yes (deepTMHMM,TMHMM2)	neuromuscular junction (receptor)				yes (Paralog score>1)	yes (Paralog score>1)
44631	FBgn0015010	Ag5r	38196	FBgn0013342	nSyb	other	moderate	2	Prediction	AFM prediction (receptor, domain)	secreted;	yes (SignalP6)	membrane;cell-cell junction;	yes (deepTMHMM,TMHMM2)	neuromuscular junction (receptor)				yes (Paralog score>1)
44079	FBgn0020508	Ag5r2	38196	FBgn0013342	nSyb	other	moderate	2	Prediction	AFM prediction (receptor, domain)	secreted;	yes (SignalP6)	membrane;cell-cell junction;	yes (deepTMHMM,TMHMM2)	neuromuscular junction (receptor)				yes (Paralog score>1)
43811	FBgn0026199	myo	38196	FBgn0013342	nSyb	other	low	2	Prediction	AFM prediction (receptor, domain)	secreted;		membrane;cell-cell junction;	yes (deepTMHMM,TMHMM2)	neuromuscular junction (receptor)					yes (Paralog score>1)
32040	FBgn0030262	Vago	38196	FBgn0013342	nSyb	other	low	2	Prediction	AFM prediction (receptor, domain)	secreted;	yes (SignalP6)	membrane;cell-cell junction;	yes (deepTMHMM,TMHMM2)	neuromuscular junction (receptor)
32099	FBgn0030310	PGRP-SA	38196	FBgn0013342	nSyb	other	low	2	Prediction	AFM prediction (receptor, domain)	secreted;	yes (SignalP6)	membrane;cell-cell junction;	yes (deepTMHMM,TMHMM2)	neuromuscular junction (receptor)
33413	FBgn0031412	CG16995	38196	FBgn0013342	nSyb	other	moderate	2	Prediction	AFM prediction (receptor, domain)	secreted;		membrane;cell-cell junction;	yes (deepTMHMM,TMHMM2)	neuromuscular junction (receptor)				yes (Paralog score>1)
34297	FBgn0032144	CG17633	38196	FBgn0013342	nSyb	other	low	2	Prediction	AFM prediction (receptor, domain)	secreted;	yes (SignalP6)	membrane;cell-cell junction;	yes (deepTMHMM,TMHMM2)	neuromuscular junction (receptor)
42787	FBgn0039098	GILT3	38196	FBgn0013342	nSyb	other	low	2	Prediction	AFM prediction (receptor, domain)	secreted;	yes (SignalP6)	membrane;cell-cell junction;	yes (deepTMHMM,TMHMM2)	neuromuscular junction (receptor)
10178796	FBgn0261848	CG42780	38196	FBgn0013342	nSyb	other	moderate	2	Prediction	AFM prediction (receptor, domain)	secreted;	yes (SignalP6)	membrane;cell-cell junction;	yes (deepTMHMM,TMHMM2)	neuromuscular junction (receptor)				yes (Paralog score>1)
44079	FBgn0020508	Ag5r2	39387	FBgn0013997	Nrx-IV	other	moderate	2	Prediction	AFM prediction (receptor, domain)	secreted;	yes (SignalP6)	membrane;cell-cell junction;cell-cell adhesion;	yes (deepTMHMM,TMHMM2)					yes (Paralog score>1)
42092	FBgn0025456	CREG	39387	FBgn0013997	Nrx-IV	other	low	2	Prediction	AFM prediction (receptor, domain)	secreted;	yes (SignalP6)	membrane;cell-cell junction;cell-cell adhesion;	yes (deepTMHMM,TMHMM2)
32317	FBgn0030501	BthD	39387	FBgn0013997	Nrx-IV	other	low	2	Prediction	AFM prediction (receptor, domain)	secreted;		membrane;cell-cell junction;cell-cell adhesion;	yes (deepTMHMM,TMHMM2)						yes (Paralog score>1)
10178796	FBgn0261848	CG42780	39387	FBgn0013997	Nrx-IV	other	moderate	2	Prediction	AFM prediction (receptor, domain)	secreted;	yes (SignalP6)	membrane;cell-cell junction;cell-cell adhesion;	yes (deepTMHMM,TMHMM2)					yes (Paralog score>1)	yes (Paralog score>1)
38419	FBgn0283461	Drs	39387	FBgn0013997	Nrx-IV	other	low	2	Prediction	AFM prediction (receptor, domain)	secreted;	yes (SignalP6)	membrane;cell-cell junction;cell-cell adhesion;	yes (deepTMHMM,TMHMM2)
48343	FBgn0010358	deltaTry	39443	FBgn0014007	Ptp69D	other	low	2	Prediction	AFM prediction (receptor, domain)	secreted;	yes (SignalP6)	membrane;cell-cell adhesion;	yes (deepTMHMM,TMHMM2)
41248	FBgn0025879	Timp	39443	FBgn0014007	Ptp69D	other	low	2	Prediction	AFM prediction (receptor, domain)	secreted;	yes (SignalP6)	membrane;cell-cell adhesion;	yes (deepTMHMM,TMHMM2)
32317	FBgn0030501	BthD	39443	FBgn0014007	Ptp69D	other	low	2	Prediction	AFM prediction (receptor, domain)	secreted;		membrane;cell-cell adhesion;	yes (deepTMHMM,TMHMM2)						yes (Paralog score>1)
37533	FBgn0034705	CG11170	39443	FBgn0014007	Ptp69D	other	low	2	Prediction	AFM prediction (receptor, domain)	secreted;	yes (SignalP6)	membrane;cell-cell adhesion;	yes (deepTMHMM,TMHMM2)
42313	FBgn0000463	Delta	31849	FBgn0014868	Ost48	other	low	2	Prediction	AFM prediction (receptor, domain)	receptor ligand activity;	yes (SignalP6)	membrane;	yes (deepTMHMM,TMHMM2)
49802	FBgn0025583	BomS2	38288	FBgn0015360	oxt	other	low	2	Prediction	AFM prediction (receptor, domain)	secreted;	yes (SignalP6)	membrane;	yes (deepTMHMM,TMHMM2)
32317	FBgn0030501	BthD	38288	FBgn0015360	oxt	other	low	2	Prediction	AFM prediction (receptor, domain)	secreted;		membrane;	yes (deepTMHMM,TMHMM2)
38496	FBgn0035501	CG1299	38288	FBgn0015360	oxt	other	low	2	Prediction	AFM prediction (receptor, domain)	secreted;	yes (SignalP6)	membrane;	yes (deepTMHMM,TMHMM2)
48316	FBgn0003863	alphaTry	35070	FBgn0015609	CadN	other	moderate	2	Prediction	AFM prediction (receptor, domain)	secreted;	yes (SignalP6)	membrane;cell-cell junction;cell-cell adhesion;	yes (deepTMHMM,TMHMM2)	neuromuscular junction (receptor)				yes (Paralog score>1)
48343	FBgn0010358	deltaTry	35070	FBgn0015609	CadN	other	moderate	2	Prediction	AFM prediction (receptor, domain)	secreted;	yes (SignalP6)	membrane;cell-cell junction;cell-cell adhesion;	yes (deepTMHMM,TMHMM2)	neuromuscular junction (receptor)				yes (Paralog score>1)
44079	FBgn0020508	Ag5r2	35070	FBgn0015609	CadN	other	moderate	2	Prediction	AFM prediction (receptor, domain)	secreted;	yes (SignalP6)	membrane;cell-cell junction;cell-cell adhesion;	yes (deepTMHMM,TMHMM2)	neuromuscular junction (receptor)				yes (Paralog score>1)
32317	FBgn0030501	BthD	35070	FBgn0015609	CadN	other	low	2	Prediction	AFM prediction (receptor, domain)	secreted;		membrane;cell-cell junction;cell-cell adhesion;	yes (deepTMHMM,TMHMM2)	neuromuscular junction (receptor)					yes (Paralog score>1)
33413	FBgn0031412	CG16995	35070	FBgn0015609	CadN	other	moderate	2	Prediction	AFM prediction (receptor, domain)	secreted;		membrane;cell-cell junction;cell-cell adhesion;	yes (deepTMHMM,TMHMM2)	neuromuscular junction (receptor)				yes (Paralog score>1)
37533	FBgn0034705	CG11170	35070	FBgn0015609	CadN	other	low	2	Prediction	AFM prediction (receptor, domain)	secreted;	yes (SignalP6)	membrane;cell-cell junction;cell-cell adhesion;	yes (deepTMHMM,TMHMM2)	neuromuscular junction (receptor)
42784	FBgn0051145	CG31145	35070	FBgn0015609	CadN	other	low	2	Prediction	AFM prediction (receptor, domain)	secreted;		membrane;cell-cell junction;cell-cell adhesion;	yes (deepTMHMM,TMHMM2)	neuromuscular junction (receptor)
10178796	FBgn0261848	CG42780	35070	FBgn0015609	CadN	other	moderate	2	Prediction	AFM prediction (receptor, domain)	secreted;	yes (SignalP6)	membrane;cell-cell junction;cell-cell adhesion;	yes (deepTMHMM,TMHMM2)	neuromuscular junction (receptor)				yes (Paralog score>1)
41248	FBgn0025879	Timp	33952	FBgn0015776	nrv1	other	low	2	Prediction	AFM prediction (receptor, domain)	secreted;	yes (SignalP6)	membrane;cell-cell adhesion;	yes (deepTMHMM,TMHMM2)
32317	FBgn0030501	BthD	33953	FBgn0015777	nrv2	other	low	2	Prediction	AFM prediction (receptor, domain)	secreted;		membrane;cell-cell junction;cell-cell adhesion;	yes (deepTMHMM,TMHMM2)						yes (Paralog score>1)
31328	FBgn0044046	Ilp7	33953	FBgn0015777	nrv2	other	low	2	Prediction	AFM prediction (receptor, domain)	secreted;neuropeptide;	yes (SignalP6)	membrane;cell-cell junction;cell-cell adhesion;	yes (deepTMHMM,TMHMM2)
39152	FBgn0044049	Ilp4	33953	FBgn0015777	nrv2	other	low	2	Prediction	AFM prediction (receptor, domain)	secreted;neuropeptide;	yes (SignalP6)	membrane;cell-cell junction;cell-cell adhesion;	yes (deepTMHMM,TMHMM2)
41248	FBgn0025879	Timp	38736	FBgn0020251	sfl	other	low	2	Prediction	AFM prediction (receptor, domain)	secreted;	yes (SignalP6)	membrane;cell-cell adhesion;	yes (deepTMHMM,TMHMM2)
32317	FBgn0030501	BthD	38736	FBgn0020251	sfl	other	low	2	Prediction	AFM prediction (receptor, domain)	secreted;		membrane;cell-cell adhesion;	yes (deepTMHMM,TMHMM2)
36218	FBgn0011555	thetaTry	36445	FBgn0020391	Nrk	other	low	2	Prediction	AFM prediction (receptor, domain)	secreted;	yes (SignalP6)	membrane;cell-cell adhesion;	yes (deepTMHMM,TMHMM2)
32317	FBgn0030501	BthD	32032	FBgn0021742	C901	other	low	2	Prediction	AFM prediction (receptor, domain)	secreted;		membrane;							yes (Paralog score>1)
10178796	FBgn0261848	CG42780	32032	FBgn0021742	C901	other	low	2	Prediction	AFM prediction (receptor, domain)	secreted;	yes (SignalP6)	membrane;
32317	FBgn0030501	BthD	31017	FBgn0021764	sdk	other	low	2	Prediction	AFM prediction (receptor, domain)	secreted;		membrane;cell-cell adhesion;	yes (deepTMHMM,TMHMM2)
33429	FBgn0031426	CG18641	31017	FBgn0021764	sdk	other	low	2	Prediction	AFM prediction (receptor, domain)	secreted;	yes (SignalP6)	membrane;cell-cell adhesion;	yes (deepTMHMM,TMHMM2)
34558	FBgn0014076	Vm32E	45680	FBgn0021795	Tapdelta	other	low	2	Prediction	AFM prediction (receptor, domain)	secreted;	yes (SignalP6)	membrane;	yes (deepTMHMM)
32317	FBgn0030501	BthD	45680	FBgn0021795	Tapdelta	other	low	2	Prediction	AFM prediction (receptor, domain)	secreted;		membrane;	yes (deepTMHMM)
50206	FBgn0040733	BomS6	45680	FBgn0021795	Tapdelta	other	low	2	Prediction	AFM prediction (receptor, domain)	secreted;	yes (SignalP6)	membrane;	yes (deepTMHMM)
50207	FBgn0040734	BomS5	45680	FBgn0021795	Tapdelta	other	low	2	Prediction	AFM prediction (receptor, domain)	secreted;	yes (SignalP6)	membrane;	yes (deepTMHMM)
50209	FBgn0040736	BomS3	45680	FBgn0021795	Tapdelta	other	low	2	Prediction	AFM prediction (receptor, domain)	secreted;	yes (SignalP6)	membrane;	yes (deepTMHMM)
38419	FBgn0283461	Drs	45680	FBgn0021795	Tapdelta	other	low	2	Prediction	AFM prediction (receptor, domain)	secreted;	yes (SignalP6)	membrane;	yes (deepTMHMM)
32040	FBgn0030262	Vago	43026	FBgn0022800	Cad96Ca	other	low	2	Prediction	AFM prediction (receptor, domain)	secreted;	yes (SignalP6)	membrane;cell-cell adhesion;	yes (deepTMHMM,TMHMM2)
32317	FBgn0030501	BthD	43026	FBgn0022800	Cad96Ca	other	low	2	Prediction	AFM prediction (receptor, domain)	secreted;		membrane;cell-cell adhesion;	yes (deepTMHMM,TMHMM2)						yes (Paralog score>1)
32317	FBgn0030501	BthD	44433	FBgn0024230	Hs2st	other	low	2	Prediction	AFM prediction (receptor, domain)	secreted;		membrane;	yes (deepTMHMM,TMHMM2)						yes (Paralog score>1)
32317	FBgn0030501	BthD	31129	FBgn0025391	Scgdelta	other	low	2	Prediction	AFM prediction (receptor, domain)	secreted;		membrane;	yes (deepTMHMM,TMHMM2)
32317	FBgn0030501	BthD	33199	FBgn0025686	Amnionless	other	low	2	Prediction	AFM prediction (receptor, domain)	secreted;		membrane;	yes (deepTMHMM,TMHMM2)
32317	FBgn0030501	BthD	43766	FBgn0025740	PlexB	other	low	2	Prediction	AFM prediction (receptor, domain)	secreted;		membrane;cell-cell adhesion;	yes (deepTMHMM,TMHMM2)						yes (Paralog score>1)
35862	FBgn0043575	PGRP-SC2	43766	FBgn0025740	PlexB	other	low	2	Prediction	AFM prediction (receptor, domain)	secreted;	yes (SignalP6)	membrane;cell-cell adhesion;	yes (deepTMHMM,TMHMM2)
34189	FBgn0016122	Acer	43832	FBgn0025741	PlexA	other	low	2	Prediction	AFM prediction (receptor, domain)	secreted;	yes (SignalP6)	membrane;cell-cell adhesion;	yes (deepTMHMM,TMHMM2)
32317	FBgn0030501	BthD	43832	FBgn0025741	PlexA	other	low	2	Prediction	AFM prediction (receptor, domain)	secreted;		membrane;cell-cell adhesion;	yes (deepTMHMM,TMHMM2)						yes (Paralog score>1)
43614	FBgn0039770	CG15537	43832	FBgn0025741	PlexA	other	low	2	Prediction	AFM prediction (receptor, domain)	secreted;	yes (SignalP6)	membrane;cell-cell adhesion;	yes (deepTMHMM,TMHMM2)
38419	FBgn0283461	Drs	43832	FBgn0025741	PlexA	other	low	2	Prediction	AFM prediction (receptor, domain)	secreted;	yes (SignalP6)	membrane;cell-cell adhesion;	yes (deepTMHMM,TMHMM2)
42356	FBgn0014135	bnl	43803	FBgn0025936	Eph	other	low	2	Prediction	AFM prediction (receptor, domain)	extracellular matrix/space;		membrane;	yes (deepTMHMM,TMHMM2)						yes (Paralog score>1)
32317	FBgn0030501	BthD	43803	FBgn0025936	Eph	other	low	2	Prediction	AFM prediction (receptor, domain)	secreted;		membrane;	yes (deepTMHMM,TMHMM2)						yes (Paralog score>1)
33429	FBgn0031426	CG18641	43803	FBgn0025936	Eph	other	low	2	Prediction	AFM prediction (receptor, domain)	secreted;	yes (SignalP6)	membrane;	yes (deepTMHMM,TMHMM2)
38419	FBgn0283461	Drs	43803	FBgn0025936	Eph	other	low	2	Prediction	AFM prediction (receptor, domain)	secreted;	yes (SignalP6)	membrane;	yes (deepTMHMM,TMHMM2)						yes (Paralog score>1)
32317	FBgn0030501	BthD	32660	FBgn0027528	goe	other	low	2	Prediction	AFM prediction (receptor, domain)	secreted;		membrane;	yes (deepTMHMM,TMHMM2)						yes (Paralog score>1)
32317	FBgn0030501	BthD	37198	FBgn0027535	botv	other	low	2	Prediction	AFM prediction (receptor, domain)	secreted;		membrane;	yes (deepTMHMM,TMHMM2)						yes (Paralog score>1)
31304	FBgn0003374	Sgs4	36585	FBgn0027538	beta4GalNAcTA	other	low	2	Prediction	AFM prediction (receptor, domain)	secreted;	yes (SignalP6)	membrane;	yes (deepTMHMM,TMHMM2)
32317	FBgn0030501	BthD	36585	FBgn0027538	beta4GalNAcTA	other	low	2	Prediction	AFM prediction (receptor, domain)	secreted;		membrane;	yes (deepTMHMM,TMHMM2)						yes (Paralog score>1)
37533	FBgn0034705	CG11170	36585	FBgn0027538	beta4GalNAcTA	other	low	2	Prediction	AFM prediction (receptor, domain)	secreted;	yes (SignalP6)	membrane;	yes (deepTMHMM,TMHMM2)
31328	FBgn0044046	Ilp7	36585	FBgn0027538	beta4GalNAcTA	other	low	2	Prediction	AFM prediction (receptor, domain)	secreted;neuropeptide;	yes (SignalP6)	membrane;	yes (deepTMHMM,TMHMM2)
32317	FBgn0030501	BthD	35627	FBgn0027558	Pgant3	other	low	2	Prediction	AFM prediction (receptor, domain)	secreted;		membrane;cell-cell adhesion;	yes (deepTMHMM,TMHMM2)						yes (Paralog score>1)
44510	FBgn0000394	cv	40588	FBgn0027570	Nep2	other	low	2	Prediction	AFM prediction (receptor, domain)	secreted;	yes (SignalP6)	membrane;cell-cell adhesion;	yes (deepTMHMM,TMHMM2)						yes (Paralog score>1)
42313	FBgn0000463	Delta	40588	FBgn0027570	Nep2	other	low	2	Prediction	AFM prediction (receptor, domain)	receptor ligand activity;	yes (SignalP6)	membrane;cell-cell adhesion;	yes (deepTMHMM,TMHMM2)						yes (Paralog score>1)
35913	FBgn0011746	ana	40588	FBgn0027570	Nep2	other	low	2	Prediction	AFM prediction (receptor, domain)	secreted;	yes (SignalP6)	membrane;cell-cell adhesion;	yes (deepTMHMM,TMHMM2)						yes (Paralog score>1)
49802	FBgn0025583	BomS2	40588	FBgn0027570	Nep2	other	low	2	Prediction	AFM prediction (receptor, domain)	secreted;	yes (SignalP6)	membrane;cell-cell adhesion;	yes (deepTMHMM,TMHMM2)						yes (Paralog score>1)
32317	FBgn0030501	BthD	40588	FBgn0027570	Nep2	other	low	2	Prediction	AFM prediction (receptor, domain)	secreted;		membrane;cell-cell adhesion;	yes (deepTMHMM,TMHMM2)						yes (Paralog score>1)
37100	FBgn0034329	BomS1	40588	FBgn0027570	Nep2	other	low	2	Prediction	AFM prediction (receptor, domain)	secreted;	yes (SignalP6)	membrane;cell-cell adhesion;	yes (deepTMHMM,TMHMM2)						yes (Paralog score>1)
50206	FBgn0040733	BomS6	40588	FBgn0027570	Nep2	other	low	2	Prediction	AFM prediction (receptor, domain)	secreted;	yes (SignalP6)	membrane;cell-cell adhesion;	yes (deepTMHMM,TMHMM2)						yes (Paralog score>1)
50207	FBgn0040734	BomS5	40588	FBgn0027570	Nep2	other	low	2	Prediction	AFM prediction (receptor, domain)	secreted;	yes (SignalP6)	membrane;cell-cell adhesion;	yes (deepTMHMM,TMHMM2)						yes (Paralog score>1)
50209	FBgn0040736	BomS3	40588	FBgn0027570	Nep2	other	low	2	Prediction	AFM prediction (receptor, domain)	secreted;	yes (SignalP6)	membrane;cell-cell adhesion;	yes (deepTMHMM,TMHMM2)						yes (Paralog score>1)
64879	FBgn0043025	Adgf-A2	40588	FBgn0027570	Nep2	other	low	2	Prediction	AFM prediction (receptor, domain)	secreted;		membrane;cell-cell adhesion;	yes (deepTMHMM,TMHMM2)						yes (Paralog score>1)
38419	FBgn0283461	Drs	40588	FBgn0027570	Nep2	other	low	2	Prediction	AFM prediction (receptor, domain)	secreted;	yes (SignalP6)	membrane;cell-cell adhesion;	yes (deepTMHMM,TMHMM2)						yes (Paralog score>1)
42313	FBgn0000463	Delta	43413	FBgn0027578	Nepl21	other	low	2	Prediction	AFM prediction (receptor, domain)	receptor ligand activity;	yes (SignalP6)	membrane;							yes (Paralog score>1)
31304	FBgn0003374	Sgs4	43413	FBgn0027578	Nepl21	other	low	2	Prediction	AFM prediction (receptor, domain)	secreted;	yes (SignalP6)	membrane;							yes (Paralog score>1)
35913	FBgn0011746	ana	43413	FBgn0027578	Nepl21	other	low	2	Prediction	AFM prediction (receptor, domain)	secreted;	yes (SignalP6)	membrane;							yes (Paralog score>1)
34189	FBgn0016122	Acer	43413	FBgn0027578	Nepl21	other	low	2	Prediction	AFM prediction (receptor, domain)	secreted;	yes (SignalP6)	membrane;
49802	FBgn0025583	BomS2	43413	FBgn0027578	Nepl21	other	low	2	Prediction	AFM prediction (receptor, domain)	secreted;	yes (SignalP6)	membrane;							yes (Paralog score>1)
43811	FBgn0026199	myo	43413	FBgn0027578	Nepl21	other	low	2	Prediction	AFM prediction (receptor, domain)	secreted;		membrane;
31855	FBgn0030099	CG12056	43413	FBgn0027578	Nepl21	other	low	2	Prediction	AFM prediction (receptor, domain)	secreted;		membrane;							yes (Paralog score>1)
37100	FBgn0034329	BomS1	43413	FBgn0027578	Nepl21	other	low	2	Prediction	AFM prediction (receptor, domain)	secreted;	yes (SignalP6)	membrane;							yes (Paralog score>1)
37938	FBgn0035039	Adck1	43413	FBgn0027578	Nepl21	other	low	2	Prediction	AFM prediction (receptor, domain)			membrane;
38496	FBgn0035501	CG1299	43413	FBgn0027578	Nepl21	other	low	2	Prediction	AFM prediction (receptor, domain)	secreted;	yes (SignalP6)	membrane;							yes (Paralog score>1)
38728	FBgn0035697	CG10163	43413	FBgn0027578	Nepl21	other	low	2	Prediction	AFM prediction (receptor, domain)	secreted;	yes (SignalP6)	membrane;
50206	FBgn0040733	BomS6	43413	FBgn0027578	Nepl21	other	low	2	Prediction	AFM prediction (receptor, domain)	secreted;	yes (SignalP6)	membrane;							yes (Paralog score>1)
50207	FBgn0040734	BomS5	43413	FBgn0027578	Nepl21	other	low	2	Prediction	AFM prediction (receptor, domain)	secreted;	yes (SignalP6)	membrane;							yes (Paralog score>1)
50208	FBgn0040735	BomT2	43413	FBgn0027578	Nepl21	other	low	2	Prediction	AFM prediction (receptor, domain)	secreted;	yes (SignalP6)	membrane;							yes (Paralog score>1)
50209	FBgn0040736	BomS3	43413	FBgn0027578	Nepl21	other	low	2	Prediction	AFM prediction (receptor, domain)	secreted;	yes (SignalP6)	membrane;							yes (Paralog score>1)
44631	FBgn0015010	Ag5r	38218	FBgn0027594	drpr	other	low	2	Prediction	AFM prediction (receptor, domain)	secreted;	yes (SignalP6)	membrane;cell-cell junction;	yes (deepTMHMM,TMHMM2)	neuromuscular junction (receptor)
32317	FBgn0030501	BthD	38218	FBgn0027594	drpr	other	low	2	Prediction	AFM prediction (receptor, domain)	secreted;		membrane;cell-cell junction;	yes (deepTMHMM,TMHMM2)	neuromuscular junction (receptor)
33429	FBgn0031426	CG18641	38218	FBgn0027594	drpr	other	low	2	Prediction	AFM prediction (receptor, domain)	secreted;	yes (SignalP6)	membrane;cell-cell junction;	yes (deepTMHMM,TMHMM2)	neuromuscular junction (receptor)
37533	FBgn0034705	CG11170	38218	FBgn0027594	drpr	other	low	2	Prediction	AFM prediction (receptor, domain)	secreted;	yes (SignalP6)	membrane;cell-cell junction;	yes (deepTMHMM,TMHMM2)	neuromuscular junction (receptor)
38496	FBgn0035501	CG1299	326234	FBgn0028327	l(1)G0320	other	low	2	Prediction	AFM prediction (receptor, domain)	secreted;	yes (SignalP6)	membrane;	yes (deepTMHMM,TMHMM2)
34558	FBgn0014076	Vm32E	31964	FBgn0028331	l(1)G0289	other	low	2	Prediction	AFM prediction (receptor, domain)	secreted;	yes (SignalP6)	membrane;	yes (deepTMHMM,TMHMM2)
44631	FBgn0015010	Ag5r	31964	FBgn0028331	l(1)G0289	other	moderate	2	Prediction	AFM prediction (receptor, domain)	secreted;	yes (SignalP6)	membrane;	yes (deepTMHMM,TMHMM2)					yes (Paralog score>1)
44079	FBgn0020508	Ag5r2	31964	FBgn0028331	l(1)G0289	other	moderate	2	Prediction	AFM prediction (receptor, domain)	secreted;	yes (SignalP6)	membrane;	yes (deepTMHMM,TMHMM2)					yes (Paralog score>1)
32317	FBgn0030501	BthD	31964	FBgn0028331	l(1)G0289	other	low	2	Prediction	AFM prediction (receptor, domain)	secreted;		membrane;	yes (deepTMHMM,TMHMM2)
50209	FBgn0040736	BomS3	31964	FBgn0028331	l(1)G0289	other	low	2	Prediction	AFM prediction (receptor, domain)	secreted;	yes (SignalP6)	membrane;	yes (deepTMHMM,TMHMM2)
42356	FBgn0014135	bnl	34921	FBgn0028863	stol	other	low	2	Prediction	AFM prediction (receptor, domain)	extracellular matrix/space;		membrane;	yes (TMHMM2)
32317	FBgn0030501	BthD	34921	FBgn0028863	stol	other	low	2	Prediction	AFM prediction (receptor, domain)	secreted;		membrane;	yes (TMHMM2)						yes (Paralog score>1)
31328	FBgn0044046	Ilp7	34921	FBgn0028863	stol	other	low	2	Prediction	AFM prediction (receptor, domain)	secreted;neuropeptide;	yes (SignalP6)	membrane;	yes (TMHMM2)
32317	FBgn0030501	BthD	44497	FBgn0029114	Tollo	other	low	2	Prediction	AFM prediction (receptor, domain)	secreted;		membrane;	yes (deepTMHMM,TMHMM2)						yes (Paralog score>1)
37647	FBgn0034803	CG9849	44497	FBgn0029114	Tollo	other	low	2	Prediction	AFM prediction (receptor, domain)	secreted;	yes (SignalP6)	membrane;	yes (deepTMHMM,TMHMM2)						yes (Paralog score>1)
39151	FBgn0044050	Ilp3	44497	FBgn0029114	Tollo	other	low	2	Prediction	AFM prediction (receptor, domain)	secreted;neuropeptide;	yes (SignalP6)	membrane;	yes (deepTMHMM,TMHMM2)
38419	FBgn0283461	Drs	44497	FBgn0029114	Tollo	other	low	2	Prediction	AFM prediction (receptor, domain)	secreted;	yes (SignalP6)	membrane;	yes (deepTMHMM,TMHMM2)
42313	FBgn0000463	Delta	3772101	FBgn0029175	sotv	other	low	2	Prediction	AFM prediction (receptor, domain)	receptor ligand activity;	yes (SignalP6)	membrane;	yes (deepTMHMM,TMHMM2)
32317	FBgn0030501	BthD	3772101	FBgn0029175	sotv	other	low	2	Prediction	AFM prediction (receptor, domain)	secreted;		membrane;	yes (deepTMHMM,TMHMM2)						yes (Paralog score>1)
43811	FBgn0026199	myo	31382	FBgn0029709	CHOp24	other	low	2	Prediction	AFM prediction (receptor, domain)	secreted;		membrane;	yes (deepTMHMM,TMHMM2)
31328	FBgn0044046	Ilp7	31382	FBgn0029709	CHOp24	other	low	2	Prediction	AFM prediction (receptor, domain)	secreted;neuropeptide;	yes (SignalP6)	membrane;	yes (deepTMHMM,TMHMM2)
44510	FBgn0000394	cv	31547	FBgn0029843	Nep1	other	low	2	Prediction	AFM prediction (receptor, domain)	secreted;	yes (SignalP6)	membrane;	yes (deepTMHMM,TMHMM2)						yes (Paralog score>1)
35913	FBgn0011746	ana	31547	FBgn0029843	Nep1	other	low	2	Prediction	AFM prediction (receptor, domain)	secreted;	yes (SignalP6)	membrane;	yes (deepTMHMM,TMHMM2)						yes (Paralog score>1)
32317	FBgn0030501	BthD	31547	FBgn0029843	Nep1	other	low	2	Prediction	AFM prediction (receptor, domain)	secreted;		membrane;	yes (deepTMHMM,TMHMM2)						yes (Paralog score>1)
50206	FBgn0040733	BomS6	31547	FBgn0029843	Nep1	other	low	2	Prediction	AFM prediction (receptor, domain)	secreted;	yes (SignalP6)	membrane;	yes (deepTMHMM,TMHMM2)						yes (Paralog score>1)
50207	FBgn0040734	BomS5	31547	FBgn0029843	Nep1	other	low	2	Prediction	AFM prediction (receptor, domain)	secreted;	yes (SignalP6)	membrane;	yes (deepTMHMM,TMHMM2)						yes (Paralog score>1)
50209	FBgn0040736	BomS3	31547	FBgn0029843	Nep1	other	low	2	Prediction	AFM prediction (receptor, domain)	secreted;	yes (SignalP6)	membrane;	yes (deepTMHMM,TMHMM2)						yes (Paralog score>1)
38419	FBgn0283461	Drs	31547	FBgn0029843	Nep1	other	low	2	Prediction	AFM prediction (receptor, domain)	secreted;	yes (SignalP6)	membrane;	yes (deepTMHMM,TMHMM2)						yes (Paralog score>1)
49802	FBgn0025583	BomS2	31631	FBgn0029914	CG4558	other	low	2	Prediction	AFM prediction (receptor, domain)	secreted;	yes (SignalP6)	membrane;	yes (deepTMHMM)
32317	FBgn0030501	BthD	31631	FBgn0029914	CG4558	other	low	2	Prediction	AFM prediction (receptor, domain)	secreted;		membrane;	yes (deepTMHMM)
32317	FBgn0030501	BthD	31763	FBgn0030027	CG1632	other	low	2	Prediction	AFM prediction (receptor, domain)	secreted;		membrane;	yes (deepTMHMM,TMHMM2)
246647	FBgn0050488	antr	31763	FBgn0030027	CG1632	other	moderate	2	Prediction	AFM prediction (receptor, domain)	secreted;	yes (SignalP6)	membrane;	yes (deepTMHMM,TMHMM2)					yes (Paralog score>1)
32317	FBgn0030501	BthD	31843	FBgn0030090	fend	other	low	2	Prediction	AFM prediction (receptor, domain)	secreted;		membrane;	yes (deepTMHMM,TMHMM2)
48343	FBgn0010358	deltaTry	32073	FBgn0030289	GCS1	other	low	2	Prediction	AFM prediction (receptor, domain)	secreted;	yes (SignalP6)	membrane;	yes (deepTMHMM)
32317	FBgn0030501	BthD	32073	FBgn0030289	GCS1	other	low	2	Prediction	AFM prediction (receptor, domain)	secreted;		membrane;	yes (deepTMHMM)
32317	FBgn0030501	BthD	32122	FBgn0030327	FucT6	other	low	2	Prediction	AFM prediction (receptor, domain)	secreted;		membrane;	yes (deepTMHMM,TMHMM2)
42313	FBgn0000463	Delta	32234	FBgn0030425	Nep6	other	low	2	Prediction	AFM prediction (receptor, domain)	receptor ligand activity;	yes (SignalP6)	membrane;							yes (Paralog score>1)
35913	FBgn0011746	ana	32234	FBgn0030425	Nep6	other	low	2	Prediction	AFM prediction (receptor, domain)	secreted;	yes (SignalP6)	membrane;							yes (Paralog score>1)
32317	FBgn0030501	BthD	32234	FBgn0030425	Nep6	other	low	2	Prediction	AFM prediction (receptor, domain)	secreted;		membrane;							yes (Paralog score>1)
33432	FBgn0000490	dpp	32324	FBgn0030508	CG15760	other	low	2	Prediction	AFM prediction (receptor, domain)	secreted;	yes (SignalP6)	membrane;	yes (deepTMHMM,TMHMM2)
37266	FBgn0034470	Obp56d	32324	FBgn0030508	CG15760	other	low	2	Prediction	AFM prediction (receptor, domain)	secreted;	yes (SignalP6)	membrane;	yes (deepTMHMM,TMHMM2)
35862	FBgn0043575	PGRP-SC2	32324	FBgn0030508	CG15760	other	low	2	Prediction	AFM prediction (receptor, domain)	secreted;	yes (SignalP6)	membrane;	yes (deepTMHMM,TMHMM2)
39152	FBgn0044049	Ilp4	32324	FBgn0030508	CG15760	other	low	2	Prediction	AFM prediction (receptor, domain)	secreted;neuropeptide;	yes (SignalP6)	membrane;	yes (deepTMHMM,TMHMM2)
42313	FBgn0000463	Delta	32497	FBgn0030662	Chsy	other	low	2	Prediction	AFM prediction (receptor, domain)	receptor ligand activity;	yes (SignalP6)	membrane;	yes (deepTMHMM,TMHMM2)
32317	FBgn0030501	BthD	32497	FBgn0030662	Chsy	other	low	2	Prediction	AFM prediction (receptor, domain)	secreted;		membrane;	yes (deepTMHMM,TMHMM2)						yes (Paralog score>1)
32317	FBgn0030501	BthD	32836	FBgn0030930	Pgant7	other	low	2	Prediction	AFM prediction (receptor, domain)	secreted;		membrane;	yes (deepTMHMM,TMHMM2)						yes (Paralog score>1)
32317	FBgn0030501	BthD	32849	FBgn0030941	wgn	other	low	2	Prediction	AFM prediction (receptor, domain)	secreted;		membrane;	yes (deepTMHMM,TMHMM2)
10178796	FBgn0261848	CG42780	32849	FBgn0030941	wgn	other	low	2	Prediction	AFM prediction (receptor, domain)	secreted;	yes (SignalP6)	membrane;	yes (deepTMHMM,TMHMM2)
49802	FBgn0025583	BomS2	33005	FBgn0031081	Nep3	other	low	2	Prediction	AFM prediction (receptor, domain)	secreted;	yes (SignalP6)	membrane;	yes (deepTMHMM,TMHMM2)						yes (Paralog score>1)
37100	FBgn0034329	BomS1	33005	FBgn0031081	Nep3	other	low	2	Prediction	AFM prediction (receptor, domain)	secreted;	yes (SignalP6)	membrane;	yes (deepTMHMM,TMHMM2)						yes (Paralog score>1)
50206	FBgn0040733	BomS6	33005	FBgn0031081	Nep3	other	low	2	Prediction	AFM prediction (receptor, domain)	secreted;	yes (SignalP6)	membrane;	yes (deepTMHMM,TMHMM2)						yes (Paralog score>1)
50207	FBgn0040734	BomS5	33005	FBgn0031081	Nep3	other	low	2	Prediction	AFM prediction (receptor, domain)	secreted;	yes (SignalP6)	membrane;	yes (deepTMHMM,TMHMM2)						yes (Paralog score>1)
50209	FBgn0040736	BomS3	33005	FBgn0031081	Nep3	other	low	2	Prediction	AFM prediction (receptor, domain)	secreted;	yes (SignalP6)	membrane;	yes (deepTMHMM,TMHMM2)						yes (Paralog score>1)
64879	FBgn0043025	Adgf-A2	33005	FBgn0031081	Nep3	other	low	2	Prediction	AFM prediction (receptor, domain)	secreted;		membrane;	yes (deepTMHMM,TMHMM2)						yes (Paralog score>1)
38419	FBgn0283461	Drs	33005	FBgn0031081	Nep3	other	low	2	Prediction	AFM prediction (receptor, domain)	secreted;	yes (SignalP6)	membrane;	yes (deepTMHMM,TMHMM2)						yes (Paralog score>1)
42784	FBgn0051145	CG31145	33260	FBgn0031285	CG3662	other	low	2	Prediction	AFM prediction (receptor, domain)	secreted;		membrane;	yes (deepTMHMM,TMHMM2)
3772691	FBgn0063923	Kaz1-ORFB	33260	FBgn0031285	CG3662	other	low	2	Prediction	AFM prediction (receptor, domain)	secreted;	yes (SignalP6)	membrane;	yes (deepTMHMM,TMHMM2)
38998	FBgn0000357	Cp18	33277	FBgn0031294	IA-2	other	low	2	Prediction	AFM prediction (receptor, domain)	secreted;	yes (SignalP6)	membrane;cell-cell junction;	yes (deepTMHMM,TMHMM2)
36218	FBgn0011555	thetaTry	33277	FBgn0031294	IA-2	other	low	2	Prediction	AFM prediction (receptor, domain)	secreted;	yes (SignalP6)	membrane;cell-cell junction;	yes (deepTMHMM,TMHMM2)
43811	FBgn0026199	myo	33277	FBgn0031294	IA-2	other	low	2	Prediction	AFM prediction (receptor, domain)	secreted;		membrane;cell-cell junction;	yes (deepTMHMM,TMHMM2)
32317	FBgn0030501	BthD	33277	FBgn0031294	IA-2	other	low	2	Prediction	AFM prediction (receptor, domain)	secreted;		membrane;cell-cell junction;	yes (deepTMHMM,TMHMM2)
33806	FBgn0031737	obst-E	33277	FBgn0031294	IA-2	other	low	2	Prediction	AFM prediction (receptor, domain)	secreted;	yes (SignalP6)	membrane;cell-cell junction;	yes (deepTMHMM,TMHMM2)
37647	FBgn0034803	CG9849	33277	FBgn0031294	IA-2	other	low	2	Prediction	AFM prediction (receptor, domain)	secreted;	yes (SignalP6)	membrane;cell-cell junction;	yes (deepTMHMM,TMHMM2)
43614	FBgn0039770	CG15537	33277	FBgn0031294	IA-2	other	low	2	Prediction	AFM prediction (receptor, domain)	secreted;	yes (SignalP6)	membrane;cell-cell junction;	yes (deepTMHMM,TMHMM2)
32317	FBgn0030501	BthD	33372	FBgn0031379	CG7289	other	low	2	Prediction	AFM prediction (receptor, domain)	secreted;		membrane;	yes (deepTMHMM,TMHMM2)
50207	FBgn0040734	BomS5	33372	FBgn0031379	CG7289	other	low	2	Prediction	AFM prediction (receptor, domain)	secreted;	yes (SignalP6)	membrane;	yes (deepTMHMM,TMHMM2)
50209	FBgn0040736	BomS3	33372	FBgn0031379	CG7289	other	low	2	Prediction	AFM prediction (receptor, domain)	secreted;	yes (SignalP6)	membrane;	yes (deepTMHMM,TMHMM2)
32317	FBgn0030501	BthD	33512	FBgn0031491	alpha4GT1	other	low	2	Prediction	AFM prediction (receptor, domain)	secreted;		membrane;	yes (deepTMHMM,TMHMM2)						yes (Paralog score>1)
32317	FBgn0030501	BthD	33556	FBgn0031530	Pgant2	other	low	2	Prediction	AFM prediction (receptor, domain)	secreted;		membrane;	yes (deepTMHMM,TMHMM2)						yes (Paralog score>1)
48343	FBgn0010358	deltaTry	33573	FBgn0031544	CG17593	other	low	2	Prediction	AFM prediction (receptor, domain)	secreted;	yes (SignalP6)	membrane;	yes (deepTMHMM)
31855	FBgn0030099	CG12056	33573	FBgn0031544	CG17593	other	low	2	Prediction	AFM prediction (receptor, domain)	secreted;		membrane;	yes (deepTMHMM)
32099	FBgn0030310	PGRP-SA	33573	FBgn0031544	CG17593	other	moderate	2	Prediction	AFM prediction (receptor, domain)	secreted;	yes (SignalP6)	membrane;	yes (deepTMHMM)					yes (Paralog score>1)
33413	FBgn0031412	CG16995	33573	FBgn0031544	CG17593	other	moderate	2	Prediction	AFM prediction (receptor, domain)	secreted;		membrane;	yes (deepTMHMM)					yes (Paralog score>1)
33806	FBgn0031737	obst-E	33573	FBgn0031544	CG17593	other	low	2	Prediction	AFM prediction (receptor, domain)	secreted;	yes (SignalP6)	membrane;	yes (deepTMHMM)
35862	FBgn0043575	PGRP-SC2	33573	FBgn0031544	CG17593	other	moderate	2	Prediction	AFM prediction (receptor, domain)	secreted;	yes (SignalP6)	membrane;	yes (deepTMHMM)					yes (Paralog score>1)
10178796	FBgn0261848	CG42780	33573	FBgn0031544	CG17593	other	moderate	2	Prediction	AFM prediction (receptor, domain)	secreted;	yes (SignalP6)	membrane;	yes (deepTMHMM)					yes (Paralog score>1)
32317	FBgn0030501	BthD	33604	FBgn0031571	bark	other	low	2	Prediction	AFM prediction (receptor, domain)	secreted;		membrane;cell-cell junction;	yes (deepTMHMM,TMHMM2)
32317	FBgn0030501	BthD	326151	FBgn0031681	Pgant5	other	low	2	Prediction	AFM prediction (receptor, domain)	secreted;		membrane;	yes (deepTMHMM,TMHMM2)						yes (Paralog score>1)
42787	FBgn0039098	GILT3	326151	FBgn0031681	Pgant5	other	low	2	Prediction	AFM prediction (receptor, domain)	secreted;	yes (SignalP6)	membrane;	yes (deepTMHMM,TMHMM2)
48343	FBgn0010358	deltaTry	33760	FBgn0031697	CG14024	other	moderate	2	Prediction	AFM prediction (receptor, domain)	secreted;	yes (SignalP6)	membrane;	yes (deepTMHMM,TMHMM2)					yes (Paralog score>1)
36218	FBgn0011555	thetaTry	33760	FBgn0031697	CG14024	other	moderate	2	Prediction	AFM prediction (receptor, domain)	secreted;	yes (SignalP6)	membrane;	yes (deepTMHMM,TMHMM2)					yes (Paralog score>1)
32317	FBgn0030501	BthD	33760	FBgn0031697	CG14024	other	low	2	Prediction	AFM prediction (receptor, domain)	secreted;		membrane;	yes (deepTMHMM,TMHMM2)						yes (Paralog score>1)
32317	FBgn0030501	BthD	33780	FBgn0031716	CG14015	other	low	2	Prediction	AFM prediction (receptor, domain)	secreted;		membrane;	yes (deepTMHMM,TMHMM2)
32317	FBgn0030501	BthD	33804	FBgn0031735	CG11029	other	low	2	Prediction	AFM prediction (receptor, domain)	secreted;		membrane;	yes (TMHMM2)
32805	FBgn0030904	upd2	33804	FBgn0031735	CG11029	other	low	2	Prediction	AFM prediction (receptor, domain)	extracellular matrix/space;	yes (SignalP6)	membrane;	yes (TMHMM2)
31328	FBgn0044046	Ilp7	33804	FBgn0031735	CG11029	other	low	2	Prediction	AFM prediction (receptor, domain)	secreted;neuropeptide;	yes (SignalP6)	membrane;	yes (TMHMM2)
44510	FBgn0000394	cv	33844	FBgn0031765	CG9109	other	low	2	Prediction	AFM prediction (receptor, domain)	secreted;	yes (SignalP6)	membrane;cell-cell adhesion;
41248	FBgn0025879	Timp	33844	FBgn0031765	CG9109	other	low	2	Prediction	AFM prediction (receptor, domain)	secreted;	yes (SignalP6)	membrane;cell-cell adhesion;
32317	FBgn0030501	BthD	33844	FBgn0031765	CG9109	other	low	2	Prediction	AFM prediction (receptor, domain)	secreted;		membrane;cell-cell adhesion;							yes (Paralog score>1)
32805	FBgn0030904	upd2	33844	FBgn0031765	CG9109	other	low	2	Prediction	AFM prediction (receptor, domain)	extracellular matrix/space;	yes (SignalP6)	membrane;cell-cell adhesion;
50208	FBgn0040735	BomT2	33889	FBgn0031805	Nepl4	other	low	2	Prediction	AFM prediction (receptor, domain)	secreted;	yes (SignalP6)	membrane;							yes (Paralog score>1)
39151	FBgn0044050	Ilp3	33889	FBgn0031805	Nepl4	other	low	2	Prediction	AFM prediction (receptor, domain)	secreted;neuropeptide;	yes (SignalP6)	membrane;
38419	FBgn0283461	Drs	33889	FBgn0031805	Nepl4	other	low	2	Prediction	AFM prediction (receptor, domain)	secreted;	yes (SignalP6)	membrane;							yes (Paralog score>1)
32317	FBgn0030501	BthD	33923	FBgn0031835	Dpp10	other	low	2	Prediction	AFM prediction (receptor, domain)	secreted;		membrane;	yes (deepTMHMM,TMHMM2)
32317	FBgn0030501	BthD	33972	FBgn0031872	ihog	other	low	2	Prediction	AFM prediction (receptor, domain)	secreted;		membrane;cell-cell adhesion;	yes (deepTMHMM,TMHMM2)
32805	FBgn0030904	upd2	33972	FBgn0031872	ihog	other	low	2	Prediction	AFM prediction (receptor, domain)	extracellular matrix/space;	yes (SignalP6)	membrane;cell-cell adhesion;	yes (deepTMHMM,TMHMM2)
35862	FBgn0043575	PGRP-SC2	33972	FBgn0031872	ihog	other	low	2	Prediction	AFM prediction (receptor, domain)	secreted;	yes (SignalP6)	membrane;cell-cell adhesion;	yes (deepTMHMM,TMHMM2)
32317	FBgn0030501	BthD	34037	FBgn0031926	CG6739	other	low	2	Prediction	AFM prediction (receptor, domain)	secreted;		membrane;	yes (deepTMHMM,TMHMM2)
33429	FBgn0031426	CG18641	34037	FBgn0031926	CG6739	other	low	2	Prediction	AFM prediction (receptor, domain)	secreted;	yes (SignalP6)	membrane;	yes (deepTMHMM,TMHMM2)		yes	LIPC-LRP1;	Lipc-Ldlr;
34297	FBgn0032144	CG17633	34037	FBgn0031926	CG6739	other	low	2	Prediction	AFM prediction (receptor, domain)	secreted;	yes (SignalP6)	membrane;	yes (deepTMHMM,TMHMM2)
37647	FBgn0034803	CG9849	34037	FBgn0031926	CG6739	other	low	2	Prediction	AFM prediction (receptor, domain)	secreted;	yes (SignalP6)	membrane;	yes (deepTMHMM,TMHMM2)
32317	FBgn0030501	BthD	34105	FBgn0031986	CG8673	other	low	2	Prediction	AFM prediction (receptor, domain)	secreted;		membrane;	yes (TMHMM2)						yes (Paralog score>1)
32317	FBgn0030501	BthD	34107	FBgn0031988	CG8668	other	low	2	Prediction	AFM prediction (receptor, domain)	secreted;		membrane;	yes (deepTMHMM,TMHMM2)						yes (Paralog score>1)
37100	FBgn0034329	BomS1	34107	FBgn0031988	CG8668	other	low	2	Prediction	AFM prediction (receptor, domain)	secreted;	yes (SignalP6)	membrane;	yes (deepTMHMM,TMHMM2)						yes (Paralog score>1)
50209	FBgn0040736	BomS3	34107	FBgn0031988	CG8668	other	low	2	Prediction	AFM prediction (receptor, domain)	secreted;	yes (SignalP6)	membrane;	yes (deepTMHMM,TMHMM2)						yes (Paralog score>1)
42784	FBgn0051145	CG31145	34107	FBgn0031988	CG8668	other	low	2	Prediction	AFM prediction (receptor, domain)	secreted;		membrane;	yes (deepTMHMM,TMHMM2)
32317	FBgn0030501	BthD	34215	FBgn0032078	C1GalTA	other	low	2	Prediction	AFM prediction (receptor, domain)	secreted;		membrane;	yes (deepTMHMM,TMHMM2)
32813	FBgn0004956	upd1	34260	FBgn0032117	FucTB	other	low	2	Prediction	AFM prediction (receptor, domain)	extracellular matrix/space;	yes (SignalP6)	membrane;cell-cell adhesion;	yes (deepTMHMM,TMHMM2)
41248	FBgn0025879	Timp	34260	FBgn0032117	FucTB	other	low	2	Prediction	AFM prediction (receptor, domain)	secreted;	yes (SignalP6)	membrane;cell-cell adhesion;	yes (deepTMHMM,TMHMM2)
32317	FBgn0030501	BthD	34282	FBgn0032135	GlcAT-S	other	low	2	Prediction	AFM prediction (receptor, domain)	secreted;		membrane;	yes (deepTMHMM,TMHMM2)						yes (Paralog score>1)
37100	FBgn0034329	BomS1	34671	FBgn0032442	Nepl7	other	low	2	Prediction	AFM prediction (receptor, domain)	secreted;	yes (SignalP6)	membrane;							yes (Paralog score>1)
43614	FBgn0039770	CG15537	34671	FBgn0032442	Nepl7	other	low	2	Prediction	AFM prediction (receptor, domain)	secreted;	yes (SignalP6)	membrane;
50206	FBgn0040733	BomS6	34671	FBgn0032442	Nepl7	other	low	2	Prediction	AFM prediction (receptor, domain)	secreted;	yes (SignalP6)	membrane;							yes (Paralog score>1)
50207	FBgn0040734	BomS5	34671	FBgn0032442	Nepl7	other	low	2	Prediction	AFM prediction (receptor, domain)	secreted;	yes (SignalP6)	membrane;							yes (Paralog score>1)
50209	FBgn0040736	BomS3	34671	FBgn0032442	Nepl7	other	low	2	Prediction	AFM prediction (receptor, domain)	secreted;	yes (SignalP6)	membrane;							yes (Paralog score>1)
38419	FBgn0283461	Drs	34671	FBgn0032442	Nepl7	other	low	2	Prediction	AFM prediction (receptor, domain)	secreted;	yes (SignalP6)	membrane;							yes (Paralog score>1)
32317	FBgn0030501	BthD	34983	FBgn0032585	Nepl8	other	low	2	Prediction	AFM prediction (receptor, domain)	secreted;		membrane;							yes (Paralog score>1)
33429	FBgn0031426	CG18641	34983	FBgn0032585	Nepl8	other	low	2	Prediction	AFM prediction (receptor, domain)	secreted;	yes (SignalP6)	membrane;							yes (Paralog score>1)
31328	FBgn0044046	Ilp7	34983	FBgn0032585	Nepl8	other	low	2	Prediction	AFM prediction (receptor, domain)	secreted;neuropeptide;	yes (SignalP6)	membrane;
38419	FBgn0283461	Drs	34983	FBgn0032585	Nepl8	other	low	2	Prediction	AFM prediction (receptor, domain)	secreted;	yes (SignalP6)	membrane;							yes (Paralog score>1)
32317	FBgn0030501	BthD	35020	FBgn0032613	Nepl9	other	low	2	Prediction	AFM prediction (receptor, domain)	secreted;		membrane;							yes (Paralog score>1)
32317	FBgn0030501	BthD	326156	FBgn0032618	C4st	other	low	2	Prediction	AFM prediction (receptor, domain)	secreted;		membrane;	yes (TMHMM2)						yes (Paralog score>1)
37266	FBgn0034470	Obp56d	326156	FBgn0032618	C4st	other	low	2	Prediction	AFM prediction (receptor, domain)	secreted;	yes (SignalP6)	membrane;	yes (TMHMM2)
42784	FBgn0051145	CG31145	326156	FBgn0032618	C4st	other	low	2	Prediction	AFM prediction (receptor, domain)	secreted;		membrane;	yes (TMHMM2)
43811	FBgn0026199	myo	35103	FBgn0032682	grnd	other	low	2	Prediction	AFM prediction (receptor, domain)	secreted;		membrane;	yes (deepTMHMM,TMHMM2)
32317	FBgn0030501	BthD	35103	FBgn0032682	grnd	other	low	2	Prediction	AFM prediction (receptor, domain)	secreted;		membrane;	yes (deepTMHMM,TMHMM2)
33806	FBgn0031737	obst-E	35103	FBgn0032682	grnd	other	low	2	Prediction	AFM prediction (receptor, domain)	secreted;	yes (SignalP6)	membrane;	yes (deepTMHMM,TMHMM2)
38496	FBgn0035501	CG1299	35103	FBgn0032682	grnd	other	low	2	Prediction	AFM prediction (receptor, domain)	secreted;	yes (SignalP6)	membrane;	yes (deepTMHMM,TMHMM2)
31328	FBgn0044046	Ilp7	35103	FBgn0032682	grnd	other	low	2	Prediction	AFM prediction (receptor, domain)	secreted;neuropeptide;	yes (SignalP6)	membrane;	yes (deepTMHMM,TMHMM2)
246647	FBgn0050488	antr	35103	FBgn0032682	grnd	other	low	2	Prediction	AFM prediction (receptor, domain)	secreted;	yes (SignalP6)	membrane;	yes (deepTMHMM,TMHMM2)
32317	FBgn0030501	BthD	35181	FBgn0032752	CG10702	other	low	2	Prediction	AFM prediction (receptor, domain)	secreted;		membrane;	yes (deepTMHMM,TMHMM2)						yes (Paralog score>1)
39909	FBgn0036690	Ilp8	35181	FBgn0032752	CG10702	other	low	2	Prediction	AFM prediction (receptor, domain)	extracellular matrix/space;neuropeptide;	yes (SignalP6)	membrane;	yes (deepTMHMM,TMHMM2)						yes (Paralog score>1)
31328	FBgn0044046	Ilp7	35181	FBgn0032752	CG10702	other	low	2	Prediction	AFM prediction (receptor, domain)	secreted;neuropeptide;	yes (SignalP6)	membrane;	yes (deepTMHMM,TMHMM2)						yes (Paralog score>1)
38998	FBgn0000357	Cp18	35375	FBgn0032916	CG9257	other	low	2	Prediction	AFM prediction (receptor, domain)	secreted;	yes (SignalP6)	membrane;	yes (deepTMHMM,TMHMM2)
50207	FBgn0040734	BomS5	35375	FBgn0032916	CG9257	other	low	2	Prediction	AFM prediction (receptor, domain)	secreted;	yes (SignalP6)	membrane;	yes (deepTMHMM,TMHMM2)
32317	FBgn0030501	BthD	35408	FBgn0032946	nrv3	other	low	2	Prediction	AFM prediction (receptor, domain)	secreted;		membrane;	yes (deepTMHMM,TMHMM2)						yes (Paralog score>1)
38728	FBgn0035697	CG10163	35408	FBgn0032946	nrv3	other	low	2	Prediction	AFM prediction (receptor, domain)	secreted;	yes (SignalP6)	membrane;	yes (deepTMHMM,TMHMM2)
44079	FBgn0020508	Ag5r2	35411	FBgn0032949	Lamp1	other	moderate	2	Prediction	AFM prediction (receptor, domain)	secreted;	yes (SignalP6)	membrane;	yes (deepTMHMM,TMHMM2)					yes (Paralog score>1)
32317	FBgn0030501	BthD	35411	FBgn0032949	Lamp1	other	low	2	Prediction	AFM prediction (receptor, domain)	secreted;		membrane;	yes (deepTMHMM,TMHMM2)						yes (Paralog score>1)
38496	FBgn0035501	CG1299	35411	FBgn0032949	Lamp1	other	low	2	Prediction	AFM prediction (receptor, domain)	secreted;	yes (SignalP6)	membrane;	yes (deepTMHMM,TMHMM2)						yes (Paralog score>1)
38419	FBgn0283461	Drs	35411	FBgn0032949	Lamp1	other	low	2	Prediction	AFM prediction (receptor, domain)	secreted;	yes (SignalP6)	membrane;	yes (deepTMHMM,TMHMM2)
33432	FBgn0000490	dpp	35741	FBgn0033232	CG12159	other	low	2	Prediction	AFM prediction (receptor, domain)	secreted;	yes (SignalP6)	membrane;	yes (deepTMHMM,TMHMM2)
48343	FBgn0010358	deltaTry	35741	FBgn0033232	CG12159	other	low	2	Prediction	AFM prediction (receptor, domain)	secreted;	yes (SignalP6)	membrane;	yes (deepTMHMM,TMHMM2)
32317	FBgn0030501	BthD	35741	FBgn0033232	CG12159	other	low	2	Prediction	AFM prediction (receptor, domain)	secreted;		membrane;	yes (deepTMHMM,TMHMM2)
33413	FBgn0031412	CG16995	35741	FBgn0033232	CG12159	other	low	2	Prediction	AFM prediction (receptor, domain)	secreted;		membrane;	yes (deepTMHMM,TMHMM2)
33429	FBgn0031426	CG18641	35741	FBgn0033232	CG12159	other	moderate	2	Prediction	AFM prediction (receptor, domain)	secreted;	yes (SignalP6)	membrane;	yes (deepTMHMM,TMHMM2)					yes (Paralog score>1)
33405	FBgn0264979	CG4267	35741	FBgn0033232	CG12159	other	moderate	2	Prediction	AFM prediction (receptor, domain)	secreted;	yes (SignalP6)	membrane;	yes (deepTMHMM,TMHMM2)					yes (Paralog score>1)
32099	FBgn0030310	PGRP-SA	35848	FBgn0033315	beta3GalTII	other	low	2	Prediction	AFM prediction (receptor, domain)	secreted;	yes (SignalP6)	membrane;cell-cell adhesion;	yes (deepTMHMM,TMHMM2)
32317	FBgn0030501	BthD	35848	FBgn0033315	beta3GalTII	other	low	2	Prediction	AFM prediction (receptor, domain)	secreted;		membrane;cell-cell adhesion;	yes (deepTMHMM,TMHMM2)						yes (Paralog score>1)
41248	FBgn0025879	Timp	35997	FBgn0033438	Mmp2	other	low	2	Prediction	AFM prediction (receptor, domain)	secreted;	yes (SignalP6)	membrane;cell-cell adhesion;	yes (TMHMM2)
32317	FBgn0030501	BthD	35997	FBgn0033438	Mmp2	other	low	2	Prediction	AFM prediction (receptor, domain)	secreted;		membrane;cell-cell adhesion;	yes (TMHMM2)
33432	FBgn0000490	dpp	36053	FBgn0033482	CG1371	other	low	2	Prediction	AFM prediction (receptor, domain)	secreted;	yes (SignalP6)	membrane;	yes (deepTMHMM)
32317	FBgn0030501	BthD	36053	FBgn0033482	CG1371	other	low	2	Prediction	AFM prediction (receptor, domain)	secreted;		membrane;	yes (deepTMHMM)
41104	FBgn0037671	ATP6AP2	36053	FBgn0033482	CG1371	other	low	2	Prediction	AFM prediction (receptor, domain)	secreted;	yes (SignalP6)	membrane;	yes (deepTMHMM)
33432	FBgn0000490	dpp	36054	FBgn0033483	egr	other	low	2	Prediction	AFM prediction (receptor, domain)	secreted;	yes (SignalP6)	membrane;cell-cell junction;	yes (deepTMHMM,TMHMM2)	neuromuscular junction (receptor)
48343	FBgn0010358	deltaTry	36054	FBgn0033483	egr	other	moderate	2	Prediction	AFM prediction (receptor, domain)	secreted;	yes (SignalP6)	membrane;cell-cell junction;	yes (deepTMHMM,TMHMM2)	neuromuscular junction (receptor)				yes (Paralog score>1)
32317	FBgn0030501	BthD	36054	FBgn0033483	egr	other	low	2	Prediction	AFM prediction (receptor, domain)	secreted;		membrane;cell-cell junction;	yes (deepTMHMM,TMHMM2)	neuromuscular junction (receptor)
33429	FBgn0031426	CG18641	36054	FBgn0033483	egr	other	low	2	Prediction	AFM prediction (receptor, domain)	secreted;	yes (SignalP6)	membrane;cell-cell junction;	yes (deepTMHMM,TMHMM2)	neuromuscular junction (receptor)
38419	FBgn0283461	Drs	36054	FBgn0033483	egr	other	low	2	Prediction	AFM prediction (receptor, domain)	secreted;	yes (SignalP6)	membrane;cell-cell junction;	yes (deepTMHMM,TMHMM2)	neuromuscular junction (receptor)
32317	FBgn0030501	BthD	36079	FBgn0033500	Csgalnact	other	low	2	Prediction	AFM prediction (receptor, domain)	secreted;		membrane;	yes (deepTMHMM,TMHMM2)						yes (Paralog score>1)
38999	FBgn0000355	Cp15	36693	FBgn0034005	ItgaPS4	other	low	2	Prediction	AFM prediction (receptor, domain)	secreted;	yes (SignalP6)	membrane;cell-cell adhesion;	yes (deepTMHMM,TMHMM2)
32317	FBgn0030501	BthD	36693	FBgn0034005	ItgaPS4	other	low	2	Prediction	AFM prediction (receptor, domain)	secreted;		membrane;cell-cell adhesion;	yes (deepTMHMM,TMHMM2)						yes (Paralog score>1)
39150	FBgn0036046	Ilp2	36693	FBgn0034005	ItgaPS4	other	moderate	2	Prediction	AFM prediction (receptor, domain)	secreted;neuropeptide;	yes (SignalP6)	membrane;cell-cell adhesion;	yes (deepTMHMM,TMHMM2)					yes (Paralog score>1)	yes (Paralog score>1)
42787	FBgn0039098	GILT3	36693	FBgn0034005	ItgaPS4	other	low	2	Prediction	AFM prediction (receptor, domain)	secreted;	yes (SignalP6)	membrane;cell-cell adhesion;	yes (deepTMHMM,TMHMM2)
31328	FBgn0044046	Ilp7	36693	FBgn0034005	ItgaPS4	other	low	2	Prediction	AFM prediction (receptor, domain)	secreted;neuropeptide;	yes (SignalP6)	membrane;cell-cell adhesion;	yes (deepTMHMM,TMHMM2)						yes (Paralog score>1)
31220	FBgn0044047	Ilp6	36693	FBgn0034005	ItgaPS4	other	low	2	Prediction	AFM prediction (receptor, domain)	secreted;neuropeptide;	yes (SignalP6)	membrane;cell-cell adhesion;	yes (deepTMHMM,TMHMM2)
38419	FBgn0283461	Drs	36693	FBgn0034005	ItgaPS4	other	low	2	Prediction	AFM prediction (receptor, domain)	secreted;	yes (SignalP6)	membrane;cell-cell adhesion;	yes (deepTMHMM,TMHMM2)						yes (Paralog score>1)
31855	FBgn0030099	CG12056	36703	FBgn0034013	unc-5	other	low	2	Prediction	AFM prediction (receptor, domain)	secreted;		membrane;	yes (deepTMHMM,TMHMM2)
32317	FBgn0030501	BthD	36703	FBgn0034013	unc-5	other	low	2	Prediction	AFM prediction (receptor, domain)	secreted;		membrane;	yes (deepTMHMM,TMHMM2)
10178796	FBgn0261848	CG42780	36703	FBgn0034013	unc-5	other	low	2	Prediction	AFM prediction (receptor, domain)	secreted;	yes (SignalP6)	membrane;	yes (deepTMHMM,TMHMM2)
44121	FBgn0028396	TotA	36717	FBgn0034025	Pgant1	other	low	2	Prediction	AFM prediction (receptor, domain)	secreted;	yes (SignalP6)	membrane;	yes (deepTMHMM,TMHMM2)
32317	FBgn0030501	BthD	36717	FBgn0034025	Pgant1	other	low	2	Prediction	AFM prediction (receptor, domain)	secreted;		membrane;	yes (deepTMHMM,TMHMM2)						yes (Paralog score>1)
41104	FBgn0037671	ATP6AP2	36717	FBgn0034025	Pgant1	other	low	2	Prediction	AFM prediction (receptor, domain)	secreted;	yes (SignalP6)	membrane;	yes (deepTMHMM,TMHMM2)
32317	FBgn0030501	BthD	36761	FBgn0034060	Tmem131	other	low	2	Prediction	AFM prediction (receptor, domain)	secreted;		membrane;	yes (deepTMHMM,TMHMM2)
32813	FBgn0004956	upd1	36773	FBgn0034072	Dg	other	low	2	Prediction	AFM prediction (receptor, domain)	extracellular matrix/space;	yes (SignalP6)	membrane;cell-cell junction;cell-cell adhesion;	yes (deepTMHMM,TMHMM2)	neuromuscular junction (receptor)
34189	FBgn0016122	Acer	36773	FBgn0034072	Dg	other	low	2	Prediction	AFM prediction (receptor, domain)	secreted;	yes (SignalP6)	membrane;cell-cell junction;cell-cell adhesion;	yes (deepTMHMM,TMHMM2)	neuromuscular junction (receptor)
44079	FBgn0020508	Ag5r2	36773	FBgn0034072	Dg	other	moderate	2	Prediction	AFM prediction (receptor, domain)	secreted;	yes (SignalP6)	membrane;cell-cell junction;cell-cell adhesion;	yes (deepTMHMM,TMHMM2)	neuromuscular junction (receptor)				yes (Paralog score>1)
41248	FBgn0025879	Timp	36773	FBgn0034072	Dg	other	low	2	Prediction	AFM prediction (receptor, domain)	secreted;	yes (SignalP6)	membrane;cell-cell junction;cell-cell adhesion;	yes (deepTMHMM,TMHMM2)	neuromuscular junction (receptor)
32317	FBgn0030501	BthD	36773	FBgn0034072	Dg	other	low	2	Prediction	AFM prediction (receptor, domain)	secreted;		membrane;cell-cell junction;cell-cell adhesion;	yes (deepTMHMM,TMHMM2)	neuromuscular junction (receptor)
33429	FBgn0031426	CG18641	36773	FBgn0034072	Dg	other	low	2	Prediction	AFM prediction (receptor, domain)	secreted;	yes (SignalP6)	membrane;cell-cell junction;cell-cell adhesion;	yes (deepTMHMM,TMHMM2)	neuromuscular junction (receptor)
10178796	FBgn0261848	CG42780	36773	FBgn0034072	Dg	other	moderate	2	Prediction	AFM prediction (receptor, domain)	secreted;	yes (SignalP6)	membrane;cell-cell junction;cell-cell adhesion;	yes (deepTMHMM,TMHMM2)	neuromuscular junction (receptor)				yes (Paralog score>1)
48316	FBgn0003863	alphaTry	37249	FBgn0034455	CG11007	other	moderate	2	Prediction	AFM prediction (receptor, domain)	secreted;	yes (SignalP6)	membrane;	yes (deepTMHMM,TMHMM2)					yes (Paralog score>1)
48343	FBgn0010358	deltaTry	37249	FBgn0034455	CG11007	other	moderate	2	Prediction	AFM prediction (receptor, domain)	secreted;	yes (SignalP6)	membrane;	yes (deepTMHMM,TMHMM2)					yes (Paralog score>1)
36218	FBgn0011555	thetaTry	37249	FBgn0034455	CG11007	other	moderate	2	Prediction	AFM prediction (receptor, domain)	secreted;	yes (SignalP6)	membrane;	yes (deepTMHMM,TMHMM2)					yes (Paralog score>1)
44631	FBgn0015010	Ag5r	37249	FBgn0034455	CG11007	other	moderate	2	Prediction	AFM prediction (receptor, domain)	secreted;	yes (SignalP6)	membrane;	yes (deepTMHMM,TMHMM2)					yes (Paralog score>1)
34189	FBgn0016122	Acer	37249	FBgn0034455	CG11007	other	low	2	Prediction	AFM prediction (receptor, domain)	secreted;	yes (SignalP6)	membrane;	yes (deepTMHMM,TMHMM2)
33413	FBgn0031412	CG16995	37249	FBgn0034455	CG11007	other	moderate	2	Prediction	AFM prediction (receptor, domain)	secreted;		membrane;	yes (deepTMHMM,TMHMM2)					yes (Paralog score>1)
38496	FBgn0035501	CG1299	37249	FBgn0034455	CG11007	other	low	2	Prediction	AFM prediction (receptor, domain)	secreted;	yes (SignalP6)	membrane;	yes (deepTMHMM,TMHMM2)
39152	FBgn0044049	Ilp4	37249	FBgn0034455	CG11007	other	low	2	Prediction	AFM prediction (receptor, domain)	secreted;neuropeptide;	yes (SignalP6)	membrane;	yes (deepTMHMM,TMHMM2)
42784	FBgn0051145	CG31145	37249	FBgn0034455	CG11007	other	low	2	Prediction	AFM prediction (receptor, domain)	secreted;		membrane;	yes (deepTMHMM,TMHMM2)
10178796	FBgn0261848	CG42780	37249	FBgn0034455	CG11007	other	moderate	2	Prediction	AFM prediction (receptor, domain)	secreted;	yes (SignalP6)	membrane;	yes (deepTMHMM,TMHMM2)					yes (Paralog score>1)
32317	FBgn0030501	BthD	37272	FBgn0034476	Toll-7	other	low	2	Prediction	AFM prediction (receptor, domain)	secreted;		membrane;	yes (deepTMHMM,TMHMM2)						yes (Paralog score>1)
32317	FBgn0030501	BthD	37298	FBgn0034498	CG16868	other	low	2	Prediction	AFM prediction (receptor, domain)	secreted;		membrane;	yes (deepTMHMM,TMHMM2)						yes (Paralog score>1)
32317	FBgn0030501	BthD	37323	FBgn0034521	Mgat1	other	low	2	Prediction	AFM prediction (receptor, domain)	secreted;		membrane;	yes (deepTMHMM,TMHMM2)
50209	FBgn0040736	BomS3	37323	FBgn0034521	Mgat1	other	low	2	Prediction	AFM prediction (receptor, domain)	secreted;	yes (SignalP6)	membrane;	yes (deepTMHMM,TMHMM2)
42313	FBgn0000463	Delta	37376	FBgn0034568	CG3216	other	low	2	Prediction	AFM prediction (receptor, domain)	receptor ligand activity;	yes (SignalP6)	membrane;	yes (deepTMHMM,TMHMM2)
32317	FBgn0030501	BthD	37376	FBgn0034568	CG3216	other	low	2	Prediction	AFM prediction (receptor, domain)	secreted;		membrane;	yes (deepTMHMM,TMHMM2)						yes (Paralog score>1)
32317	FBgn0030501	BthD	37507	FBgn0034681	CG9308	other	low	2	Prediction	AFM prediction (receptor, domain)	secreted;		membrane;	yes (deepTMHMM,TMHMM2)						yes (Paralog score>1)
32317	FBgn0030501	BthD	37548	FBgn0034718	wdp	other	low	2	Prediction	AFM prediction (receptor, domain)	secreted;		membrane;cell-cell adhesion;	yes (deepTMHMM,TMHMM2)
33413	FBgn0031412	CG16995	37548	FBgn0034718	wdp	other	moderate	2	Prediction	AFM prediction (receptor, domain)	secreted;		membrane;cell-cell adhesion;	yes (deepTMHMM,TMHMM2)					yes (Paralog score>1)
33429	FBgn0031426	CG18641	37548	FBgn0034718	wdp	other	moderate	2	Prediction	AFM prediction (receptor, domain)	secreted;	yes (SignalP6)	membrane;cell-cell adhesion;	yes (deepTMHMM,TMHMM2)					yes (Paralog score>1)
38496	FBgn0035501	CG1299	37548	FBgn0034718	wdp	other	low	2	Prediction	AFM prediction (receptor, domain)	secreted;	yes (SignalP6)	membrane;cell-cell adhesion;	yes (deepTMHMM,TMHMM2)
38728	FBgn0035697	CG10163	37548	FBgn0034718	wdp	other	moderate	2	Prediction	AFM prediction (receptor, domain)	secreted;	yes (SignalP6)	membrane;cell-cell adhesion;	yes (deepTMHMM,TMHMM2)					yes (Paralog score>1)
3346221	FBgn0053533	lectin-37Db	37548	FBgn0034718	wdp	other	low	2	Prediction	AFM prediction (receptor, domain)	secreted;	yes (SignalP6)	membrane;cell-cell adhesion;	yes (deepTMHMM,TMHMM2)
10178796	FBgn0261848	CG42780	37548	FBgn0034718	wdp	other	moderate	2	Prediction	AFM prediction (receptor, domain)	secreted;	yes (SignalP6)	membrane;cell-cell adhesion;	yes (deepTMHMM,TMHMM2)					yes (Paralog score>1)
33405	FBgn0264979	CG4267	37548	FBgn0034718	wdp	other	moderate	2	Prediction	AFM prediction (receptor, domain)	secreted;	yes (SignalP6)	membrane;cell-cell adhesion;	yes (deepTMHMM,TMHMM2)					yes (Paralog score>1)
38419	FBgn0283461	Drs	37548	FBgn0034718	wdp	other	low	2	Prediction	AFM prediction (receptor, domain)	secreted;	yes (SignalP6)	membrane;cell-cell adhesion;	yes (deepTMHMM,TMHMM2)
32317	FBgn0030501	BthD	37732	FBgn0034880	ItgaPS5	other	low	2	Prediction	AFM prediction (receptor, domain)	secreted;		membrane;cell-cell adhesion;	yes (deepTMHMM,TMHMM2)						yes (Paralog score>1)
39150	FBgn0036046	Ilp2	37732	FBgn0034880	ItgaPS5	other	moderate	2	Prediction	AFM prediction (receptor, domain)	secreted;neuropeptide;	yes (SignalP6)	membrane;cell-cell adhesion;	yes (deepTMHMM,TMHMM2)					yes (Paralog score>1)	yes (Paralog score>1)
31328	FBgn0044046	Ilp7	37732	FBgn0034880	ItgaPS5	other	low	2	Prediction	AFM prediction (receptor, domain)	secreted;neuropeptide;	yes (SignalP6)	membrane;cell-cell adhesion;	yes (deepTMHMM,TMHMM2)						yes (Paralog score>1)
117462	FBgn0044812	TotC	37732	FBgn0034880	ItgaPS5	other	low	2	Prediction	AFM prediction (receptor, domain)	secreted;	yes (SignalP6)	membrane;cell-cell adhesion;	yes (deepTMHMM,TMHMM2)
246647	FBgn0050488	antr	37732	FBgn0034880	ItgaPS5	other	low	2	Prediction	AFM prediction (receptor, domain)	secreted;	yes (SignalP6)	membrane;cell-cell adhesion;	yes (deepTMHMM,TMHMM2)
38419	FBgn0283461	Drs	37732	FBgn0034880	ItgaPS5	other	low	2	Prediction	AFM prediction (receptor, domain)	secreted;	yes (SignalP6)	membrane;cell-cell adhesion;	yes (deepTMHMM,TMHMM2)						yes (Paralog score>1)
32317	FBgn0030501	BthD	37950	FBgn0035050	SiaT	other	low	2	Prediction	AFM prediction (receptor, domain)	secreted;		membrane;	yes (TMHMM2)
31220	FBgn0044047	Ilp6	37950	FBgn0035050	SiaT	other	low	2	Prediction	AFM prediction (receptor, domain)	secreted;neuropeptide;	yes (SignalP6)	membrane;	yes (TMHMM2)
32317	FBgn0030501	BthD	2768997	FBgn0035179	aln	other	low	2	Prediction	AFM prediction (receptor, domain)	secreted;		membrane;	yes (deepTMHMM,TMHMM2)
32317	FBgn0030501	BthD	38164	FBgn0035217	FucTD	other	low	2	Prediction	AFM prediction (receptor, domain)	secreted;		membrane;	yes (deepTMHMM)						yes (Paralog score>1)
32317	FBgn0030501	BthD	38249	FBgn0035287	CG13937	other	low	2	Prediction	AFM prediction (receptor, domain)	secreted;		membrane;	yes (deepTMHMM,TMHMM2)						yes (Paralog score>1)
39909	FBgn0036690	Ilp8	38249	FBgn0035287	CG13937	other	low	2	Prediction	AFM prediction (receptor, domain)	extracellular matrix/space;neuropeptide;	yes (SignalP6)	membrane;	yes (deepTMHMM,TMHMM2)
44079	FBgn0020508	Ag5r2	38346	FBgn0035375	Pgant6	other	moderate	2	Prediction	AFM prediction (receptor, domain)	secreted;	yes (SignalP6)	membrane;	yes (deepTMHMM,TMHMM2)					yes (Paralog score>1)
32317	FBgn0030501	BthD	38346	FBgn0035375	Pgant6	other	low	2	Prediction	AFM prediction (receptor, domain)	secreted;		membrane;	yes (deepTMHMM,TMHMM2)						yes (Paralog score>1)
10178796	FBgn0261848	CG42780	38346	FBgn0035375	Pgant6	other	moderate	2	Prediction	AFM prediction (receptor, domain)	secreted;	yes (SignalP6)	membrane;	yes (deepTMHMM,TMHMM2)					yes (Paralog score>1)
49802	FBgn0025583	BomS2	38561	FBgn0035558	CG11357	other	low	2	Prediction	AFM prediction (receptor, domain)	secreted;	yes (SignalP6)	membrane;	yes (deepTMHMM,TMHMM2)
32317	FBgn0030501	BthD	38561	FBgn0035558	CG11357	other	low	2	Prediction	AFM prediction (receptor, domain)	secreted;		membrane;	yes (deepTMHMM,TMHMM2)						yes (Paralog score>1)
37100	FBgn0034329	BomS1	38561	FBgn0035558	CG11357	other	low	2	Prediction	AFM prediction (receptor, domain)	secreted;	yes (SignalP6)	membrane;	yes (deepTMHMM,TMHMM2)						yes (Paralog score>1)
50206	FBgn0040733	BomS6	38561	FBgn0035558	CG11357	other	low	2	Prediction	AFM prediction (receptor, domain)	secreted;	yes (SignalP6)	membrane;	yes (deepTMHMM,TMHMM2)
50209	FBgn0040736	BomS3	38561	FBgn0035558	CG11357	other	low	2	Prediction	AFM prediction (receptor, domain)	secreted;	yes (SignalP6)	membrane;	yes (deepTMHMM,TMHMM2)						yes (Paralog score>1)
3772691	FBgn0063923	Kaz1-ORFB	38561	FBgn0035558	CG11357	other	low	2	Prediction	AFM prediction (receptor, domain)	secreted;	yes (SignalP6)	membrane;	yes (deepTMHMM,TMHMM2)
33405	FBgn0264979	CG4267	38561	FBgn0035558	CG11357	other	low	2	Prediction	AFM prediction (receptor, domain)	secreted;	yes (SignalP6)	membrane;	yes (deepTMHMM,TMHMM2)
32317	FBgn0030501	BthD	38893	FBgn0035833	CG7565	other	low	2	Prediction	AFM prediction (receptor, domain)	secreted;		membrane;	yes (deepTMHMM,TMHMM2)
41104	FBgn0037671	ATP6AP2	38893	FBgn0035833	CG7565	other	low	2	Prediction	AFM prediction (receptor, domain)	secreted;	yes (SignalP6)	membrane;	yes (deepTMHMM,TMHMM2)
42787	FBgn0039098	GILT3	38893	FBgn0035833	CG7565	other	low	2	Prediction	AFM prediction (receptor, domain)	secreted;	yes (SignalP6)	membrane;	yes (deepTMHMM,TMHMM2)
42737	FBgn0004644	hh	39063	FBgn0035976	PGRP-LC	other	low	2	Prediction	AFM prediction (receptor, domain)	extracellular matrix/space;		membrane;cell-cell junction;	yes (deepTMHMM,TMHMM2)
48343	FBgn0010358	deltaTry	39063	FBgn0035976	PGRP-LC	other	moderate	2	Prediction	AFM prediction (receptor, domain)	secreted;	yes (SignalP6)	membrane;cell-cell junction;	yes (deepTMHMM,TMHMM2)					yes (Paralog score>1)
36218	FBgn0011555	thetaTry	39063	FBgn0035976	PGRP-LC	other	moderate	2	Prediction	AFM prediction (receptor, domain)	secreted;	yes (SignalP6)	membrane;cell-cell junction;	yes (deepTMHMM,TMHMM2)					yes (Paralog score>1)
44631	FBgn0015010	Ag5r	39063	FBgn0035976	PGRP-LC	other	moderate	2	Prediction	AFM prediction (receptor, domain)	secreted;	yes (SignalP6)	membrane;cell-cell junction;	yes (deepTMHMM,TMHMM2)					yes (Paralog score>1)
34189	FBgn0016122	Acer	39063	FBgn0035976	PGRP-LC	other	low	2	Prediction	AFM prediction (receptor, domain)	secreted;	yes (SignalP6)	membrane;cell-cell junction;	yes (deepTMHMM,TMHMM2)
49802	FBgn0025583	BomS2	39063	FBgn0035976	PGRP-LC	other	low	2	Prediction	AFM prediction (receptor, domain)	secreted;	yes (SignalP6)	membrane;cell-cell junction;	yes (deepTMHMM,TMHMM2)
43811	FBgn0026199	myo	39063	FBgn0035976	PGRP-LC	other	low	2	Prediction	AFM prediction (receptor, domain)	secreted;		membrane;cell-cell junction;	yes (deepTMHMM,TMHMM2)
31747	FBgn0030013	GIIIspla2	39063	FBgn0035976	PGRP-LC	other	low	2	Prediction	AFM prediction (receptor, domain)	secreted;	yes (SignalP6)	membrane;cell-cell junction;	yes (deepTMHMM,TMHMM2)
32317	FBgn0030501	BthD	39063	FBgn0035976	PGRP-LC	other	low	2	Prediction	AFM prediction (receptor, domain)	secreted;		membrane;cell-cell junction;	yes (deepTMHMM,TMHMM2)
33413	FBgn0031412	CG16995	39063	FBgn0035976	PGRP-LC	other	moderate	2	Prediction	AFM prediction (receptor, domain)	secreted;		membrane;cell-cell junction;	yes (deepTMHMM,TMHMM2)					yes (Paralog score>1)
34297	FBgn0032144	CG17633	39063	FBgn0035976	PGRP-LC	other	low	2	Prediction	AFM prediction (receptor, domain)	secreted;	yes (SignalP6)	membrane;cell-cell junction;	yes (deepTMHMM,TMHMM2)
37100	FBgn0034329	BomS1	39063	FBgn0035976	PGRP-LC	other	low	2	Prediction	AFM prediction (receptor, domain)	secreted;	yes (SignalP6)	membrane;cell-cell junction;	yes (deepTMHMM,TMHMM2)
42787	FBgn0039098	GILT3	39063	FBgn0035976	PGRP-LC	other	low	2	Prediction	AFM prediction (receptor, domain)	secreted;	yes (SignalP6)	membrane;cell-cell junction;	yes (deepTMHMM,TMHMM2)
50206	FBgn0040733	BomS6	39063	FBgn0035976	PGRP-LC	other	low	2	Prediction	AFM prediction (receptor, domain)	secreted;	yes (SignalP6)	membrane;cell-cell junction;	yes (deepTMHMM,TMHMM2)
50207	FBgn0040734	BomS5	39063	FBgn0035976	PGRP-LC	other	low	2	Prediction	AFM prediction (receptor, domain)	secreted;	yes (SignalP6)	membrane;cell-cell junction;	yes (deepTMHMM,TMHMM2)
50208	FBgn0040735	BomT2	39063	FBgn0035976	PGRP-LC	other	low	2	Prediction	AFM prediction (receptor, domain)	secreted;	yes (SignalP6)	membrane;cell-cell junction;	yes (deepTMHMM,TMHMM2)
50209	FBgn0040736	BomS3	39063	FBgn0035976	PGRP-LC	other	low	2	Prediction	AFM prediction (receptor, domain)	secreted;	yes (SignalP6)	membrane;cell-cell junction;	yes (deepTMHMM,TMHMM2)
39152	FBgn0044049	Ilp4	39063	FBgn0035976	PGRP-LC	other	low	2	Prediction	AFM prediction (receptor, domain)	secreted;neuropeptide;	yes (SignalP6)	membrane;cell-cell junction;	yes (deepTMHMM,TMHMM2)
39151	FBgn0044050	Ilp3	39063	FBgn0035976	PGRP-LC	other	low	2	Prediction	AFM prediction (receptor, domain)	secreted;neuropeptide;	yes (SignalP6)	membrane;cell-cell junction;	yes (deepTMHMM,TMHMM2)
117462	FBgn0044812	TotC	39063	FBgn0035976	PGRP-LC	other	low	2	Prediction	AFM prediction (receptor, domain)	secreted;	yes (SignalP6)	membrane;cell-cell junction;	yes (deepTMHMM,TMHMM2)
32813	FBgn0004956	upd1	39262	FBgn0036144	GlcAT-P	other	low	2	Prediction	AFM prediction (receptor, domain)	extracellular matrix/space;	yes (SignalP6)	membrane;	yes (deepTMHMM,TMHMM2)
32317	FBgn0030501	BthD	39262	FBgn0036144	GlcAT-P	other	low	2	Prediction	AFM prediction (receptor, domain)	secreted;		membrane;	yes (deepTMHMM,TMHMM2)						yes (Paralog score>1)
41104	FBgn0037671	ATP6AP2	39262	FBgn0036144	GlcAT-P	other	low	2	Prediction	AFM prediction (receptor, domain)	secreted;	yes (SignalP6)	membrane;	yes (deepTMHMM,TMHMM2)
44079	FBgn0020508	Ag5r2	39516	FBgn0036368	CG10738	other	moderate	2	Prediction	AFM prediction (receptor, domain)	secreted;	yes (SignalP6)	membrane;	yes (deepTMHMM)					yes (Paralog score>1)
32317	FBgn0030501	BthD	39516	FBgn0036368	CG10738	other	low	2	Prediction	AFM prediction (receptor, domain)	secreted;		membrane;	yes (deepTMHMM)						yes (Paralog score>1)
37266	FBgn0034470	Obp56d	39516	FBgn0036368	CG10738	other	low	2	Prediction	AFM prediction (receptor, domain)	secreted;	yes (SignalP6)	membrane;	yes (deepTMHMM)
37533	FBgn0034705	CG11170	39516	FBgn0036368	CG10738	other	low	2	Prediction	AFM prediction (receptor, domain)	secreted;	yes (SignalP6)	membrane;	yes (deepTMHMM)
39152	FBgn0044049	Ilp4	39516	FBgn0036368	CG10738	other	low	2	Prediction	AFM prediction (receptor, domain)	secreted;neuropeptide;	yes (SignalP6)	membrane;	yes (deepTMHMM)
32317	FBgn0030501	BthD	39653	FBgn0036485	FucTA	other	low	2	Prediction	AFM prediction (receptor, domain)	secreted;		membrane;	yes (deepTMHMM,TMHMM2)						yes (Paralog score>1)
42356	FBgn0014135	bnl	39663	FBgn0036494	Toll-6	other	low	2	Prediction	AFM prediction (receptor, domain)	extracellular matrix/space;		membrane;	yes (deepTMHMM,TMHMM2)
32317	FBgn0030501	BthD	39663	FBgn0036494	Toll-6	other	low	2	Prediction	AFM prediction (receptor, domain)	secreted;		membrane;	yes (deepTMHMM,TMHMM2)						yes (Paralog score>1)
37647	FBgn0034803	CG9849	39663	FBgn0036494	Toll-6	other	low	2	Prediction	AFM prediction (receptor, domain)	secreted;	yes (SignalP6)	membrane;	yes (deepTMHMM,TMHMM2)						yes (Paralog score>1)
32317	FBgn0030501	BthD	39713	FBgn0036527	CG7304	other	low	2	Prediction	AFM prediction (receptor, domain)	secreted;		membrane;	yes (deepTMHMM,TMHMM2)						yes (Paralog score>1)
33374	FBgn0031381	Npc2a	39713	FBgn0036527	CG7304	other	low	2	Prediction	AFM prediction (receptor, domain)	secreted;	yes (SignalP6)	membrane;	yes (deepTMHMM,TMHMM2)
32317	FBgn0030501	BthD	39714	FBgn0036528	CG7579	other	low	2	Prediction	AFM prediction (receptor, domain)	secreted;		membrane;							yes (Paralog score>1)
32317	FBgn0030501	BthD	39936	FBgn0036715	Cad74A	other	low	2	Prediction	AFM prediction (receptor, domain)	secreted;		membrane;cell-cell adhesion;	yes (deepTMHMM,TMHMM2)
41104	FBgn0037671	ATP6AP2	39936	FBgn0036715	Cad74A	other	low	2	Prediction	AFM prediction (receptor, domain)	secreted;	yes (SignalP6)	membrane;cell-cell adhesion;	yes (deepTMHMM,TMHMM2)
32317	FBgn0030501	BthD	40653	FBgn0037327	PEK	other	low	2	Prediction	AFM prediction (receptor, domain)	secreted;		membrane;	yes (deepTMHMM)
32805	FBgn0030904	upd2	40791	FBgn0037442	gzl	other	low	2	Prediction	AFM prediction (receptor, domain)	extracellular matrix/space;	yes (SignalP6)	membrane;	yes (deepTMHMM,TMHMM2)
246647	FBgn0050488	antr	40791	FBgn0037442	gzl	other	low	2	Prediction	AFM prediction (receptor, domain)	secreted;	yes (SignalP6)	membrane;	yes (deepTMHMM,TMHMM2)
38419	FBgn0283461	Drs	40791	FBgn0037442	gzl	other	low	2	Prediction	AFM prediction (receptor, domain)	secreted;	yes (SignalP6)	membrane;	yes (deepTMHMM,TMHMM2)
32317	FBgn0030501	BthD	40933	FBgn0037530	EMC1	other	low	2	Prediction	AFM prediction (receptor, domain)	secreted;		membrane;	yes (deepTMHMM,TMHMM2)
35019	FBgn0032612	CG13282	40933	FBgn0037530	EMC1	other	low	2	Prediction	AFM prediction (receptor, domain)	secreted;	yes (SignalP6)	membrane;	yes (deepTMHMM,TMHMM2)
32317	FBgn0030501	BthD	41104	FBgn0037671	ATP6AP2	other	low	2	Prediction	AFM prediction (receptor, domain)	secreted;		membrane;	yes (deepTMHMM,TMHMM2)
41104	FBgn0037671	ATP6AP2	41104	FBgn0037671	ATP6AP2	other	low	2	Prediction	AFM prediction (receptor, domain)	secreted;	yes (SignalP6)	membrane;	yes (deepTMHMM,TMHMM2)
38419	FBgn0283461	Drs	41104	FBgn0037671	ATP6AP2	other	low	2	Prediction	AFM prediction (receptor, domain)	secreted;	yes (SignalP6)	membrane;	yes (deepTMHMM,TMHMM2)
49802	FBgn0025583	BomS2	41172	FBgn0037727	Nepl12	other	low	2	Prediction	AFM prediction (receptor, domain)	secreted;	yes (SignalP6)	membrane;							yes (Paralog score>1)
37100	FBgn0034329	BomS1	41172	FBgn0037727	Nepl12	other	low	2	Prediction	AFM prediction (receptor, domain)	secreted;	yes (SignalP6)	membrane;							yes (Paralog score>1)
50206	FBgn0040733	BomS6	41172	FBgn0037727	Nepl12	other	low	2	Prediction	AFM prediction (receptor, domain)	secreted;	yes (SignalP6)	membrane;							yes (Paralog score>1)
50207	FBgn0040734	BomS5	41172	FBgn0037727	Nepl12	other	low	2	Prediction	AFM prediction (receptor, domain)	secreted;	yes (SignalP6)	membrane;							yes (Paralog score>1)
32317	FBgn0030501	BthD	41441	FBgn0037963	Cad87A	other	low	2	Prediction	AFM prediction (receptor, domain)	secreted;		membrane;cell-cell adhesion;	yes (deepTMHMM,TMHMM2)
33429	FBgn0031426	CG18641	41441	FBgn0037963	Cad87A	other	low	2	Prediction	AFM prediction (receptor, domain)	secreted;	yes (SignalP6)	membrane;cell-cell adhesion;	yes (deepTMHMM,TMHMM2)
42356	FBgn0014135	bnl	41525	FBgn0038042	Scgbeta	other	low	2	Prediction	AFM prediction (receptor, domain)	extracellular matrix/space;		membrane;	yes (deepTMHMM,TMHMM2)
32317	FBgn0030501	BthD	41525	FBgn0038042	Scgbeta	other	low	2	Prediction	AFM prediction (receptor, domain)	secreted;		membrane;	yes (deepTMHMM,TMHMM2)
48343	FBgn0010358	deltaTry	42006	FBgn0038439	Cad89D	other	moderate	2	Prediction	AFM prediction (receptor, domain)	secreted;	yes (SignalP6)	membrane;cell-cell adhesion;	yes (deepTMHMM,TMHMM2)					yes (Paralog score>1)
32317	FBgn0030501	BthD	42006	FBgn0038439	Cad89D	other	low	2	Prediction	AFM prediction (receptor, domain)	secreted;		membrane;cell-cell adhesion;	yes (deepTMHMM,TMHMM2)						yes (Paralog score>1)
32317	FBgn0030501	BthD	42307	FBgn0038690	CG11703	other	low	2	Prediction	AFM prediction (receptor, domain)	secreted;		membrane;	yes (deepTMHMM,TMHMM2)						yes (Paralog score>1)
32317	FBgn0030501	BthD	42308	FBgn0038691	CG5250	other	low	2	Prediction	AFM prediction (receptor, domain)	secreted;		membrane;	yes (deepTMHMM,TMHMM2)						yes (Paralog score>1)
32317	FBgn0030501	BthD	42380	FBgn0038755	Hs6st	other	low	2	Prediction	AFM prediction (receptor, domain)	secreted;		membrane;	yes (deepTMHMM,TMHMM2)
34558	FBgn0014076	Vm32E	42449	FBgn0038818	Nep4	other	low	2	Prediction	AFM prediction (receptor, domain)	secreted;	yes (SignalP6)	membrane;	yes (deepTMHMM,TMHMM2)
32317	FBgn0030501	BthD	42449	FBgn0038818	Nep4	other	low	2	Prediction	AFM prediction (receptor, domain)	secreted;		membrane;	yes (deepTMHMM,TMHMM2)						yes (Paralog score>1)
50206	FBgn0040733	BomS6	42449	FBgn0038818	Nep4	other	low	2	Prediction	AFM prediction (receptor, domain)	secreted;	yes (SignalP6)	membrane;	yes (deepTMHMM,TMHMM2)						yes (Paralog score>1)
50207	FBgn0040734	BomS5	42449	FBgn0038818	Nep4	other	low	2	Prediction	AFM prediction (receptor, domain)	secreted;	yes (SignalP6)	membrane;	yes (deepTMHMM,TMHMM2)						yes (Paralog score>1)
50209	FBgn0040736	BomS3	42449	FBgn0038818	Nep4	other	low	2	Prediction	AFM prediction (receptor, domain)	secreted;	yes (SignalP6)	membrane;	yes (deepTMHMM,TMHMM2)						yes (Paralog score>1)
38419	FBgn0283461	Drs	42449	FBgn0038818	Nep4	other	low	2	Prediction	AFM prediction (receptor, domain)	secreted;	yes (SignalP6)	membrane;	yes (deepTMHMM,TMHMM2)						yes (Paralog score>1)
38999	FBgn0000355	Cp15	42699	FBgn0039022	Nepl13	other	low	2	Prediction	AFM prediction (receptor, domain)	secreted;	yes (SignalP6)	membrane;
32317	FBgn0030501	BthD	42699	FBgn0039022	Nepl13	other	low	2	Prediction	AFM prediction (receptor, domain)	secreted;		membrane;							yes (Paralog score>1)
31220	FBgn0044047	Ilp6	42699	FBgn0039022	Nepl13	other	low	2	Prediction	AFM prediction (receptor, domain)	secreted;neuropeptide;	yes (SignalP6)	membrane;
32317	FBgn0030501	BthD	42700	FBgn0039023	Nepl14	other	low	2	Prediction	AFM prediction (receptor, domain)	secreted;		membrane;							yes (Paralog score>1)
38496	FBgn0035501	CG1299	42700	FBgn0039023	Nepl14	other	low	2	Prediction	AFM prediction (receptor, domain)	secreted;	yes (SignalP6)	membrane;							yes (Paralog score>1)
32317	FBgn0030501	BthD	42701	FBgn0039024	Nepl15	other	low	2	Prediction	AFM prediction (receptor, domain)	secreted;		membrane;							yes (Paralog score>1)
38496	FBgn0035501	CG1299	42701	FBgn0039024	Nepl15	other	low	2	Prediction	AFM prediction (receptor, domain)	secreted;	yes (SignalP6)	membrane;							yes (Paralog score>1)
34558	FBgn0014076	Vm32E	42885	FBgn0039172	Spase22-23	other	low	2	Prediction	AFM prediction (receptor, domain)	secreted;	yes (SignalP6)	membrane;	yes (deepTMHMM,TMHMM2)
32317	FBgn0030501	BthD	42885	FBgn0039172	Spase22-23	other	low	2	Prediction	AFM prediction (receptor, domain)	secreted;		membrane;	yes (deepTMHMM,TMHMM2)
38999	FBgn0000355	Cp15	42964	FBgn0039234	Nct	other	low	2	Prediction	AFM prediction (receptor, domain)	secreted;	yes (SignalP6)	membrane;	yes (deepTMHMM,TMHMM2)
31220	FBgn0044047	Ilp6	42964	FBgn0039234	Nct	other	low	2	Prediction	AFM prediction (receptor, domain)	secreted;neuropeptide;	yes (SignalP6)	membrane;	yes (deepTMHMM,TMHMM2)
32317	FBgn0030501	BthD	42991	FBgn0039258	beta4GalT7	other	low	2	Prediction	AFM prediction (receptor, domain)	secreted;		membrane;	yes (TMHMM2)						yes (Paralog score>1)
37266	FBgn0034470	Obp56d	42991	FBgn0039258	beta4GalT7	other	low	2	Prediction	AFM prediction (receptor, domain)	secreted;	yes (SignalP6)	membrane;	yes (TMHMM2)
117462	FBgn0044812	TotC	42991	FBgn0039258	beta4GalT7	other	low	2	Prediction	AFM prediction (receptor, domain)	secreted;	yes (SignalP6)	membrane;	yes (TMHMM2)
32317	FBgn0030501	BthD	43014	FBgn0039277	Nepl16	other	low	2	Prediction	AFM prediction (receptor, domain)	secreted;		membrane;	yes (deepTMHMM,TMHMM2)						yes (Paralog score>1)
32040	FBgn0030262	Vago	43033	FBgn0039294	Cad96Cb	other	low	2	Prediction	AFM prediction (receptor, domain)	secreted;	yes (SignalP6)	membrane;cell-cell adhesion;	yes (deepTMHMM,TMHMM2)
32317	FBgn0030501	BthD	43033	FBgn0039294	Cad96Cb	other	low	2	Prediction	AFM prediction (receptor, domain)	secreted;		membrane;cell-cell adhesion;	yes (deepTMHMM,TMHMM2)
33806	FBgn0031737	obst-E	43033	FBgn0039294	Cad96Cb	other	low	2	Prediction	AFM prediction (receptor, domain)	secreted;	yes (SignalP6)	membrane;cell-cell adhesion;	yes (deepTMHMM,TMHMM2)
64879	FBgn0043025	Adgf-A2	43033	FBgn0039294	Cad96Cb	other	low	2	Prediction	AFM prediction (receptor, domain)	secreted;		membrane;cell-cell adhesion;	yes (deepTMHMM,TMHMM2)
42784	FBgn0051145	CG31145	43033	FBgn0039294	Cad96Cb	other	low	2	Prediction	AFM prediction (receptor, domain)	secreted;		membrane;cell-cell adhesion;	yes (deepTMHMM,TMHMM2)
32317	FBgn0030501	BthD	43124	FBgn0039378	alpha4GT2	other	low	2	Prediction	AFM prediction (receptor, domain)	secreted;		membrane;	yes (TMHMM2)						yes (Paralog score>1)
33374	FBgn0031381	Npc2a	43124	FBgn0039378	alpha4GT2	other	low	2	Prediction	AFM prediction (receptor, domain)	secreted;	yes (SignalP6)	membrane;	yes (TMHMM2)
39001	FBgn0000356	Cp16	43255	FBgn0039478	Nep5	other	low	2	Prediction	AFM prediction (receptor, domain)	secreted;	yes (SignalP6)	membrane;	yes (deepTMHMM,TMHMM2)
42313	FBgn0000463	Delta	43255	FBgn0039478	Nep5	other	low	2	Prediction	AFM prediction (receptor, domain)	receptor ligand activity;	yes (SignalP6)	membrane;	yes (deepTMHMM,TMHMM2)						yes (Paralog score>1)
31304	FBgn0003374	Sgs4	43255	FBgn0039478	Nep5	other	low	2	Prediction	AFM prediction (receptor, domain)	secreted;	yes (SignalP6)	membrane;	yes (deepTMHMM,TMHMM2)						yes (Paralog score>1)
35913	FBgn0011746	ana	43255	FBgn0039478	Nep5	other	low	2	Prediction	AFM prediction (receptor, domain)	secreted;	yes (SignalP6)	membrane;	yes (deepTMHMM,TMHMM2)						yes (Paralog score>1)
42356	FBgn0014135	bnl	43255	FBgn0039478	Nep5	other	low	2	Prediction	AFM prediction (receptor, domain)	extracellular matrix/space;		membrane;	yes (deepTMHMM,TMHMM2)		yes	FGF23-PHEX;			yes (Paralog score>1)
49802	FBgn0025583	BomS2	43255	FBgn0039478	Nep5	other	low	2	Prediction	AFM prediction (receptor, domain)	secreted;	yes (SignalP6)	membrane;	yes (deepTMHMM,TMHMM2)						yes (Paralog score>1)
32317	FBgn0030501	BthD	43255	FBgn0039478	Nep5	other	low	2	Prediction	AFM prediction (receptor, domain)	secreted;		membrane;	yes (deepTMHMM,TMHMM2)						yes (Paralog score>1)
37100	FBgn0034329	BomS1	43255	FBgn0039478	Nep5	other	low	2	Prediction	AFM prediction (receptor, domain)	secreted;	yes (SignalP6)	membrane;	yes (deepTMHMM,TMHMM2)						yes (Paralog score>1)
39976	FBgn0036752	Adgf-A	43255	FBgn0039478	Nep5	other	moderate	2	Prediction	AFM prediction (receptor, domain)	secreted;	yes (SignalP6)	membrane;	yes (deepTMHMM,TMHMM2)					yes (Paralog score>1)	yes (Paralog score>1)
43613	FBgn0039769	CG15534	43255	FBgn0039478	Nep5	other	low	2	Prediction	AFM prediction (receptor, domain)	secreted;	yes (SignalP6)	membrane;	yes (deepTMHMM,TMHMM2)
50206	FBgn0040733	BomS6	43255	FBgn0039478	Nep5	other	low	2	Prediction	AFM prediction (receptor, domain)	secreted;	yes (SignalP6)	membrane;	yes (deepTMHMM,TMHMM2)						yes (Paralog score>1)
50207	FBgn0040734	BomS5	43255	FBgn0039478	Nep5	other	low	2	Prediction	AFM prediction (receptor, domain)	secreted;	yes (SignalP6)	membrane;	yes (deepTMHMM,TMHMM2)						yes (Paralog score>1)
50209	FBgn0040736	BomS3	43255	FBgn0039478	Nep5	other	low	2	Prediction	AFM prediction (receptor, domain)	secreted;	yes (SignalP6)	membrane;	yes (deepTMHMM,TMHMM2)						yes (Paralog score>1)
64879	FBgn0043025	Adgf-A2	43255	FBgn0039478	Nep5	other	moderate	2	Prediction	AFM prediction (receptor, domain)	secreted;		membrane;	yes (deepTMHMM,TMHMM2)					yes (Paralog score>1)	yes (Paralog score>1)
38419	FBgn0283461	Drs	43255	FBgn0039478	Nep5	other	low	2	Prediction	AFM prediction (receptor, domain)	secreted;	yes (SignalP6)	membrane;	yes (deepTMHMM,TMHMM2)						yes (Paralog score>1)
42313	FBgn0000463	Delta	43356	FBgn0039564	Nep7	other	low	2	Prediction	AFM prediction (receptor, domain)	receptor ligand activity;	yes (SignalP6)	membrane;							yes (Paralog score>1)
49802	FBgn0025583	BomS2	43356	FBgn0039564	Nep7	other	low	2	Prediction	AFM prediction (receptor, domain)	secreted;	yes (SignalP6)	membrane;							yes (Paralog score>1)
37100	FBgn0034329	BomS1	43356	FBgn0039564	Nep7	other	low	2	Prediction	AFM prediction (receptor, domain)	secreted;	yes (SignalP6)	membrane;							yes (Paralog score>1)
39976	FBgn0036752	Adgf-A	43356	FBgn0039564	Nep7	other	low	2	Prediction	AFM prediction (receptor, domain)	secreted;	yes (SignalP6)	membrane;							yes (Paralog score>1)
50206	FBgn0040733	BomS6	43356	FBgn0039564	Nep7	other	low	2	Prediction	AFM prediction (receptor, domain)	secreted;	yes (SignalP6)	membrane;							yes (Paralog score>1)
50209	FBgn0040736	BomS3	43356	FBgn0039564	Nep7	other	low	2	Prediction	AFM prediction (receptor, domain)	secreted;	yes (SignalP6)	membrane;							yes (Paralog score>1)
32813	FBgn0004956	upd1	43394	FBgn0039596	CG10000	other	low	2	Prediction	AFM prediction (receptor, domain)	extracellular matrix/space;	yes (SignalP6)	membrane;	yes (deepTMHMM,TMHMM2)
32317	FBgn0030501	BthD	43394	FBgn0039596	CG10000	other	low	2	Prediction	AFM prediction (receptor, domain)	secreted;		membrane;	yes (deepTMHMM,TMHMM2)						yes (Paralog score>1)
32317	FBgn0030501	BthD	43408	FBgn0039609	Nepl17	other	low	2	Prediction	AFM prediction (receptor, domain)	secreted;		membrane;	yes (TMHMM2)						yes (Paralog score>1)
35019	FBgn0032612	CG13282	43408	FBgn0039609	Nepl17	other	low	2	Prediction	AFM prediction (receptor, domain)	secreted;	yes (SignalP6)	membrane;	yes (TMHMM2)						yes (Paralog score>1)
117462	FBgn0044812	TotC	43408	FBgn0039609	Nepl17	other	low	2	Prediction	AFM prediction (receptor, domain)	secreted;	yes (SignalP6)	membrane;	yes (TMHMM2)
31304	FBgn0003374	Sgs4	43410	FBgn0039611	Nepl18	other	low	2	Prediction	AFM prediction (receptor, domain)	secreted;	yes (SignalP6)	membrane;							yes (Paralog score>1)
31855	FBgn0030099	CG12056	43410	FBgn0039611	Nepl18	other	low	2	Prediction	AFM prediction (receptor, domain)	secreted;		membrane;							yes (Paralog score>1)
32317	FBgn0030501	BthD	43410	FBgn0039611	Nepl18	other	low	2	Prediction	AFM prediction (receptor, domain)	secreted;		membrane;							yes (Paralog score>1)
50206	FBgn0040733	BomS6	43410	FBgn0039611	Nepl18	other	low	2	Prediction	AFM prediction (receptor, domain)	secreted;	yes (SignalP6)	membrane;							yes (Paralog score>1)
50209	FBgn0040736	BomS3	43410	FBgn0039611	Nepl18	other	low	2	Prediction	AFM prediction (receptor, domain)	secreted;	yes (SignalP6)	membrane;							yes (Paralog score>1)
39149	FBgn0044051	Ilp1	43410	FBgn0039611	Nepl18	other	low	2	Prediction	AFM prediction (receptor, domain)	secreted;neuropeptide;	yes (SignalP6)	membrane;
38419	FBgn0283461	Drs	43410	FBgn0039611	Nepl18	other	low	2	Prediction	AFM prediction (receptor, domain)	secreted;	yes (SignalP6)	membrane;							yes (Paralog score>1)
44121	FBgn0028396	TotA	43411	FBgn0039612	Nepl19	other	low	2	Prediction	AFM prediction (receptor, domain)	secreted;	yes (SignalP6)	membrane;
32317	FBgn0030501	BthD	43411	FBgn0039612	Nepl19	other	low	2	Prediction	AFM prediction (receptor, domain)	secreted;		membrane;							yes (Paralog score>1)
42313	FBgn0000463	Delta	43412	FBgn0039613	Nepl20	other	low	2	Prediction	AFM prediction (receptor, domain)	receptor ligand activity;	yes (SignalP6)	membrane;							yes (Paralog score>1)
35913	FBgn0011746	ana	43412	FBgn0039613	Nepl20	other	low	2	Prediction	AFM prediction (receptor, domain)	secreted;	yes (SignalP6)	membrane;							yes (Paralog score>1)
49802	FBgn0025583	BomS2	43412	FBgn0039613	Nepl20	other	low	2	Prediction	AFM prediction (receptor, domain)	secreted;	yes (SignalP6)	membrane;							yes (Paralog score>1)
31855	FBgn0030099	CG12056	43412	FBgn0039613	Nepl20	other	low	2	Prediction	AFM prediction (receptor, domain)	secreted;		membrane;							yes (Paralog score>1)
37100	FBgn0034329	BomS1	43412	FBgn0039613	Nepl20	other	low	2	Prediction	AFM prediction (receptor, domain)	secreted;	yes (SignalP6)	membrane;							yes (Paralog score>1)
50206	FBgn0040733	BomS6	43412	FBgn0039613	Nepl20	other	low	2	Prediction	AFM prediction (receptor, domain)	secreted;	yes (SignalP6)	membrane;							yes (Paralog score>1)
50207	FBgn0040734	BomS5	43412	FBgn0039613	Nepl20	other	low	2	Prediction	AFM prediction (receptor, domain)	secreted;	yes (SignalP6)	membrane;							yes (Paralog score>1)
50209	FBgn0040736	BomS3	43412	FBgn0039613	Nepl20	other	low	2	Prediction	AFM prediction (receptor, domain)	secreted;	yes (SignalP6)	membrane;							yes (Paralog score>1)
32317	FBgn0030501	BthD	43425	FBgn0039625	beta4GalNAcTB	other	low	2	Prediction	AFM prediction (receptor, domain)	secreted;		membrane;	yes (deepTMHMM,TMHMM2)						yes (Paralog score>1)
41248	FBgn0025879	Timp	43501	FBgn0039688	Kul	other	low	2	Prediction	AFM prediction (receptor, domain)	secreted;	yes (SignalP6)	membrane;cell-cell adhesion;	yes (deepTMHMM,TMHMM2)						yes (Paralog score>1)
44121	FBgn0028396	TotA	43501	FBgn0039688	Kul	other	low	2	Prediction	AFM prediction (receptor, domain)	secreted;	yes (SignalP6)	membrane;cell-cell adhesion;	yes (deepTMHMM,TMHMM2)
32317	FBgn0030501	BthD	43501	FBgn0039688	Kul	other	low	2	Prediction	AFM prediction (receptor, domain)	secreted;		membrane;cell-cell adhesion;	yes (deepTMHMM,TMHMM2)						yes (Paralog score>1)
43614	FBgn0039770	CG15537	43501	FBgn0039688	Kul	other	low	2	Prediction	AFM prediction (receptor, domain)	secreted;	yes (SignalP6)	membrane;cell-cell adhesion;	yes (deepTMHMM,TMHMM2)
32317	FBgn0030501	BthD	43528	FBgn0039709	Cad99C	other	low	2	Prediction	AFM prediction (receptor, domain)	secreted;		membrane;cell-cell adhesion;	yes (deepTMHMM,TMHMM2)
33413	FBgn0031412	CG16995	43528	FBgn0039709	Cad99C	other	low	2	Prediction	AFM prediction (receptor, domain)	secreted;		membrane;cell-cell adhesion;	yes (deepTMHMM,TMHMM2)
38728	FBgn0035697	CG10163	43528	FBgn0039709	Cad99C	other	low	2	Prediction	AFM prediction (receptor, domain)	secreted;	yes (SignalP6)	membrane;cell-cell adhesion;	yes (deepTMHMM,TMHMM2)
41248	FBgn0025879	Timp	43558	FBgn0039734	Tace	other	low	2	Prediction	AFM prediction (receptor, domain)	secreted;	yes (SignalP6)	membrane;cell-cell adhesion;	yes (deepTMHMM,TMHMM2)						yes (Paralog score>1)
32317	FBgn0030501	BthD	43558	FBgn0039734	Tace	other	low	2	Prediction	AFM prediction (receptor, domain)	secreted;		membrane;cell-cell adhesion;	yes (deepTMHMM,TMHMM2)						yes (Paralog score>1)
32317	FBgn0030501	BthD	43563	FBgn0039738	Mgat2	other	low	2	Prediction	AFM prediction (receptor, domain)	secreted;		membrane;	yes (deepTMHMM,TMHMM2)
44631	FBgn0015010	Ag5r	43824	FBgn0039928	Cals	other	moderate	2	Prediction	AFM prediction (receptor, domain)	secreted;	yes (SignalP6)	membrane;cell-cell junction;cell-cell adhesion;	yes (deepTMHMM,TMHMM2)					yes (Paralog score>1)
44079	FBgn0020508	Ag5r2	43824	FBgn0039928	Cals	other	moderate	2	Prediction	AFM prediction (receptor, domain)	secreted;	yes (SignalP6)	membrane;cell-cell junction;cell-cell adhesion;	yes (deepTMHMM,TMHMM2)					yes (Paralog score>1)
32317	FBgn0030501	BthD	43824	FBgn0039928	Cals	other	low	2	Prediction	AFM prediction (receptor, domain)	secreted;		membrane;cell-cell junction;cell-cell adhesion;	yes (deepTMHMM,TMHMM2)
32317	FBgn0030501	BthD	30970	FBgn0040373	CG3038	other	low	2	Prediction	AFM prediction (receptor, domain)	secreted;		membrane;	yes (deepTMHMM,TMHMM2)						yes (Paralog score>1)
38419	FBgn0283461	Drs	30970	FBgn0040373	CG3038	other	low	2	Prediction	AFM prediction (receptor, domain)	secreted;	yes (SignalP6)	membrane;	yes (deepTMHMM,TMHMM2)
32317	FBgn0030501	BthD	53425	FBgn0040505	Alk	other	low	2	Prediction	AFM prediction (receptor, domain)	secreted;		membrane;cell-cell junction;cell-cell adhesion;	yes (deepTMHMM,TMHMM2)	neuromuscular junction (receptor)					yes (Paralog score>1)
44079	FBgn0020508	Ag5r2	37861	FBgn0041706	CG3253	other	low	2	Prediction	AFM prediction (receptor, domain)	secreted;	yes (SignalP6)	membrane;
32317	FBgn0030501	BthD	37861	FBgn0041706	CG3253	other	low	2	Prediction	AFM prediction (receptor, domain)	secreted;		membrane;
44121	FBgn0028396	TotA	32976	FBgn0043903	dome	other	low	2	Prediction	AFM prediction (receptor, domain)	secreted;	yes (SignalP6)	membrane;	yes (deepTMHMM,TMHMM2)
32317	FBgn0030501	BthD	32976	FBgn0043903	dome	other	low	2	Prediction	AFM prediction (receptor, domain)	secreted;		membrane;	yes (deepTMHMM,TMHMM2)
49802	FBgn0025583	BomS2	3355171	FBgn0044872	FucTC	other	low	2	Prediction	AFM prediction (receptor, domain)	secreted;	yes (SignalP6)	membrane;	yes (deepTMHMM,TMHMM2)
32317	FBgn0030501	BthD	3355171	FBgn0044872	FucTC	other	low	2	Prediction	AFM prediction (receptor, domain)	secreted;		membrane;	yes (deepTMHMM,TMHMM2)						yes (Paralog score>1)
37100	FBgn0034329	BomS1	3355171	FBgn0044872	FucTC	other	low	2	Prediction	AFM prediction (receptor, domain)	secreted;	yes (SignalP6)	membrane;	yes (deepTMHMM,TMHMM2)
50206	FBgn0040733	BomS6	3355171	FBgn0044872	FucTC	other	low	2	Prediction	AFM prediction (receptor, domain)	secreted;	yes (SignalP6)	membrane;	yes (deepTMHMM,TMHMM2)
50207	FBgn0040734	BomS5	3355171	FBgn0044872	FucTC	other	low	2	Prediction	AFM prediction (receptor, domain)	secreted;	yes (SignalP6)	membrane;	yes (deepTMHMM,TMHMM2)
48316	FBgn0003863	alphaTry	32556	FBgn0045073	Stim	other	moderate	2	Prediction	AFM prediction (receptor, domain)	secreted;	yes (SignalP6)	membrane;	yes (deepTMHMM,TMHMM2)					yes (Paralog score>1)
48343	FBgn0010358	deltaTry	32556	FBgn0045073	Stim	other	moderate	2	Prediction	AFM prediction (receptor, domain)	secreted;	yes (SignalP6)	membrane;	yes (deepTMHMM,TMHMM2)					yes (Paralog score>1)
44631	FBgn0015010	Ag5r	32556	FBgn0045073	Stim	other	moderate	2	Prediction	AFM prediction (receptor, domain)	secreted;	yes (SignalP6)	membrane;	yes (deepTMHMM,TMHMM2)					yes (Paralog score>1)
43811	FBgn0026199	myo	32556	FBgn0045073	Stim	other	low	2	Prediction	AFM prediction (receptor, domain)	secreted;		membrane;	yes (deepTMHMM,TMHMM2)
31747	FBgn0030013	GIIIspla2	32556	FBgn0045073	Stim	other	low	2	Prediction	AFM prediction (receptor, domain)	secreted;	yes (SignalP6)	membrane;	yes (deepTMHMM,TMHMM2)
32099	FBgn0030310	PGRP-SA	32556	FBgn0045073	Stim	other	moderate	2	Prediction	AFM prediction (receptor, domain)	secreted;	yes (SignalP6)	membrane;	yes (deepTMHMM,TMHMM2)					yes (Paralog score>1)
32317	FBgn0030501	BthD	32556	FBgn0045073	Stim	other	low	2	Prediction	AFM prediction (receptor, domain)	secreted;		membrane;	yes (deepTMHMM,TMHMM2)
33413	FBgn0031412	CG16995	32556	FBgn0045073	Stim	other	moderate	2	Prediction	AFM prediction (receptor, domain)	secreted;		membrane;	yes (deepTMHMM,TMHMM2)					yes (Paralog score>1)
37266	FBgn0034470	Obp56d	32556	FBgn0045073	Stim	other	low	2	Prediction	AFM prediction (receptor, domain)	secreted;	yes (SignalP6)	membrane;	yes (deepTMHMM,TMHMM2)
39150	FBgn0036046	Ilp2	32556	FBgn0045073	Stim	other	low	2	Prediction	AFM prediction (receptor, domain)	secreted;neuropeptide;	yes (SignalP6)	membrane;	yes (deepTMHMM,TMHMM2)
43614	FBgn0039770	CG15537	32556	FBgn0045073	Stim	other	low	2	Prediction	AFM prediction (receptor, domain)	secreted;	yes (SignalP6)	membrane;	yes (deepTMHMM,TMHMM2)
35862	FBgn0043575	PGRP-SC2	32556	FBgn0045073	Stim	other	moderate	2	Prediction	AFM prediction (receptor, domain)	secreted;	yes (SignalP6)	membrane;	yes (deepTMHMM,TMHMM2)					yes (Paralog score>1)
42784	FBgn0051145	CG31145	32556	FBgn0045073	Stim	other	low	2	Prediction	AFM prediction (receptor, domain)	secreted;		membrane;	yes (deepTMHMM,TMHMM2)
10178796	FBgn0261848	CG42780	32556	FBgn0045073	Stim	other	moderate	2	Prediction	AFM prediction (receptor, domain)	secreted;	yes (SignalP6)	membrane;	yes (deepTMHMM,TMHMM2)					yes (Paralog score>1)
34189	FBgn0016122	Acer	42996	FBgn0045866	bai	other	low	2	Prediction	AFM prediction (receptor, domain)	secreted;	yes (SignalP6)	membrane;	yes (deepTMHMM,TMHMM2)
32317	FBgn0030501	BthD	42996	FBgn0045866	bai	other	low	2	Prediction	AFM prediction (receptor, domain)	secreted;		membrane;	yes (deepTMHMM,TMHMM2)						yes (Paralog score>1)
64879	FBgn0043025	Adgf-A2	42996	FBgn0045866	bai	other	low	2	Prediction	AFM prediction (receptor, domain)	secreted;		membrane;	yes (deepTMHMM,TMHMM2)
32317	FBgn0030501	BthD	318600	FBgn0046685	Wsck	other	low	2	Prediction	AFM prediction (receptor, domain)	secreted;		membrane;	yes (deepTMHMM,TMHMM2)
43614	FBgn0039770	CG15537	318600	FBgn0046685	Wsck	other	low	2	Prediction	AFM prediction (receptor, domain)	secreted;	yes (SignalP6)	membrane;	yes (deepTMHMM,TMHMM2)
32317	FBgn0030501	BthD	246408	FBgn0050036	CG30036	other	low	2	Prediction	AFM prediction (receptor, domain)	secreted;		membrane;							yes (Paralog score>1)
32317	FBgn0030501	BthD	246409	FBgn0050037	CG30037	other	low	2	Prediction	AFM prediction (receptor, domain)	secreted;		membrane;	yes (deepTMHMM,TMHMM2)						yes (Paralog score>1)
32317	FBgn0030501	BthD	246627	FBgn0050463	Pgant9	other	low	2	Prediction	AFM prediction (receptor, domain)	secreted;		membrane;	yes (deepTMHMM,TMHMM2)						yes (Paralog score>1)
33429	FBgn0031426	CG18641	246627	FBgn0050463	Pgant9	other	low	2	Prediction	AFM prediction (receptor, domain)	secreted;	yes (SignalP6)	membrane;	yes (deepTMHMM,TMHMM2)
32317	FBgn0030501	BthD	43688	FBgn0051004	mesh	other	low	2	Prediction	AFM prediction (receptor, domain)	secreted;		membrane;cell-cell junction;cell-cell adhesion;	yes (deepTMHMM,TMHMM2)
32317	FBgn0030501	BthD	42784	FBgn0051145	CG31145	other	low	2	Prediction	AFM prediction (receptor, domain)	secreted;		membrane;	yes (deepTMHMM,TMHMM2)
39152	FBgn0044049	Ilp4	42784	FBgn0051145	CG31145	other	low	2	Prediction	AFM prediction (receptor, domain)	secreted;neuropeptide;	yes (SignalP6)	membrane;	yes (deepTMHMM,TMHMM2)
42784	FBgn0051145	CG31145	42784	FBgn0051145	CG31145	other	low	2	Prediction	AFM prediction (receptor, domain)	secreted;		membrane;	yes (deepTMHMM,TMHMM2)
33432	FBgn0000490	dpp	41927	FBgn0051183	CG31183	other	low	2	Prediction	AFM prediction (receptor, domain)	secreted;	yes (SignalP6)	membrane;	yes (deepTMHMM,TMHMM2)
32317	FBgn0030501	BthD	41927	FBgn0051183	CG31183	other	low	2	Prediction	AFM prediction (receptor, domain)	secreted;		membrane;	yes (deepTMHMM,TMHMM2)						yes (Paralog score>1)
38728	FBgn0035697	CG10163	41927	FBgn0051183	CG31183	other	low	2	Prediction	AFM prediction (receptor, domain)	secreted;	yes (SignalP6)	membrane;	yes (deepTMHMM,TMHMM2)
32317	FBgn0030501	BthD	33568	FBgn0051776	CG31776	other	low	2	Prediction	AFM prediction (receptor, domain)	secreted;		membrane;	yes (deepTMHMM,TMHMM2)						yes (Paralog score>1)
32317	FBgn0030501	BthD	318941	FBgn0051787	CG31787	other	low	2	Prediction	AFM prediction (receptor, domain)	secreted;		membrane;	yes (deepTMHMM,TMHMM2)						yes (Paralog score>1)
33413	FBgn0031412	CG16995	318941	FBgn0051787	CG31787	other	low	2	Prediction	AFM prediction (receptor, domain)	secreted;		membrane;	yes (deepTMHMM,TMHMM2)
35862	FBgn0043575	PGRP-SC2	318941	FBgn0051787	CG31787	other	low	2	Prediction	AFM prediction (receptor, domain)	secreted;	yes (SignalP6)	membrane;	yes (deepTMHMM,TMHMM2)
33405	FBgn0264979	CG4267	318941	FBgn0051787	CG31787	other	low	2	Prediction	AFM prediction (receptor, domain)	secreted;	yes (SignalP6)	membrane;	yes (deepTMHMM,TMHMM2)						yes (Paralog score>1)
32040	FBgn0030262	Vago	261610	FBgn0051956	Pgant4	other	low	2	Prediction	AFM prediction (receptor, domain)	secreted;	yes (SignalP6)	membrane;	yes (deepTMHMM,TMHMM2)
32317	FBgn0030501	BthD	261610	FBgn0051956	Pgant4	other	low	2	Prediction	AFM prediction (receptor, domain)	secreted;		membrane;	yes (deepTMHMM,TMHMM2)						yes (Paralog score>1)
34558	FBgn0014076	Vm32E	317926	FBgn0052225	CG32225	other	low	2	Prediction	AFM prediction (receptor, domain)	secreted;	yes (SignalP6)	membrane;	yes (deepTMHMM,TMHMM2)
32317	FBgn0030501	BthD	317926	FBgn0052225	CG32225	other	low	2	Prediction	AFM prediction (receptor, domain)	secreted;		membrane;	yes (deepTMHMM,TMHMM2)						yes (Paralog score>1)
32805	FBgn0030904	upd2	317926	FBgn0052225	CG32225	other	low	2	Prediction	AFM prediction (receptor, domain)	extracellular matrix/space;	yes (SignalP6)	membrane;	yes (deepTMHMM,TMHMM2)
38496	FBgn0035501	CG1299	317926	FBgn0052225	CG32225	other	low	2	Prediction	AFM prediction (receptor, domain)	secreted;	yes (SignalP6)	membrane;	yes (deepTMHMM,TMHMM2)						yes (Paralog score>1)
43614	FBgn0039770	CG15537	317926	FBgn0052225	CG32225	other	low	2	Prediction	AFM prediction (receptor, domain)	secreted;	yes (SignalP6)	membrane;	yes (deepTMHMM,TMHMM2)
44079	FBgn0020508	Ag5r2	40396	FBgn0052441	EMC10	other	moderate	2	Prediction	AFM prediction (receptor, domain)	secreted;	yes (SignalP6)	membrane;	yes (deepTMHMM,TMHMM2)					yes (Paralog score>1)
32317	FBgn0030501	BthD	40396	FBgn0052441	EMC10	other	low	2	Prediction	AFM prediction (receptor, domain)	secreted;		membrane;	yes (deepTMHMM,TMHMM2)
39152	FBgn0044049	Ilp4	40396	FBgn0052441	EMC10	other	low	2	Prediction	AFM prediction (receptor, domain)	secreted;neuropeptide;	yes (SignalP6)	membrane;	yes (deepTMHMM,TMHMM2)
10178796	FBgn0261848	CG42780	40396	FBgn0052441	EMC10	other	moderate	2	Prediction	AFM prediction (receptor, domain)	secreted;	yes (SignalP6)	membrane;	yes (deepTMHMM,TMHMM2)					yes (Paralog score>1)
32040	FBgn0030262	Vago	318890	FBgn0053105	p24-2	other	low	2	Prediction	AFM prediction (receptor, domain)	secreted;	yes (SignalP6)	membrane;	yes (deepTMHMM,TMHMM2)						yes (Paralog score>1)
32317	FBgn0030501	BthD	318890	FBgn0053105	p24-2	other	low	2	Prediction	AFM prediction (receptor, domain)	secreted;		membrane;	yes (deepTMHMM,TMHMM2)						yes (Paralog score>1)
39149	FBgn0044051	Ilp1	318890	FBgn0053105	p24-2	other	low	2	Prediction	AFM prediction (receptor, domain)	secreted;neuropeptide;	yes (SignalP6)	membrane;	yes (deepTMHMM,TMHMM2)
33405	FBgn0264979	CG4267	318890	FBgn0053105	p24-2	other	low	2	Prediction	AFM prediction (receptor, domain)	secreted;	yes (SignalP6)	membrane;	yes (deepTMHMM,TMHMM2)						yes (Paralog score>1)
32317	FBgn0030501	BthD	36279	FBgn0053145	GalT1	other	low	2	Prediction	AFM prediction (receptor, domain)	secreted;		membrane;	yes (deepTMHMM,TMHMM2)						yes (Paralog score>1)
33806	FBgn0031737	obst-E	36279	FBgn0053145	GalT1	other	low	2	Prediction	AFM prediction (receptor, domain)	secreted;	yes (SignalP6)	membrane;	yes (deepTMHMM,TMHMM2)
32317	FBgn0030501	BthD	2768916	FBgn0053303	CG33303	other	low	2	Prediction	AFM prediction (receptor, domain)	secreted;		membrane;	yes (deepTMHMM,TMHMM2)
32317	FBgn0030501	BthD	2768910	FBgn0053310	CG33310	other	low	2	Prediction	AFM prediction (receptor, domain)	secreted;		membrane;	yes (deepTMHMM,TMHMM2)						yes (Paralog score>1)
50208	FBgn0040735	BomT2	2768910	FBgn0053310	CG33310	other	low	2	Prediction	AFM prediction (receptor, domain)	secreted;	yes (SignalP6)	membrane;	yes (deepTMHMM,TMHMM2)
38999	FBgn0000355	Cp15	38698	FBgn0061492	loj	other	low	2	Prediction	AFM prediction (receptor, domain)	secreted;	yes (SignalP6)	membrane;	yes (deepTMHMM,TMHMM2)
31220	FBgn0044047	Ilp6	38698	FBgn0061492	loj	other	low	2	Prediction	AFM prediction (receptor, domain)	secreted;neuropeptide;	yes (SignalP6)	membrane;	yes (deepTMHMM,TMHMM2)
32317	FBgn0030501	BthD	251900	FBgn0066114	GlcAT-I	other	low	2	Prediction	AFM prediction (receptor, domain)	secreted;		membrane;	yes (deepTMHMM,TMHMM2)						yes (Paralog score>1)
32317	FBgn0030501	BthD	41177	FBgn0069242	eca	other	low	2	Prediction	AFM prediction (receptor, domain)	secreted;		membrane;	yes (deepTMHMM,TMHMM2)						yes (Paralog score>1)
33405	FBgn0264979	CG4267	41177	FBgn0069242	eca	other	low	2	Prediction	AFM prediction (receptor, domain)	secreted;	yes (SignalP6)	membrane;	yes (deepTMHMM,TMHMM2)						yes (Paralog score>1)
31855	FBgn0030099	CG12056	42820	FBgn0085384	CG34355	other	low	2	Prediction	AFM prediction (receptor, domain)	secreted;		membrane;	yes (deepTMHMM,TMHMM2)
32317	FBgn0030501	BthD	42820	FBgn0085384	CG34355	other	low	2	Prediction	AFM prediction (receptor, domain)	secreted;		membrane;	yes (deepTMHMM,TMHMM2)
33429	FBgn0031426	CG18641	42820	FBgn0085384	CG34355	other	low	2	Prediction	AFM prediction (receptor, domain)	secreted;	yes (SignalP6)	membrane;	yes (deepTMHMM,TMHMM2)
38998	FBgn0000357	Cp18	32312	FBgn0086674	Tpst	other	low	2	Prediction	AFM prediction (receptor, domain)	secreted;	yes (SignalP6)	membrane;	yes (deepTMHMM,TMHMM2)
31328	FBgn0044046	Ilp7	32312	FBgn0086674	Tpst	other	low	2	Prediction	AFM prediction (receptor, domain)	secreted;neuropeptide;	yes (SignalP6)	membrane;	yes (deepTMHMM,TMHMM2)
44079	FBgn0020508	Ag5r2	31957	FBgn0259170	alpha-Man-Ia	other	moderate	2	Prediction	AFM prediction (receptor, domain)	secreted;	yes (SignalP6)	membrane;	yes (deepTMHMM,TMHMM2)					yes (Paralog score>1)
32040	FBgn0030262	Vago	31957	FBgn0259170	alpha-Man-Ia	other	low	2	Prediction	AFM prediction (receptor, domain)	secreted;	yes (SignalP6)	membrane;	yes (deepTMHMM,TMHMM2)
32317	FBgn0030501	BthD	31957	FBgn0259170	alpha-Man-Ia	other	low	2	Prediction	AFM prediction (receptor, domain)	secreted;		membrane;	yes (deepTMHMM,TMHMM2)
33429	FBgn0031426	CG18641	31957	FBgn0259170	alpha-Man-Ia	other	low	2	Prediction	AFM prediction (receptor, domain)	secreted;	yes (SignalP6)	membrane;	yes (deepTMHMM,TMHMM2)
37100	FBgn0034329	BomS1	31957	FBgn0259170	alpha-Man-Ia	other	low	2	Prediction	AFM prediction (receptor, domain)	secreted;	yes (SignalP6)	membrane;	yes (deepTMHMM,TMHMM2)
50206	FBgn0040733	BomS6	31957	FBgn0259170	alpha-Man-Ia	other	low	2	Prediction	AFM prediction (receptor, domain)	secreted;	yes (SignalP6)	membrane;	yes (deepTMHMM,TMHMM2)
50207	FBgn0040734	BomS5	31957	FBgn0259170	alpha-Man-Ia	other	low	2	Prediction	AFM prediction (receptor, domain)	secreted;	yes (SignalP6)	membrane;	yes (deepTMHMM,TMHMM2)
50209	FBgn0040736	BomS3	31957	FBgn0259170	alpha-Man-Ia	other	low	2	Prediction	AFM prediction (receptor, domain)	secreted;	yes (SignalP6)	membrane;	yes (deepTMHMM,TMHMM2)
246647	FBgn0050488	antr	31957	FBgn0259170	alpha-Man-Ia	other	moderate	2	Prediction	AFM prediction (receptor, domain)	secreted;	yes (SignalP6)	membrane;	yes (deepTMHMM,TMHMM2)					yes (Paralog score>1)
10178796	FBgn0261848	CG42780	31957	FBgn0259170	alpha-Man-Ia	other	moderate	2	Prediction	AFM prediction (receptor, domain)	secreted;	yes (SignalP6)	membrane;	yes (deepTMHMM,TMHMM2)					yes (Paralog score>1)
38419	FBgn0283461	Drs	31957	FBgn0259170	alpha-Man-Ia	other	low	2	Prediction	AFM prediction (receptor, domain)	secreted;	yes (SignalP6)	membrane;	yes (deepTMHMM,TMHMM2)
44631	FBgn0015010	Ag5r	7354466	FBgn0259244	CG42342	other	moderate	2	Prediction	AFM prediction (receptor, domain)	secreted;	yes (SignalP6)	membrane;	yes (deepTMHMM,TMHMM2)					yes (Paralog score>1)
44079	FBgn0020508	Ag5r2	7354466	FBgn0259244	CG42342	other	moderate	2	Prediction	AFM prediction (receptor, domain)	secreted;	yes (SignalP6)	membrane;	yes (deepTMHMM,TMHMM2)					yes (Paralog score>1)
43811	FBgn0026199	myo	7354466	FBgn0259244	CG42342	other	low	2	Prediction	AFM prediction (receptor, domain)	secreted;		membrane;	yes (deepTMHMM,TMHMM2)
32317	FBgn0030501	BthD	7354466	FBgn0259244	CG42342	other	low	2	Prediction	AFM prediction (receptor, domain)	secreted;		membrane;	yes (deepTMHMM,TMHMM2)
33413	FBgn0031412	CG16995	7354466	FBgn0259244	CG42342	other	moderate	2	Prediction	AFM prediction (receptor, domain)	secreted;		membrane;	yes (deepTMHMM,TMHMM2)					yes (Paralog score>1)
38728	FBgn0035697	CG10163	7354466	FBgn0259244	CG42342	other	low	2	Prediction	AFM prediction (receptor, domain)	secreted;	yes (SignalP6)	membrane;	yes (deepTMHMM,TMHMM2)
10178796	FBgn0261848	CG42780	7354466	FBgn0259244	CG42342	other	moderate	2	Prediction	AFM prediction (receptor, domain)	secreted;	yes (SignalP6)	membrane;	yes (deepTMHMM,TMHMM2)					yes (Paralog score>1)
48343	FBgn0010358	deltaTry	42896	FBgn0259685	crb	other	moderate	2	Prediction	AFM prediction (receptor, domain)	secreted;	yes (SignalP6)	membrane;cell-cell junction;cell-cell adhesion;	yes (deepTMHMM,TMHMM2)					yes (Paralog score>1)
41248	FBgn0025879	Timp	42896	FBgn0259685	crb	other	low	2	Prediction	AFM prediction (receptor, domain)	secreted;	yes (SignalP6)	membrane;cell-cell junction;cell-cell adhesion;	yes (deepTMHMM,TMHMM2)
32317	FBgn0030501	BthD	42896	FBgn0259685	crb	other	low	2	Prediction	AFM prediction (receptor, domain)	secreted;		membrane;cell-cell junction;cell-cell adhesion;	yes (deepTMHMM,TMHMM2)						yes (Paralog score>1)
33429	FBgn0031426	CG18641	42896	FBgn0259685	crb	other	moderate	2	Prediction	AFM prediction (receptor, domain)	secreted;	yes (SignalP6)	membrane;cell-cell junction;cell-cell adhesion;	yes (deepTMHMM,TMHMM2)					yes (Paralog score>1)
37533	FBgn0034705	CG11170	42896	FBgn0259685	crb	other	low	2	Prediction	AFM prediction (receptor, domain)	secreted;	yes (SignalP6)	membrane;cell-cell junction;cell-cell adhesion;	yes (deepTMHMM,TMHMM2)
37938	FBgn0035039	Adck1	42896	FBgn0259685	crb	other	low	2	Prediction	AFM prediction (receptor, domain)			membrane;cell-cell junction;cell-cell adhesion;	yes (deepTMHMM,TMHMM2)
38728	FBgn0035697	CG10163	42896	FBgn0259685	crb	other	moderate	2	Prediction	AFM prediction (receptor, domain)	secreted;	yes (SignalP6)	membrane;cell-cell junction;cell-cell adhesion;	yes (deepTMHMM,TMHMM2)					yes (Paralog score>1)
42784	FBgn0051145	CG31145	42896	FBgn0259685	crb	other	low	2	Prediction	AFM prediction (receptor, domain)	secreted;		membrane;cell-cell junction;cell-cell adhesion;	yes (deepTMHMM,TMHMM2)
38419	FBgn0283461	Drs	42896	FBgn0259685	crb	other	low	2	Prediction	AFM prediction (receptor, domain)	secreted;	yes (SignalP6)	membrane;cell-cell junction;cell-cell adhesion;	yes (deepTMHMM,TMHMM2)
33432	FBgn0000490	dpp	33893	FBgn0259716	Nepl6	other	low	2	Prediction	AFM prediction (receptor, domain)	secreted;	yes (SignalP6)	membrane;cell-cell adhesion;
41248	FBgn0025879	Timp	33893	FBgn0259716	Nepl6	other	low	2	Prediction	AFM prediction (receptor, domain)	secreted;	yes (SignalP6)	membrane;cell-cell adhesion;
33429	FBgn0031426	CG18641	33893	FBgn0259716	Nepl6	other	moderate	2	Prediction	AFM prediction (receptor, domain)	secreted;	yes (SignalP6)	membrane;cell-cell adhesion;						yes (Paralog score>1)	yes (Paralog score>1)
35019	FBgn0032612	CG13282	33893	FBgn0259716	Nepl6	other	moderate	2	Prediction	AFM prediction (receptor, domain)	secreted;	yes (SignalP6)	membrane;cell-cell adhesion;						yes (Paralog score>1)	yes (Paralog score>1)
39976	FBgn0036752	Adgf-A	33893	FBgn0259716	Nepl6	other	low	2	Prediction	AFM prediction (receptor, domain)	secreted;	yes (SignalP6)	membrane;cell-cell adhesion;							yes (Paralog score>1)
32317	FBgn0030501	BthD	34772	FBgn0259984	kuz	other	low	2	Prediction	AFM prediction (receptor, domain)	secreted;		membrane;	yes (deepTMHMM,TMHMM2)						yes (Paralog score>1)
32317	FBgn0030501	BthD	36526	FBgn0261041	stj	other	low	2	Prediction	AFM prediction (receptor, domain)	secreted;		membrane;cell-cell junction;	yes (TMHMM2)						yes (Paralog score>1)
37533	FBgn0034705	CG11170	36526	FBgn0261041	stj	other	low	2	Prediction	AFM prediction (receptor, domain)	secreted;	yes (SignalP6)	membrane;cell-cell junction;	yes (TMHMM2)
31220	FBgn0044047	Ilp6	36526	FBgn0261041	stj	other	low	2	Prediction	AFM prediction (receptor, domain)	secreted;neuropeptide;	yes (SignalP6)	membrane;cell-cell junction;	yes (TMHMM2)
33432	FBgn0000490	dpp	41302	FBgn0261053	Cad86C	other	low	2	Prediction	AFM prediction (receptor, domain)	secreted;	yes (SignalP6)	membrane;cell-cell junction;cell-cell adhesion;	yes (deepTMHMM,TMHMM2)
32317	FBgn0030501	BthD	41302	FBgn0261053	Cad86C	other	low	2	Prediction	AFM prediction (receptor, domain)	secreted;		membrane;cell-cell junction;cell-cell adhesion;	yes (deepTMHMM,TMHMM2)
43613	FBgn0039769	CG15534	41302	FBgn0261053	Cad86C	other	low	2	Prediction	AFM prediction (receptor, domain)	secreted;	yes (SignalP6)	membrane;cell-cell junction;cell-cell adhesion;	yes (deepTMHMM,TMHMM2)
44079	FBgn0020508	Ag5r2	33866	FBgn0261697	tctn	other	low	2	Prediction	AFM prediction (receptor, domain)	secreted;	yes (SignalP6)	membrane;	yes (TMHMM2)
32317	FBgn0030501	BthD	33866	FBgn0261697	tctn	other	low	2	Prediction	AFM prediction (receptor, domain)	secreted;		membrane;	yes (TMHMM2)
33429	FBgn0031426	CG18641	33866	FBgn0261697	tctn	other	low	2	Prediction	AFM prediction (receptor, domain)	secreted;	yes (SignalP6)	membrane;	yes (TMHMM2)
31304	FBgn0003374	Sgs4	42358	FBgn0261984	Ire1	other	low	2	Prediction	AFM prediction (receptor, domain)	secreted;	yes (SignalP6)	membrane;	yes (deepTMHMM,TMHMM2)
48316	FBgn0003863	alphaTry	42358	FBgn0261984	Ire1	other	moderate	2	Prediction	AFM prediction (receptor, domain)	secreted;	yes (SignalP6)	membrane;	yes (deepTMHMM,TMHMM2)					yes (Paralog score>1)
48343	FBgn0010358	deltaTry	42358	FBgn0261984	Ire1	other	moderate	2	Prediction	AFM prediction (receptor, domain)	secreted;	yes (SignalP6)	membrane;	yes (deepTMHMM,TMHMM2)					yes (Paralog score>1)
32317	FBgn0030501	BthD	42358	FBgn0261984	Ire1	other	low	2	Prediction	AFM prediction (receptor, domain)	secreted;		membrane;	yes (deepTMHMM,TMHMM2)
39149	FBgn0044051	Ilp1	42358	FBgn0261984	Ire1	other	low	2	Prediction	AFM prediction (receptor, domain)	secreted;neuropeptide;	yes (SignalP6)	membrane;	yes (deepTMHMM,TMHMM2)
32317	FBgn0030501	BthD	34951	FBgn0261999	Ca-Ma2d	other	low	2	Prediction	AFM prediction (receptor, domain)	secreted;		membrane;	yes (TMHMM2)						yes (Paralog score>1)
43461	FBgn0039655	CG14507	34951	FBgn0261999	Ca-Ma2d	other	low	2	Prediction	AFM prediction (receptor, domain)	secreted;	yes (SignalP6)	membrane;	yes (TMHMM2)
43618	FBgn0039774	CDase	34951	FBgn0261999	Ca-Ma2d	other	low	2	Prediction	AFM prediction (receptor, domain)	secreted;	yes (SignalP6)	membrane;	yes (TMHMM2)
32317	FBgn0030501	BthD	35071	FBgn0262018	CadN2	other	low	2	Prediction	AFM prediction (receptor, domain)	secreted;		membrane;cell-cell adhesion;	yes (deepTMHMM,TMHMM2)						yes (Paralog score>1)
32317	FBgn0030501	BthD	43222	FBgn0262473	Tl	other	low	2	Prediction	AFM prediction (receptor, domain)	secreted;		membrane;cell-cell adhesion;	yes (deepTMHMM,TMHMM2)						yes (Paralog score>1)
44631	FBgn0015010	Ag5r	35944	FBgn0262515	VhaAC45	other	low	2	Prediction	AFM prediction (receptor, domain)	secreted;	yes (SignalP6)	membrane;	yes (deepTMHMM,TMHMM2)
32317	FBgn0030501	BthD	35944	FBgn0262515	VhaAC45	other	low	2	Prediction	AFM prediction (receptor, domain)	secreted;		membrane;	yes (deepTMHMM,TMHMM2)
41104	FBgn0037671	ATP6AP2	35944	FBgn0262515	VhaAC45	other	low	2	Prediction	AFM prediction (receptor, domain)	secreted;	yes (SignalP6)	membrane;	yes (deepTMHMM,TMHMM2)
48316	FBgn0003863	alphaTry	31555	FBgn0262730	dtn	other	moderate	2	Prediction	AFM prediction (receptor, domain)	secreted;	yes (SignalP6)	membrane;	yes (deepTMHMM,TMHMM2)					yes (Paralog score>1)
48343	FBgn0010358	deltaTry	31555	FBgn0262730	dtn	other	moderate	2	Prediction	AFM prediction (receptor, domain)	secreted;	yes (SignalP6)	membrane;	yes (deepTMHMM,TMHMM2)					yes (Paralog score>1)
32317	FBgn0030501	BthD	31555	FBgn0262730	dtn	other	low	2	Prediction	AFM prediction (receptor, domain)	secreted;		membrane;	yes (deepTMHMM,TMHMM2)
38419	FBgn0283461	Drs	31555	FBgn0262730	dtn	other	low	2	Prediction	AFM prediction (receptor, domain)	secreted;	yes (SignalP6)	membrane;	yes (deepTMHMM,TMHMM2)
48316	FBgn0003863	alphaTry	40815	FBgn0262801	twr	other	low	2	Prediction	AFM prediction (receptor, domain)	secreted;	yes (SignalP6)	membrane;cell-cell adhesion;	yes (deepTMHMM,TMHMM2)
41248	FBgn0025879	Timp	40815	FBgn0262801	twr	other	low	2	Prediction	AFM prediction (receptor, domain)	secreted;	yes (SignalP6)	membrane;cell-cell adhesion;	yes (deepTMHMM,TMHMM2)
32317	FBgn0030501	BthD	40815	FBgn0262801	twr	other	low	2	Prediction	AFM prediction (receptor, domain)	secreted;		membrane;cell-cell adhesion;	yes (deepTMHMM,TMHMM2)
48343	FBgn0010358	deltaTry	43923	FBgn0262870	axo	other	moderate	2	Prediction	AFM prediction (receptor, domain)	secreted;	yes (SignalP6)	membrane;	yes (deepTMHMM,TMHMM2)					yes (Paralog score>1)
32317	FBgn0030501	BthD	43923	FBgn0262870	axo	other	low	2	Prediction	AFM prediction (receptor, domain)	secreted;		membrane;	yes (deepTMHMM,TMHMM2)						yes (Paralog score>1)
33429	FBgn0031426	CG18641	43923	FBgn0262870	axo	other	low	2	Prediction	AFM prediction (receptor, domain)	secreted;	yes (SignalP6)	membrane;	yes (deepTMHMM,TMHMM2)
39150	FBgn0036046	Ilp2	43923	FBgn0262870	axo	other	low	2	Prediction	AFM prediction (receptor, domain)	secreted;neuropeptide;	yes (SignalP6)	membrane;	yes (deepTMHMM,TMHMM2)
31328	FBgn0044046	Ilp7	43923	FBgn0262870	axo	other	low	2	Prediction	AFM prediction (receptor, domain)	secreted;neuropeptide;	yes (SignalP6)	membrane;	yes (deepTMHMM,TMHMM2)
10178796	FBgn0261848	CG42780	43923	FBgn0262870	axo	other	moderate	2	Prediction	AFM prediction (receptor, domain)	secreted;	yes (SignalP6)	membrane;	yes (deepTMHMM,TMHMM2)					yes (Paralog score>1)	yes (Paralog score>1)
49802	FBgn0025583	BomS2	32259	FBgn0263005	Chpf	other	low	2	Prediction	AFM prediction (receptor, domain)	secreted;	yes (SignalP6)	membrane;	yes (deepTMHMM)
32317	FBgn0030501	BthD	32259	FBgn0263005	Chpf	other	low	2	Prediction	AFM prediction (receptor, domain)	secreted;		membrane;	yes (deepTMHMM)						yes (Paralog score>1)
37100	FBgn0034329	BomS1	32259	FBgn0263005	Chpf	other	low	2	Prediction	AFM prediction (receptor, domain)	secreted;	yes (SignalP6)	membrane;	yes (deepTMHMM)
50206	FBgn0040733	BomS6	32259	FBgn0263005	Chpf	other	low	2	Prediction	AFM prediction (receptor, domain)	secreted;	yes (SignalP6)	membrane;	yes (deepTMHMM)
50207	FBgn0040734	BomS5	32259	FBgn0263005	Chpf	other	low	2	Prediction	AFM prediction (receptor, domain)	secreted;	yes (SignalP6)	membrane;	yes (deepTMHMM)
50209	FBgn0040736	BomS3	32259	FBgn0263005	Chpf	other	low	2	Prediction	AFM prediction (receptor, domain)	secreted;	yes (SignalP6)	membrane;	yes (deepTMHMM)
42356	FBgn0014135	bnl	32435	FBgn0264389	opm	other	low	2	Prediction	AFM prediction (receptor, domain)	extracellular matrix/space;		membrane;	yes (deepTMHMM,TMHMM2)
44121	FBgn0028396	TotA	32435	FBgn0264389	opm	other	low	2	Prediction	AFM prediction (receptor, domain)	secreted;	yes (SignalP6)	membrane;	yes (deepTMHMM,TMHMM2)
32317	FBgn0030501	BthD	32435	FBgn0264389	opm	other	low	2	Prediction	AFM prediction (receptor, domain)	secreted;		membrane;	yes (deepTMHMM,TMHMM2)						yes (Paralog score>1)
32317	FBgn0030501	BthD	40382	FBgn0264561	Glg1	other	low	2	Prediction	AFM prediction (receptor, domain)	secreted;		membrane;cell-cell adhesion;	yes (deepTMHMM,TMHMM2)
32317	FBgn0030501	BthD	31792	FBgn0264975	Nrg	other	low	2	Prediction	AFM prediction (receptor, domain)	secreted;		membrane;cell-cell junction;cell-cell adhesion;	yes (deepTMHMM,TMHMM2)
49821	FBgn0011695	EbpIII	38788	FBgn0265296	Dscam2	other	low	2	Prediction	AFM prediction (receptor, domain)	secreted;	yes (SignalP6)	membrane;cell-cell adhesion;	yes (deepTMHMM,TMHMM2)
44631	FBgn0015010	Ag5r	38788	FBgn0265296	Dscam2	other	moderate	2	Prediction	AFM prediction (receptor, domain)	secreted;	yes (SignalP6)	membrane;cell-cell adhesion;	yes (deepTMHMM,TMHMM2)					yes (Paralog score>1)
44079	FBgn0020508	Ag5r2	38788	FBgn0265296	Dscam2	other	moderate	2	Prediction	AFM prediction (receptor, domain)	secreted;	yes (SignalP6)	membrane;cell-cell adhesion;	yes (deepTMHMM,TMHMM2)					yes (Paralog score>1)
44121	FBgn0028396	TotA	38788	FBgn0265296	Dscam2	other	low	2	Prediction	AFM prediction (receptor, domain)	secreted;	yes (SignalP6)	membrane;cell-cell adhesion;	yes (deepTMHMM,TMHMM2)
32099	FBgn0030310	PGRP-SA	38788	FBgn0265296	Dscam2	other	low	2	Prediction	AFM prediction (receptor, domain)	secreted;	yes (SignalP6)	membrane;cell-cell adhesion;	yes (deepTMHMM,TMHMM2)
32317	FBgn0030501	BthD	38788	FBgn0265296	Dscam2	other	low	2	Prediction	AFM prediction (receptor, domain)	secreted;		membrane;cell-cell adhesion;	yes (deepTMHMM,TMHMM2)						yes (Paralog score>1)
33374	FBgn0031381	Npc2a	38788	FBgn0265296	Dscam2	other	low	2	Prediction	AFM prediction (receptor, domain)	secreted;	yes (SignalP6)	membrane;cell-cell adhesion;	yes (deepTMHMM,TMHMM2)
33413	FBgn0031412	CG16995	38788	FBgn0265296	Dscam2	other	moderate	2	Prediction	AFM prediction (receptor, domain)	secreted;		membrane;cell-cell adhesion;	yes (deepTMHMM,TMHMM2)					yes (Paralog score>1)
33429	FBgn0031426	CG18641	38788	FBgn0265296	Dscam2	other	moderate	2	Prediction	AFM prediction (receptor, domain)	secreted;	yes (SignalP6)	membrane;cell-cell adhesion;	yes (deepTMHMM,TMHMM2)					yes (Paralog score>1)
38728	FBgn0035697	CG10163	38788	FBgn0265296	Dscam2	other	moderate	2	Prediction	AFM prediction (receptor, domain)	secreted;	yes (SignalP6)	membrane;cell-cell adhesion;	yes (deepTMHMM,TMHMM2)					yes (Paralog score>1)
43614	FBgn0039770	CG15537	38788	FBgn0265296	Dscam2	other	low	2	Prediction	AFM prediction (receptor, domain)	secreted;	yes (SignalP6)	membrane;cell-cell adhesion;	yes (deepTMHMM,TMHMM2)
117462	FBgn0044812	TotC	38788	FBgn0265296	Dscam2	other	low	2	Prediction	AFM prediction (receptor, domain)	secreted;	yes (SignalP6)	membrane;cell-cell adhesion;	yes (deepTMHMM,TMHMM2)
39000	FBgn0000358	Cp19	36614	FBgn0265974	ttv	other	low	2	Prediction	AFM prediction (receptor, domain)	secreted;	yes (SignalP6)	membrane;	yes (TMHMM2)
32317	FBgn0030501	BthD	36614	FBgn0265974	ttv	other	low	2	Prediction	AFM prediction (receptor, domain)	secreted;		membrane;	yes (TMHMM2)						yes (Paralog score>1)
43618	FBgn0039774	CDase	36614	FBgn0265974	ttv	other	low	2	Prediction	AFM prediction (receptor, domain)	secreted;	yes (SignalP6)	membrane;	yes (TMHMM2)
32317	FBgn0030501	BthD	35512	FBgn0266580	Gp210	other	low	2	Prediction	AFM prediction (receptor, domain)	secreted;		membrane;	yes (deepTMHMM,TMHMM2)
10178796	FBgn0261848	CG42780	35512	FBgn0266580	Gp210	other	low	2	Prediction	AFM prediction (receptor, domain)	secreted;	yes (SignalP6)	membrane;	yes (deepTMHMM,TMHMM2)
32317	FBgn0030501	BthD	42549	FBgn0283499	InR	other	low	2	Prediction	AFM prediction (receptor, domain)	secreted;		membrane;	yes (deepTMHMM)						yes (Paralog score>1)
39976	FBgn0036752	Adgf-A	42549	FBgn0283499	InR	other	low	2	Prediction	AFM prediction (receptor, domain)	secreted;	yes (SignalP6)	membrane;	yes (deepTMHMM)
33432	FBgn0000490	dpp	36033	FBgn0283510	Pal1	other	low	2	Prediction	AFM prediction (receptor, domain)	secreted;	yes (SignalP6)	membrane;	yes (deepTMHMM,TMHMM2)
43613	FBgn0039769	CG15534	36033	FBgn0283510	Pal1	other	low	2	Prediction	AFM prediction (receptor, domain)	secreted;	yes (SignalP6)	membrane;	yes (deepTMHMM,TMHMM2)
32317	FBgn0030501	BthD	39564	FBgn0285896	btl	other	low	2	Prediction	AFM prediction (receptor, domain)	secreted;		membrane;cell-cell adhesion;	yes (deepTMHMM,TMHMM2)						yes (Paralog score>1)
33405	FBgn0264979	CG4267	39564	FBgn0285896	btl	other	low	2	Prediction	AFM prediction (receptor, domain)	secreted;	yes (SignalP6)	membrane;cell-cell adhesion;	yes (deepTMHMM,TMHMM2)
39000	FBgn0000358	Cp19	35902	FBgn0286782	flz	other	low	2	Prediction	AFM prediction (receptor, domain)	secreted;	yes (SignalP6)	membrane;	yes (TMHMM2)
33432	FBgn0000490	dpp	35902	FBgn0286782	flz	other	moderate	2	Prediction	AFM prediction (receptor, domain)	secreted;	yes (SignalP6)	membrane;	yes (TMHMM2)					yes (Paralog score>1)
48316	FBgn0003863	alphaTry	35902	FBgn0286782	flz	other	moderate	2	Prediction	AFM prediction (receptor, domain)	secreted;	yes (SignalP6)	membrane;	yes (TMHMM2)					yes (Paralog score>1)
48343	FBgn0010358	deltaTry	35902	FBgn0286782	flz	other	moderate	2	Prediction	AFM prediction (receptor, domain)	secreted;	yes (SignalP6)	membrane;	yes (TMHMM2)					yes (Paralog score>1)
36218	FBgn0011555	thetaTry	35902	FBgn0286782	flz	other	moderate	2	Prediction	AFM prediction (receptor, domain)	secreted;	yes (SignalP6)	membrane;	yes (TMHMM2)					yes (Paralog score>1)
34558	FBgn0014076	Vm32E	35902	FBgn0286782	flz	other	low	2	Prediction	AFM prediction (receptor, domain)	secreted;	yes (SignalP6)	membrane;	yes (TMHMM2)
34189	FBgn0016122	Acer	35902	FBgn0286782	flz	other	low	2	Prediction	AFM prediction (receptor, domain)	secreted;	yes (SignalP6)	membrane;	yes (TMHMM2)
44079	FBgn0020508	Ag5r2	35902	FBgn0286782	flz	other	moderate	2	Prediction	AFM prediction (receptor, domain)	secreted;	yes (SignalP6)	membrane;	yes (TMHMM2)					yes (Paralog score>1)
49802	FBgn0025583	BomS2	35902	FBgn0286782	flz	other	low	2	Prediction	AFM prediction (receptor, domain)	secreted;	yes (SignalP6)	membrane;	yes (TMHMM2)
43811	FBgn0026199	myo	35902	FBgn0286782	flz	other	moderate	2	Prediction	AFM prediction (receptor, domain)	secreted;		membrane;	yes (TMHMM2)					yes (Paralog score>1)
32040	FBgn0030262	Vago	35902	FBgn0286782	flz	other	low	2	Prediction	AFM prediction (receptor, domain)	secreted;	yes (SignalP6)	membrane;	yes (TMHMM2)
32099	FBgn0030310	PGRP-SA	35902	FBgn0286782	flz	other	moderate	2	Prediction	AFM prediction (receptor, domain)	secreted;	yes (SignalP6)	membrane;	yes (TMHMM2)					yes (Paralog score>1)
32317	FBgn0030501	BthD	35902	FBgn0286782	flz	other	low	2	Prediction	AFM prediction (receptor, domain)	secreted;		membrane;	yes (TMHMM2)
37100	FBgn0034329	BomS1	35902	FBgn0286782	flz	other	low	2	Prediction	AFM prediction (receptor, domain)	secreted;	yes (SignalP6)	membrane;	yes (TMHMM2)
50206	FBgn0040733	BomS6	35902	FBgn0286782	flz	other	low	2	Prediction	AFM prediction (receptor, domain)	secreted;	yes (SignalP6)	membrane;	yes (TMHMM2)
50207	FBgn0040734	BomS5	35902	FBgn0286782	flz	other	low	2	Prediction	AFM prediction (receptor, domain)	secreted;	yes (SignalP6)	membrane;	yes (TMHMM2)
50209	FBgn0040736	BomS3	35902	FBgn0286782	flz	other	low	2	Prediction	AFM prediction (receptor, domain)	secreted;	yes (SignalP6)	membrane;	yes (TMHMM2)
35862	FBgn0043575	PGRP-SC2	35902	FBgn0286782	flz	other	moderate	2	Prediction	AFM prediction (receptor, domain)	secreted;	yes (SignalP6)	membrane;	yes (TMHMM2)					yes (Paralog score>1)
39152	FBgn0044049	Ilp4	35902	FBgn0286782	flz	other	low	2	Prediction	AFM prediction (receptor, domain)	secreted;neuropeptide;	yes (SignalP6)	membrane;	yes (TMHMM2)
246647	FBgn0050488	antr	35902	FBgn0286782	flz	other	moderate	2	Prediction	AFM prediction (receptor, domain)	secreted;	yes (SignalP6)	membrane;	yes (TMHMM2)					yes (Paralog score>1)
3772691	FBgn0063923	Kaz1-ORFB	35902	FBgn0286782	flz	other	low	2	Prediction	AFM prediction (receptor, domain)	secreted;	yes (SignalP6)	membrane;	yes (TMHMM2)
10178796	FBgn0261848	CG42780	35902	FBgn0286782	flz	other	moderate	2	Prediction	AFM prediction (receptor, domain)	secreted;	yes (SignalP6)	membrane;	yes (TMHMM2)					yes (Paralog score>1)
38419	FBgn0283461	Drs	35902	FBgn0286782	flz	other	low	2	Prediction	AFM prediction (receptor, domain)	secreted;	yes (SignalP6)	membrane;	yes (TMHMM2)
44121	FBgn0028396	TotA	36692	FBgn0286785	scb	other	low	2	Prediction	AFM prediction (receptor, domain)	secreted;	yes (SignalP6)	membrane;cell-cell junction;cell-cell adhesion;	yes (deepTMHMM,TMHMM2)
32317	FBgn0030501	BthD	36692	FBgn0286785	scb	other	low	2	Prediction	AFM prediction (receptor, domain)	secreted;		membrane;cell-cell junction;cell-cell adhesion;	yes (deepTMHMM,TMHMM2)						yes (Paralog score>1)
39150	FBgn0036046	Ilp2	36692	FBgn0286785	scb	other	moderate	2	Prediction	AFM prediction (receptor, domain)	secreted;neuropeptide;	yes (SignalP6)	membrane;cell-cell junction;cell-cell adhesion;	yes (deepTMHMM,TMHMM2)					yes (Paralog score>1)	yes (Paralog score>1)
31328	FBgn0044046	Ilp7	36692	FBgn0286785	scb	other	low	2	Prediction	AFM prediction (receptor, domain)	secreted;neuropeptide;	yes (SignalP6)	membrane;cell-cell junction;cell-cell adhesion;	yes (deepTMHMM,TMHMM2)						yes (Paralog score>1)
3772691	FBgn0063923	Kaz1-ORFB	36692	FBgn0286785	scb	other	low	2	Prediction	AFM prediction (receptor, domain)	secreted;	yes (SignalP6)	membrane;cell-cell junction;cell-cell adhesion;	yes (deepTMHMM,TMHMM2)
38419	FBgn0283461	Drs	36692	FBgn0286785	scb	other	low	2	Prediction	AFM prediction (receptor, domain)	secreted;	yes (SignalP6)	membrane;cell-cell junction;cell-cell adhesion;	yes (deepTMHMM,TMHMM2)						yes (Paralog score>1)
41248	FBgn0025879	Timp	33930	FBgn0286898	Tango1	other	low	2	Prediction	AFM prediction (receptor, domain)	secreted;	yes (SignalP6)	membrane;cell-cell adhesion;	yes (deepTMHMM,TMHMM2)
32805	FBgn0030904	upd2	33930	FBgn0286898	Tango1	other	low	2	Prediction	AFM prediction (receptor, domain)	extracellular matrix/space;	yes (SignalP6)	membrane;cell-cell adhesion;	yes (deepTMHMM,TMHMM2)
33429	FBgn0031426	CG18641	33930	FBgn0286898	Tango1	other	low	2	Prediction	AFM prediction (receptor, domain)	secreted;	yes (SignalP6)	membrane;cell-cell adhesion;	yes (deepTMHMM,TMHMM2)
39976	FBgn0036752	Adgf-A	33930	FBgn0286898	Tango1	other	low	2	Prediction	AFM prediction (receptor, domain)	secreted;	yes (SignalP6)	membrane;cell-cell adhesion;	yes (deepTMHMM,TMHMM2)
41104	FBgn0037671	ATP6AP2	33930	FBgn0286898	Tango1	other	low	2	Prediction	AFM prediction (receptor, domain)	secreted;	yes (SignalP6)	membrane;cell-cell adhesion;	yes (deepTMHMM,TMHMM2)
246647	FBgn0050488	antr	33930	FBgn0286898	Tango1	other	moderate	2	Prediction	AFM prediction (receptor, domain)	secreted;	yes (SignalP6)	membrane;cell-cell adhesion;	yes (deepTMHMM,TMHMM2)					yes (Paralog score>1)
10178796	FBgn0261848	CG42780	33930	FBgn0286898	Tango1	other	moderate	2	Prediction	AFM prediction (receptor, domain)	secreted;	yes (SignalP6)	membrane;cell-cell adhesion;	yes (deepTMHMM,TMHMM2)					yes (Paralog score>1)
32317	FBgn0030501	BthD	3354941	FBgn0287183	l(3)80Fg	other	low	2	Prediction	AFM prediction (receptor, domain)	secreted;		membrane;	yes (deepTMHMM,TMHMM2)
43613	FBgn0039769	CG15534	3354941	FBgn0287183	l(3)80Fg	other	low	2	Prediction	AFM prediction (receptor, domain)	secreted;	yes (SignalP6)	membrane;	yes (deepTMHMM,TMHMM2)
32317	FBgn0030501	BthD	37277	FBgn0287775	18w	other	low	2	Prediction	AFM prediction (receptor, domain)	secreted;		membrane;cell-cell adhesion;	yes (deepTMHMM,TMHMM2)
33374	FBgn0031381	Npc2a	37277	FBgn0287775	18w	other	low	2	Prediction	AFM prediction (receptor, domain)	secreted;	yes (SignalP6)	membrane;cell-cell adhesion;	yes (deepTMHMM,TMHMM2)
38858	FBgn0035806	PGRP-SD	39063	FBgn0035976	PGRP-LC	IMD signaling pathway	high	2	Annotation	literation	secreted;	yes (SignalP6)	membrane;cell-cell junction;	yes (deepTMHMM,TMHMM2)
43474	FBgn0039666	Diedel	32661	FBgn0001250	if	other	high	2	Annotation	literation	extracellular matrix/space;	yes (SignalP6)	membrane;cell-cell junction;cell-cell adhesion;	yes (deepTMHMM,TMHMM2)
40831	FBgn0000071	Ama	39873	FBgn0004108	Nrt	other	high	2	Annotation	literation	secreted;	yes (SignalP6)	membrane;cell-cell adhesion;	yes (deepTMHMM,TMHMM2)	abelson kinase pathway
2768992	FBgn0044048	Ilp5	45680	FBgn0021795	Tapdelta	other	low	2	Prediction	AFM prediction (receptor, domain)	secreted;neuropeptide;	yes (SignalP6)	membrane;	yes (deepTMHMM)
2768992	FBgn0044048	Ilp5	43803	FBgn0025936	Eph	other	low	2	Prediction	AFM prediction (receptor, domain)	secreted;neuropeptide;	yes (SignalP6)	membrane;	yes (deepTMHMM,TMHMM2)						yes (Paralog score>1)
2768992	FBgn0044048	Ilp5	43356	FBgn0039564	Nep7	other	low	2	Prediction	AFM prediction (receptor, domain)	secreted;neuropeptide;	yes (SignalP6)	membrane;							yes (Paralog score>1)
2768992	FBgn0044048	Ilp5	41772	FBgn0003169	put	other	moderate	2	Prediction	AFM prediction (receptor, domain)	secreted;neuropeptide;	yes (SignalP6)	membrane;	yes (deepTMHMM,TMHMM2)					yes (Paralog score>1)	yes (Paralog score>1)
2768992	FBgn0044048	Ilp5	41172	FBgn0037727	Nepl12	other	low	2	Prediction	AFM prediction (receptor, domain)	secreted;neuropeptide;	yes (SignalP6)	membrane;							yes (Paralog score>1)
2768992	FBgn0044048	Ilp5	37732	FBgn0034880	ItgaPS5	other	moderate	2	Prediction	AFM prediction (receptor, domain)	secreted;neuropeptide;	yes (SignalP6)	membrane;cell-cell adhesion;	yes (deepTMHMM,TMHMM2)					yes (Paralog score>1)	yes (Paralog score>1)
2768992	FBgn0044048	Ilp5	36693	FBgn0034005	ItgaPS4	other	moderate	2	Prediction	AFM prediction (receptor, domain)	secreted;neuropeptide;	yes (SignalP6)	membrane;cell-cell adhesion;	yes (deepTMHMM,TMHMM2)					yes (Paralog score>1)	yes (Paralog score>1)
2768992	FBgn0044048	Ilp5	36692	FBgn0286785	scb	other	moderate	2	Prediction	AFM prediction (receptor, domain)	secreted;neuropeptide;	yes (SignalP6)	membrane;cell-cell adhesion;	yes (deepTMHMM,TMHMM2)					yes (Paralog score>1)	yes (Paralog score>1)
2768992	FBgn0044048	Ilp5	35944	FBgn0262515	VhaAC45	other	low	2	Prediction	AFM prediction (receptor, domain)	secreted;neuropeptide;	yes (SignalP6)	membrane;	yes (deepTMHMM,TMHMM2)
2768992	FBgn0044048	Ilp5	35902	FBgn0286782	flz	other	low	2	Prediction	AFM prediction (receptor, domain)	secreted;neuropeptide;	yes (SignalP6)	membrane;	yes (TMHMM2)
2768992	FBgn0044048	Ilp5	35900	FBgn0011300	babo	other	moderate	2	Prediction	AFM prediction (receptor, domain)	secreted;neuropeptide;	yes (SignalP6)	membrane;cell-cell adhesion;	yes (deepTMHMM,TMHMM2)					yes (Paralog score>1)	yes (Paralog score>1)
2768992	FBgn0044048	Ilp5	34107	FBgn0031988	CG8668	other	low	2	Prediction	AFM prediction (receptor, domain)	secreted;neuropeptide;	yes (SignalP6)	membrane;	yes (deepTMHMM,TMHMM2)
0			0
