# Supplementary material for: FlyPhoneDB2: A computational framework for analyzing cell-cell communication in Drosophila scRNA-seq data integrating AlphaFold-multimer predictions
Source: Comput Struct Biotechnol J. 2025 Jun 20;27:2814–22. doi: 10.1016/j.csbj.2025.06.032 (PMC12269837; doi:10.1016/j.csbj.2025.06.032)
Supplement: Supplementary file 3 — Supplementary material [file mmc3.xlsx]

## Sheet: Sheet1
FBgn	gene	pathway	role
FBgn0000490	dpp	HEDGEHOG signaling pathway	reporter
FBgn0283461	Drs	IMD signaling pathway	reporter
FBgn0000490	dpp	TNF alpha signaling pathway	reporter
FBgn0283461	Drs	Toll signaling pathway	reporter
FBgn0004569	aos	EGFR signaling pathway	reporter
FBgn0004644	hh	EGFR signaling pathway	reporter
FBgn0004102	oc	EGFR signaling pathway	reporter
FBgn0004595	pros	EGFR signaling pathway	reporter
FBgn0003525	stg	EGFR signaling pathway	reporter
FBgn0005561	sv	EGFR signaling pathway	reporter
FBgn0010452	trn	EGFR signaling pathway	reporter
FBgn0015904	ara	HEDGEHOG signaling pathway	reporter
FBgn0015919	caup	HEDGEHOG signaling pathway	reporter
FBgn0000577	en	HEDGEHOG signaling pathway	reporter
FBgn0001319	kn	HEDGEHOG signaling pathway	reporter
FBgn0014343	mirr	HEDGEHOG signaling pathway	reporter
FBgn0003892	ptc	HEDGEHOG signaling pathway	reporter
FBgn0259685	crb	HIPPO signaling pathway	reporter
FBgn0010382	CycE	HIPPO signaling pathway	reporter
FBgn0260635	Diap1	HIPPO signaling pathway	reporter
FBgn0004583	ex	HIPPO signaling pathway	reporter
FBgn0262451	mir-ban	HIPPO signaling pathway	reporter
FBgn0000094	Anp	IMD signaling pathway	reporter
FBgn0012042	AttA	IMD signaling pathway	reporter
FBgn0041581	AttB	IMD signaling pathway	reporter
FBgn0041579	AttC	IMD signaling pathway	reporter
FBgn0038530	AttD	IMD signaling pathway	reporter
FBgn0000276	CecA1	IMD signaling pathway	reporter
FBgn0000277	CecA2	IMD signaling pathway	reporter
FBgn0000278	CecB	IMD signaling pathway	reporter
FBgn0000279	CecC	IMD signaling pathway	reporter
FBgn0010385	Def	IMD signaling pathway	reporter
FBgn0004240	DptA	IMD signaling pathway	reporter
FBgn0034407	DptB	IMD signaling pathway	reporter
FBgn0010388	Dro	IMD signaling pathway	reporter
FBgn0052274	Drsl1	IMD signaling pathway	reporter
FBgn0052279	Drsl2	IMD signaling pathway	reporter
FBgn0052283	Drsl3	IMD signaling pathway	reporter
FBgn0052282	Drsl4	IMD signaling pathway	reporter
FBgn0035434	Drsl5	IMD signaling pathway	reporter
FBgn0052268	Drsl6	IMD signaling pathway	reporter
FBgn0040653	Dso1	IMD signaling pathway	reporter
FBgn0067905	Dso2	IMD signaling pathway	reporter
FBgn0033593	Listericin	IMD signaling pathway	reporter
FBgn0014865	Mtk	IMD signaling pathway	reporter
FBgn0262881	Mtkl	IMD signaling pathway	reporter
FBgn0039509	bigmax	INSULIN signaling pathway	reporter
FBgn0015240	Hr96	INSULIN signaling pathway	reporter
FBgn0032940	Mondo	INSULIN signaling pathway	reporter
FBgn0000163	baz	JAK/STAT signaling pathway	reporter
FBgn0086758	chinmo	JAK/STAT signaling pathway	reporter
FBgn0041184	Socs36E	JAK/STAT signaling pathway	reporter
FBgn0004606	zfh1	JAK/STAT signaling pathway	reporter
FBgn0000216	Brd	NOTCH signaling pathway	reporter
FBgn0002592	E(spl)m2-BFM	NOTCH signaling pathway	TF and reporter
FBgn0002609	E(spl)m3-HLH	NOTCH signaling pathway	TF and reporter
FBgn0002629	E(spl)m4-BFM	NOTCH signaling pathway	TF and reporter
FBgn0002631	E(spl)m5-HLH	NOTCH signaling pathway	TF and reporter
FBgn0002632	E(spl)m6-BFM	NOTCH signaling pathway	TF and reporter
FBgn0002633	E(spl)m7-HLH	NOTCH signaling pathway	TF and reporter
FBgn0000591	E(spl)m8-HLH	NOTCH signaling pathway	TF and reporter
FBgn0002732	E(spl)malpha-BFM	NOTCH signaling pathway	TF and reporter
FBgn0002733	E(spl)mbeta-HLH	NOTCH signaling pathway	TF and reporter
FBgn0002734	E(spl)mdelta-HLH	NOTCH signaling pathway	TF and reporter
FBgn0002735	E(spl)mgamma-HLH	NOTCH signaling pathway	TF and reporter
FBgn0000179	bi	TGF beta signaling pathway	reporter
FBgn0261648	salm	TGF beta signaling pathway	reporter
FBgn0020493	Dad	TGF beta signaling pathway	TF and reporter
FBgn0003997	hid	TNF alpha signaling pathway	reporter
FBgn0035049	Mmp1á	TNF alpha signaling pathway	reporter
FBgn0243512	puc	TNF alpha signaling pathway	reporter
FBgn0003961	Uro	TNF alpha signaling pathway	reporter
FBgn0034328	BomBc1	Toll signaling pathway	reporter
FBgn0034331	BomBc2	Toll signaling pathway	reporter
FBgn0040582	BomBc3	Toll signaling pathway	reporter
FBgn0034329	BomS1	Toll signaling pathway	reporter
FBgn0025583	BomS2	Toll signaling pathway	reporter
FBgn0040736	BomS3	Toll signaling pathway	reporter
FBgn0034330	BomS4	Toll signaling pathway	reporter
FBgn0040734	BomS5	Toll signaling pathway	reporter
FBgn0040733	BomS6	Toll signaling pathway	reporter
FBgn0262838	BomT1	Toll signaling pathway	reporter
FBgn0040735	BomT2	Toll signaling pathway	reporter
FBgn0038930	BomT3	Toll signaling pathway	reporter
FBgn0261434	hkb	Torso signaling pathway	reporter
FBgn0003720	tll	Torso signaling pathway	reporter
FBgn0010315	CycD	WNT signaling pathway	reporter
FBgn0000157	Dll	WNT signaling pathway	reporter
FBgn0262656	Myc	WNT signaling pathway	reporter
FBgn0011725	twin	WNT signaling pathway	reporter
FBgn0003975	vg	WNT signaling pathway	reporter
