# Supplementary material for: FlyPhoneDB2: A computational framework for analyzing cell-cell communication in Drosophila scRNA-seq data integrating AlphaFold-multimer predictions
Source: Comput Struct Biotechnol J. 2025 Jun 20;27:2814–22. doi: 10.1016/j.csbj.2025.06.032 (PMC12269837; doi:10.1016/j.csbj.2025.06.032)
Supplement: Supplementary file 4 — Supplementary material [file mmc4.xlsx]

## Sheet: summary
Ligand	source cell type(s)	count target cell types	receptor(s)	comment
upd3	05_ISC;06_enterocyte;	7	dome;	expected
Pvf1	05_ISC;06_enterocyte;	8	dlp;Pvr;Ret;	expected
Pvf2	05_ISC;06_enterocyte;	15	Pvr;	expected
Ag5r	06_enterocyte;	17	alpha-Man-Ia;axo;CG1632;CG42342;Dscam2;l(1)G0289;nSyb;PGRP-LC;Ptp99A;sas;Sdc;
alpha-Spec	05_ISC;	1	Ptp36E;	LR mapped from human, potential local interaction (ligand does not have signalP or annotated as secreted)
AnxB10	05_ISC;	7	mtt;Octalpha2R;	LR mapped from human, potential local interaction (ligand does not have signalP or annotated as secreted)
AnxB11	05_ISC;	13	mtt;Octalpha2R;	LR mapped from human, potential local interaction (ligand does not have signalP or annotated as secreted)
AnxB9	05_ISC;06_enterocyte;	9	mtt;Octalpha2R;	LR mapped from human, potential local interaction (ligand does not have signalP or annotated as secreted)
bnl	05_ISC;	20	dlp;htl;if;Nep1;
Bsg	05_ISC;	2	CG9095;Mct1;
CadN2	05_ISC;	22	CadN;if;Lar;mew;Ptp10D;	Annotated from literature, potential local interaction (ligand does not have signalP or annotated as secreted)
Cam	05_ISC;	18	Ac78C;CG9095;Dh31-R;Egfr;InR;KCNQ;mtt;Pde1c;Ptp36E;	LR mapped from human, potential local interaction (ligand does not have signalP or annotated as secreted)
CAP	06_enterocyte;	2	ItgaPS4;scb;	LR mapped from human, potential local interaction (ligand does not have signalP or annotated as secreted)
CG16995	06_enterocyte;	33	CadN;CG11007;CG17593;CG42342;Dscam2;flz;l(1)G0289;Lamp1;Nrx-IV;nSyb;PGRP-LC;sas;Sdc;Stim;wdp;
dlp	05_ISC;	6	dally;
Fas2	06_enterocyte;	1	Ca-alpha1D;
fog	06_enterocyte;	3	mthl1;
Gp93	05_ISC;	24	Tl;
kuz	06_enterocyte;	8	CG45263;Tsp39D;Tsp42Ee;Tsp96F;
Meltrin	06_enterocyte;	7	mew;put;Tsp96F;
Mmp1	06_enterocyte;	2	Fas3;mew;
Mmp2	06_enterocyte;	33	Fas3;mew;mys;Sdc;Tl;
Nrg	06_enterocyte;	6	Cont;
PGRP-SD	05_ISC;	2	PGRP-LC;
Prosap	06_enterocyte;	2	rdog;Ret;	LR mapped from human, potential local interaction (ligand does not have signalP or annotated as secreted)
pyr	05_ISC;	5	htl;
Sap-r	06_enterocyte;	1	ERR;
sli	06_enterocyte;	7	robo1;robo2;Sdc;
spi	06_enterocyte;	2	Egfr;
Tep2	05_ISC;	4	mtt;Octalpha2R;Tsp96F;
Tep4	06_enterocyte;	1	mtt;Octalpha2R;
ths	05_ISC;	5	htl;
Timp	05_ISC;06_enterocyte;	8	Abl;AstC-R2;htl;mew;
vn	06_enterocyte;	22	dlp;Egfr;
wb	06_enterocyte;	11	mew;sta;

## Sheet: detailed info
Ligand	Receptor	Pathway_receptor	source cell type	target cell type	Ligand_DEG?	score_difference_8d	score_difference_5d	score_difference_8d	Human LR	Mouse LR	Rank	Knowledgebase	Source	Interaction	Ligand_annotation	Ligand_signalP_prediction	Receptor_annotation	Receptor_TM_prediction
Ag5r	alpha-Man-Ia	other	06_enterocyte	11_hindgut_B	Yki (5D and 8D)	1.68191		1.68191			moderate	vs2	Prediction	AFM prediction (receptor, domain)	secreted;	yes (SignalP6)	membrane;	yes (deepTMHMM,TMHMM2)
Ag5r	alpha-Man-Ia	other	06_enterocyte	12_hindgut_C	Yki (5D and 8D)	1.75353		1.75353			moderate	vs2	Prediction	AFM prediction (receptor, domain)	secreted;	yes (SignalP6)	membrane;	yes (deepTMHMM,TMHMM2)
Ag5r	axo	other	06_enterocyte	10_hindgut_A	Yki (5D and 8D)	1.16395		1.16395			moderate	vs2	Prediction	AFM prediction (receptor, domain)	secreted;	yes (SignalP6)	membrane;	yes (deepTMHMM,TMHMM2)
Ag5r	axo	other	06_enterocyte	12_hindgut_C	Yki (5D and 8D)	1.86472	0.886856	1.86472			moderate	vs2	Prediction	AFM prediction (receptor, domain)	secreted;	yes (SignalP6)	membrane;	yes (deepTMHMM,TMHMM2)
Ag5r	axo	other	06_enterocyte	17_malpighian_tubule_principal_cell	Yki (5D and 8D)	1.18455	0.524642	1.18455			moderate	vs2	Prediction	AFM prediction (receptor, domain)	secreted;	yes (SignalP6)	membrane;	yes (deepTMHMM,TMHMM2)
Ag5r	axo	other	06_enterocyte	18_salivary_gland	Yki (8D)	1.49227		1.49227			moderate	vs2	Prediction	AFM prediction (receptor, domain)	secreted;	yes (SignalP6)	membrane;	yes (deepTMHMM,TMHMM2)
Ag5r	axo	other	06_enterocyte	20_cell_body_glial_cell	Yki (5D and 8D)	2.17549	0.853052	2.17549			moderate	vs2	Prediction	AFM prediction (receptor, domain)	secreted;	yes (SignalP6)	membrane;	yes (deepTMHMM,TMHMM2)
Ag5r	CG1632	other	06_enterocyte	11_hindgut_B	Yki (5D and 8D)	1.43556	0.523147	1.43556			moderate	vs2	Prediction	AFM prediction (receptor, domain)	secreted;	yes (SignalP6)	membrane;	yes (deepTMHMM,TMHMM2)
Ag5r	CG42342	other	06_enterocyte	04_visceral_muscle_of_midgut	Yki (8D)	1.31691		1.31691			moderate	vs2	Prediction	AFM prediction (receptor, domain)	secreted;	yes (SignalP6)	membrane;	yes (deepTMHMM,TMHMM2)
Ag5r	CG42342	other	06_enterocyte	11_hindgut_B	Yki (5D and 8D)	1.83923	0.66724	1.83923			moderate	vs2	Prediction	AFM prediction (receptor, domain)	secreted;	yes (SignalP6)	membrane;	yes (deepTMHMM,TMHMM2)
Ag5r	CG42342	other	06_enterocyte	19_ventral_nervous_system	Yki (5D and 8D)	1.17557		1.17557			moderate	vs2	Prediction	AFM prediction (receptor, domain)	secreted;	yes (SignalP6)	membrane;	yes (deepTMHMM,TMHMM2)
Ag5r	CG42342	other	06_enterocyte	20_cell_body_glial_cell	Yki (5D and 8D)	1.65319	0.896236	1.65319			moderate	vs2	Prediction	AFM prediction (receptor, domain)	secreted;	yes (SignalP6)	membrane;	yes (deepTMHMM,TMHMM2)
Ag5r	CG42342	other	06_enterocyte	25_cyst_stem_cells	Yki (8D)	1.4198		1.4198			moderate	vs2	Prediction	AFM prediction (receptor, domain)	secreted;	yes (SignalP6)	membrane;	yes (deepTMHMM,TMHMM2)
Ag5r	CG42342	other	06_enterocyte	33_neuron_B	Yki (5D and 8D)	1.65374	0.628361	1.65374			moderate	vs2	Prediction	AFM prediction (receptor, domain)	secreted;	yes (SignalP6)	membrane;	yes (deepTMHMM,TMHMM2)
Ag5r	Dscam2	other	06_enterocyte	19_ventral_nervous_system	Yki (5D and 8D)	1.60846	0.831718	1.60846			moderate	vs2	Prediction	AFM prediction (receptor, domain)	secreted;	yes (SignalP6)	membrane;cell-cell adhesion;	yes (deepTMHMM,TMHMM2)
Ag5r	l(1)G0289	other	06_enterocyte	21_follicle_cell	Yki (8D)	1.57165		1.57165			moderate	vs2	Prediction	AFM prediction (receptor, domain)	secreted;	yes (SignalP6)	membrane;	yes (deepTMHMM,TMHMM2)
Ag5r	nSyb	other	06_enterocyte	08_enteroendocrine_cell	Yki (5D and 8D)	1.08656	0.44056	1.08656			moderate	vs2	Prediction	AFM prediction (receptor, domain)	secreted;	yes (SignalP6)	membrane;cell-cell junction;	yes (deepTMHMM,TMHMM2)
Ag5r	nSyb	other	06_enterocyte	19_ventral_nervous_system	Yki (5D and 8D)	1.19647	0.492923	1.19647			moderate	vs2	Prediction	AFM prediction (receptor, domain)	secreted;	yes (SignalP6)	membrane;cell-cell junction;	yes (deepTMHMM,TMHMM2)
Ag5r	PGRP-LC	other	06_enterocyte	03_heart_muscle	Yki (8D)	1.51766		1.51766			moderate	vs2	Prediction	AFM prediction (receptor, domain)	secreted;	yes (SignalP6)	membrane;cell-cell junction;	yes (deepTMHMM,TMHMM2)
Ag5r	PGRP-LC	other	06_enterocyte	12_hindgut_C	Yki (5D and 8D)	1.02715		1.02715			moderate	vs2	Prediction	AFM prediction (receptor, domain)	secreted;	yes (SignalP6)	membrane;cell-cell junction;	yes (deepTMHMM,TMHMM2)
Ag5r	PGRP-LC	other	06_enterocyte	14_oenocyte	Yki (5D and 8D)	1.29619	0.401546	1.29619			moderate	vs2	Prediction	AFM prediction (receptor, domain)	secreted;	yes (SignalP6)	membrane;cell-cell junction;	yes (deepTMHMM,TMHMM2)
Ag5r	PGRP-LC	other	06_enterocyte	30_female_reproductive_system_A	Yki (5D and 8D)	1.08832		1.08832			moderate	vs2	Prediction	AFM prediction (receptor, domain)	secreted;	yes (SignalP6)	membrane;cell-cell junction;	yes (deepTMHMM,TMHMM2)
Ag5r	Ptp99A	other	06_enterocyte	19_ventral_nervous_system	Yki (5D and 8D)	1.58757	0.790937	1.58757			moderate	vs2	Prediction	AFM prediction (receptor, domain)	secreted;	yes (SignalP6)	membrane;cell-cell adhesion;	yes (deepTMHMM,TMHMM2)
Ag5r	Ptp99A	other	06_enterocyte	30_female_reproductive_system_A	Yki (5D and 8D)	1.31013		1.31013			moderate	vs2	Prediction	AFM prediction (receptor, domain)	secreted;	yes (SignalP6)	membrane;cell-cell adhesion;	yes (deepTMHMM,TMHMM2)
Ag5r	Ptp99A	other	06_enterocyte	33_neuron_B	Yki (5D and 8D)	1.40742	0.836012	1.40742			moderate	vs2	Prediction	AFM prediction (receptor, domain)	secreted;	yes (SignalP6)	membrane;cell-cell adhesion;	yes (deepTMHMM,TMHMM2)
Ag5r	sas	other	06_enterocyte	16_tracheal_cell	Yki (5D and 8D)	1.21829	0.463191	1.21829			moderate	vs2	Prediction	AFM prediction (receptor, domain)	secreted;	yes (SignalP6)	membrane;cell-cell adhesion;	yes (deepTMHMM,TMHMM2)
Ag5r	Sdc	other	06_enterocyte	13_fat_body	Yki (8D)	2.38613		2.38613			moderate	vs2	Prediction	AFM prediction (receptor, domain)	secreted;	yes (SignalP6)	membrane;cell-cell junction;cell-cell adhesion;	yes (deepTMHMM,TMHMM2)
alpha-Spec	Ptp36E	other	05_intestinal_stem_cell	01_muscle_cell	Yki (5D and 8D)	1.46804	-0.00753278	1.46804	SPTAN1-PTPRA;		moderate	vs2	Prediction	AFM prediction (receptor, full-length)			membrane;
AnxB10	mtt	other	05_intestinal_stem_cell	17_malpighian_tubule_principal_cell	Yki (5D and 8D)	1.13041		1.13041	ANXA1-GRM7;		moderate	vs2	Prediction	AFM prediction (receptor, full-length)			membrane;	yes (deepTMHMM,TMHMM2)
AnxB10	Octalpha2R	other	05_intestinal_stem_cell	03_heart_muscle	Yki (8D)	1.05547		1.05547	ANXA1-ADRA2A;		moderate	vs2	Prediction	AFM prediction (receptor, full-length)			membrane;	yes (deepTMHMM,TMHMM2)
AnxB10	Octalpha2R	other	05_intestinal_stem_cell	04_visceral_muscle_of_midgut	Yki (8D)	1.21224		1.21224	ANXA1-ADRA2A;		moderate	vs2	Prediction	AFM prediction (receptor, full-length)			membrane;	yes (deepTMHMM,TMHMM2)
AnxB10	Octalpha2R	other	05_intestinal_stem_cell	08_enteroendocrine_cell	Yki (8D)	1.07978		1.07978	ANXA1-ADRA2A;		moderate	vs2	Prediction	AFM prediction (receptor, full-length)			membrane;	yes (deepTMHMM,TMHMM2)
AnxB10	Octalpha2R	other	05_intestinal_stem_cell	17_malpighian_tubule_principal_cell	Yki (5D and 8D)	1.06913	0.425069	1.06913	ANXA1-ADRA2A;		moderate	vs2	Prediction	AFM prediction (receptor, full-length)			membrane;	yes (deepTMHMM,TMHMM2)
AnxB10	Octalpha2R	other	05_intestinal_stem_cell	20_cell_body_glial_cell	Yki (8D)	1.47117		1.47117	ANXA1-ADRA2A;		moderate	vs2	Prediction	AFM prediction (receptor, full-length)			membrane;	yes (deepTMHMM,TMHMM2)
AnxB10	Octalpha2R	other	05_intestinal_stem_cell	21_follicle_cell	Yki (8D)	1.37332		1.37332	ANXA1-ADRA2A;		moderate	vs2	Prediction	AFM prediction (receptor, full-length)			membrane;	yes (deepTMHMM,TMHMM2)
AnxB10	Octalpha2R	other	05_intestinal_stem_cell	25_cyst_stem_cells	Yki (8D)	1.3054		1.3054	ANXA1-ADRA2A;		moderate	vs2	Prediction	AFM prediction (receptor, full-length)			membrane;	yes (deepTMHMM,TMHMM2)
AnxB11	mtt	other	05_intestinal_stem_cell	17_malpighian_tubule_principal_cell	Yki (5D and 8D)	2.21117	0.566366	2.21117	ANXA1-GRM7;		moderate	vs2	Prediction	AFM prediction (receptor, full-length)			membrane;	yes (deepTMHMM,TMHMM2)
AnxB11	mtt	other	05_intestinal_stem_cell	19_ventral_nervous_system	Yki (5D and 8D)	1.51917	0.415181	1.51917	ANXA1-GRM7;		moderate	vs2	Prediction	AFM prediction (receptor, full-length)			membrane;	yes (deepTMHMM,TMHMM2)
AnxB11	Octalpha2R	other	05_intestinal_stem_cell	01_muscle_cell	Yki (5D and 8D)	1.531	0.172138	1.531	ANXA1-ADRA2A;		moderate	vs2	Prediction	AFM prediction (receptor, full-length)			membrane;	yes (deepTMHMM,TMHMM2)
AnxB11	Octalpha2R	other	05_intestinal_stem_cell	02_indirect_flight_muscle	Yki (5D and 8D)	1.23348	-0.469469	1.23348	ANXA1-ADRA2A;		moderate	vs2	Prediction	AFM prediction (receptor, full-length)			membrane;	yes (deepTMHMM,TMHMM2)
AnxB11	Octalpha2R	other	05_intestinal_stem_cell	03_heart_muscle	Yki (5D and 8D)	2.06459	0.467395	2.06459	ANXA1-ADRA2A;		moderate	vs2	Prediction	AFM prediction (receptor, full-length)			membrane;	yes (deepTMHMM,TMHMM2)
AnxB11	Octalpha2R	other	05_intestinal_stem_cell	04_visceral_muscle_of_midgut	Yki (5D and 8D)	2.37123	0.509087	2.37123	ANXA1-ADRA2A;		moderate	vs2	Prediction	AFM prediction (receptor, full-length)			membrane;	yes (deepTMHMM,TMHMM2)
AnxB11	Octalpha2R	other	05_intestinal_stem_cell	08_enteroendocrine_cell	Yki (5D and 8D)	2.11214	0.637026	2.11214	ANXA1-ADRA2A;		moderate	vs2	Prediction	AFM prediction (receptor, full-length)			membrane;	yes (deepTMHMM,TMHMM2)
AnxB11	Octalpha2R	other	05_intestinal_stem_cell	12_hindgut_C	Yki (8D)	1.07029		1.07029	ANXA1-ADRA2A;		moderate	vs2	Prediction	AFM prediction (receptor, full-length)			membrane;	yes (deepTMHMM,TMHMM2)
AnxB11	Octalpha2R	other	05_intestinal_stem_cell	17_malpighian_tubule_principal_cell	Yki (5D and 8D)	2.09131	0.0453069	2.09131	ANXA1-ADRA2A;		moderate	vs2	Prediction	AFM prediction (receptor, full-length)			membrane;	yes (deepTMHMM,TMHMM2)
AnxB11	Octalpha2R	other	05_intestinal_stem_cell	18_salivary_gland	Yki (5D and 8D)	1.93742	0.335997	1.93742	ANXA1-ADRA2A;		moderate	vs2	Prediction	AFM prediction (receptor, full-length)			membrane;	yes (deepTMHMM,TMHMM2)
AnxB11	Octalpha2R	other	05_intestinal_stem_cell	19_ventral_nervous_system	Yki (5D and 8D)	1.70915	0.453241	1.70915	ANXA1-ADRA2A;		moderate	vs2	Prediction	AFM prediction (receptor, full-length)			membrane;	yes (deepTMHMM,TMHMM2)
AnxB11	Octalpha2R	other	05_intestinal_stem_cell	20_cell_body_glial_cell	Yki (5D and 8D)	2.87773	0.96232	2.87773	ANXA1-ADRA2A;		moderate	vs2	Prediction	AFM prediction (receptor, full-length)			membrane;	yes (deepTMHMM,TMHMM2)
AnxB11	Octalpha2R	other	05_intestinal_stem_cell	21_follicle_cell	Yki (5D and 8D)	2.68632	0.852814	2.68632	ANXA1-ADRA2A;		moderate	vs2	Prediction	AFM prediction (receptor, full-length)			membrane;	yes (deepTMHMM,TMHMM2)
AnxB11	Octalpha2R	other	05_intestinal_stem_cell	25_cyst_stem_cells	Yki (8D)	2.55347		2.55347	ANXA1-ADRA2A;		moderate	vs2	Prediction	AFM prediction (receptor, full-length)			membrane;	yes (deepTMHMM,TMHMM2)
AnxB11	Octalpha2R	other	05_intestinal_stem_cell	33_neuron_B	Yki (8D)	1.31846		1.31846	ANXA1-ADRA2A;		moderate	vs2	Prediction	AFM prediction (receptor, full-length)			membrane;	yes (deepTMHMM,TMHMM2)
AnxB9	mtt	other	05_intestinal_stem_cell	17_malpighian_tubule_principal_cell	Yki (5D and 8D)	3.94388		3.94388	ANXA1-GRM7;		moderate	vs2	Prediction	AFM prediction (receptor, full-length)			membrane;	yes (deepTMHMM,TMHMM2)
AnxB9	mtt	other	06_enterocyte	17_malpighian_tubule_principal_cell	Yki (5D and 8D)	4.08723		4.08723	ANXA1-GRM7;		moderate	vs2	Prediction	AFM prediction (receptor, full-length)			membrane;	yes (deepTMHMM,TMHMM2)
AnxB9	Octalpha2R	other	05_intestinal_stem_cell	03_heart_muscle	Yki (8D)	2.22151		2.22151	ANXA1-ADRA2A;		moderate	vs2	Prediction	AFM prediction (receptor, full-length)			membrane;	yes (deepTMHMM,TMHMM2)
AnxB9	Octalpha2R	other	05_intestinal_stem_cell	04_visceral_muscle_of_midgut	Yki (8D)	2.48277		2.48277	ANXA1-ADRA2A;		moderate	vs2	Prediction	AFM prediction (receptor, full-length)			membrane;	yes (deepTMHMM,TMHMM2)
AnxB9	Octalpha2R	other	05_intestinal_stem_cell	17_malpighian_tubule_principal_cell	Yki (5D and 8D)	3.7301	0.322658	3.7301	ANXA1-ADRA2A;		moderate	vs2	Prediction	AFM prediction (receptor, full-length)			membrane;	yes (deepTMHMM,TMHMM2)
AnxB9	Octalpha2R	other	05_intestinal_stem_cell	25_cyst_stem_cells	Yki (8D)	3.37633		3.37633	ANXA1-ADRA2A;		moderate	vs2	Prediction	AFM prediction (receptor, full-length)			membrane;	yes (deepTMHMM,TMHMM2)
AnxB9	Octalpha2R	other	06_enterocyte	03_heart_muscle	Yki (8D)	2.91081		2.91081	ANXA1-ADRA2A;		moderate	vs2	Prediction	AFM prediction (receptor, full-length)			membrane;	yes (deepTMHMM,TMHMM2)
AnxB9	Octalpha2R	other	06_enterocyte	04_visceral_muscle_of_midgut	Yki (8D)	3.30055		3.30055	ANXA1-ADRA2A;		moderate	vs2	Prediction	AFM prediction (receptor, full-length)			membrane;	yes (deepTMHMM,TMHMM2)
AnxB9	Octalpha2R	other	06_enterocyte	08_enteroendocrine_cell	Yki (8D)	3.03153		3.03153	ANXA1-ADRA2A;		moderate	vs2	Prediction	AFM prediction (receptor, full-length)			membrane;	yes (deepTMHMM,TMHMM2)
AnxB9	Octalpha2R	other	06_enterocyte	17_malpighian_tubule_principal_cell	Yki (5D and 8D)	3.86568	1.27389	3.86568	ANXA1-ADRA2A;		moderate	vs2	Prediction	AFM prediction (receptor, full-length)			membrane;	yes (deepTMHMM,TMHMM2)
AnxB9	Octalpha2R	other	06_enterocyte	18_salivary_gland	Yki (8D)	2.52349		2.52349	ANXA1-ADRA2A;		moderate	vs2	Prediction	AFM prediction (receptor, full-length)			membrane;	yes (deepTMHMM,TMHMM2)
AnxB9	Octalpha2R	other	06_enterocyte	19_ventral_nervous_system	Yki (5D and 8D)	2.05826		2.05826	ANXA1-ADRA2A;		moderate	vs2	Prediction	AFM prediction (receptor, full-length)			membrane;	yes (deepTMHMM,TMHMM2)
AnxB9	Octalpha2R	other	06_enterocyte	20_cell_body_glial_cell	Yki (8D)	3.78128		3.78128	ANXA1-ADRA2A;		moderate	vs2	Prediction	AFM prediction (receptor, full-length)			membrane;	yes (deepTMHMM,TMHMM2)
AnxB9	Octalpha2R	other	06_enterocyte	21_follicle_cell	Yki (8D)	3.74281		3.74281	ANXA1-ADRA2A;		moderate	vs2	Prediction	AFM prediction (receptor, full-length)			membrane;	yes (deepTMHMM,TMHMM2)
AnxB9	Octalpha2R	other	06_enterocyte	25_cyst_stem_cells	Yki (8D)	3.98978		3.98978	ANXA1-ADRA2A;		moderate	vs2	Prediction	AFM prediction (receptor, full-length)			membrane;	yes (deepTMHMM,TMHMM2)
bnl	dlp	other	05_intestinal_stem_cell	03_heart_muscle	Yki (8D)	2.77287		2.77287	FGF2-GPC4;	Fgf2-Gpc4;	moderate	vs2	Prediction	AFM prediction (receptor, full-length)	extracellular matrix/space;		membrane;cell-cell junction;cell-cell adhesion;	yes (TMHMM2)
bnl	dlp	other	05_intestinal_stem_cell	04_visceral_muscle_of_midgut	Yki (8D)	2.41361		2.41361	FGF2-GPC4;	Fgf2-Gpc4;	moderate	vs2	Prediction	AFM prediction (receptor, full-length)	extracellular matrix/space;		membrane;cell-cell junction;cell-cell adhesion;	yes (TMHMM2)
bnl	dlp	other	05_intestinal_stem_cell	05_intestinal_stem_cell	Yki (8D)	4.06701		4.06701	FGF2-GPC4;	Fgf2-Gpc4;	moderate	vs2	Prediction	AFM prediction (receptor, full-length)	extracellular matrix/space;		membrane;cell-cell junction;cell-cell adhesion;	yes (TMHMM2)
bnl	dlp	other	05_intestinal_stem_cell	06_enterocyte	Yki (8D)	1.77602		1.77602	FGF2-GPC4;	Fgf2-Gpc4;	moderate	vs2	Prediction	AFM prediction (receptor, full-length)	extracellular matrix/space;		membrane;cell-cell junction;cell-cell adhesion;	yes (TMHMM2)
bnl	dlp	other	05_intestinal_stem_cell	07_enterocyte_like	Yki (8D)	1.72642		1.72642	FGF2-GPC4;	Fgf2-Gpc4;	moderate	vs2	Prediction	AFM prediction (receptor, full-length)	extracellular matrix/space;		membrane;cell-cell junction;cell-cell adhesion;	yes (TMHMM2)
bnl	dlp	other	05_intestinal_stem_cell	10_hindgut_A	Yki (8D)	1.6535		1.6535	FGF2-GPC4;	Fgf2-Gpc4;	moderate	vs2	Prediction	AFM prediction (receptor, full-length)	extracellular matrix/space;		membrane;cell-cell junction;cell-cell adhesion;	yes (TMHMM2)
bnl	dlp	other	05_intestinal_stem_cell	11_hindgut_B	Yki (8D)	2.23345		2.23345	FGF2-GPC4;	Fgf2-Gpc4;	moderate	vs2	Prediction	AFM prediction (receptor, full-length)	extracellular matrix/space;		membrane;cell-cell junction;cell-cell adhesion;	yes (TMHMM2)
bnl	dlp	other	05_intestinal_stem_cell	12_hindgut_C	Yki (8D)	2.71927		2.71927	FGF2-GPC4;	Fgf2-Gpc4;	moderate	vs2	Prediction	AFM prediction (receptor, full-length)	extracellular matrix/space;		membrane;cell-cell junction;cell-cell adhesion;	yes (TMHMM2)
bnl	dlp	other	05_intestinal_stem_cell	16_tracheal_cell	Yki (5D and 8D)	1.59068		1.59068	FGF2-GPC4;	Fgf2-Gpc4;	moderate	vs2	Prediction	AFM prediction (receptor, full-length)	extracellular matrix/space;		membrane;cell-cell junction;cell-cell adhesion;	yes (TMHMM2)
bnl	dlp	other	05_intestinal_stem_cell	21_follicle_cell	Yki (8D)	1.59621		1.59621	FGF2-GPC4;	Fgf2-Gpc4;	moderate	vs2	Prediction	AFM prediction (receptor, full-length)	extracellular matrix/space;		membrane;cell-cell junction;cell-cell adhesion;	yes (TMHMM2)
bnl	dlp	other	05_intestinal_stem_cell	25_cyst_stem_cells	Yki (8D)	2.45455		2.45455	FGF2-GPC4;	Fgf2-Gpc4;	moderate	vs2	Prediction	AFM prediction (receptor, full-length)	extracellular matrix/space;		membrane;cell-cell junction;cell-cell adhesion;	yes (TMHMM2)
bnl	dlp	other	05_intestinal_stem_cell	27_germline_cell_B_germline_cyst	Yki (8D)	1.68971		1.68971	FGF2-GPC4;	Fgf2-Gpc4;	moderate	vs2	Prediction	AFM prediction (receptor, full-length)	extracellular matrix/space;		membrane;cell-cell junction;cell-cell adhesion;	yes (TMHMM2)
bnl	dlp	other	05_intestinal_stem_cell	30_female_reproductive_system_A	Yki (8D)	2.19867		2.19867	FGF2-GPC4;	Fgf2-Gpc4;	moderate	vs2	Prediction	AFM prediction (receptor, full-length)	extracellular matrix/space;		membrane;cell-cell junction;cell-cell adhesion;	yes (TMHMM2)
bnl	dlp	other	05_intestinal_stem_cell	33_neuron_B	Yki (8D)	2.74815		2.74815	FGF2-GPC4;	Fgf2-Gpc4;	moderate	vs2	Prediction	AFM prediction (receptor, full-length)	extracellular matrix/space;		membrane;cell-cell junction;cell-cell adhesion;	yes (TMHMM2)
bnl	htl	FGFR signaling pathway	05_intestinal_stem_cell	01_muscle_cell	Yki (8D)	1.57599		1.57599	FGF20-FGFR3;	Fgf20-Fgfr1;Fgf20-Fgfr2;Fgf20-Fgfr4;	high	vs1	Annotation	literation	extracellular matrix/space;		membrane;cell-cell junction;cell-cell adhesion;	yes (deepTMHMM,TMHMM2)
bnl	htl	FGFR signaling pathway	05_intestinal_stem_cell	03_heart_muscle	Yki (8D)	2.69543		2.69543	FGF20-FGFR3;	Fgf20-Fgfr1;Fgf20-Fgfr2;Fgf20-Fgfr4;	high	vs1	Annotation	literation	extracellular matrix/space;		membrane;cell-cell junction;cell-cell adhesion;	yes (deepTMHMM,TMHMM2)
bnl	htl	FGFR signaling pathway	05_intestinal_stem_cell	04_visceral_muscle_of_midgut	Yki (8D)	1.24139		1.24139	FGF20-FGFR3;	Fgf20-Fgfr1;Fgf20-Fgfr2;Fgf20-Fgfr4;	high	vs1	Annotation	literation	extracellular matrix/space;		membrane;cell-cell junction;cell-cell adhesion;	yes (deepTMHMM,TMHMM2)
bnl	htl	FGFR signaling pathway	05_intestinal_stem_cell	20_cell_body_glial_cell	Yki (8D)	1.45578		1.45578	FGF20-FGFR3;	Fgf20-Fgfr1;Fgf20-Fgfr2;Fgf20-Fgfr4;	high	vs1	Annotation	literation	extracellular matrix/space;		membrane;cell-cell junction;cell-cell adhesion;	yes (deepTMHMM,TMHMM2)
bnl	htl	FGFR signaling pathway	05_intestinal_stem_cell	22_follicle_cell_stage_9	Yki (8D)	1.2576		1.2576	FGF20-FGFR3;	Fgf20-Fgfr1;Fgf20-Fgfr2;Fgf20-Fgfr4;	high	vs1	Annotation	literation	extracellular matrix/space;		membrane;cell-cell junction;cell-cell adhesion;	yes (deepTMHMM,TMHMM2)
bnl	if	other	05_intestinal_stem_cell	01_muscle_cell	Yki (8D)	4.18333		4.18333		Fgf2-Itgav;	moderate	vs2	Prediction	AFM prediction (receptor, full-length)	extracellular matrix/space;		membrane;cell-cell junction;cell-cell adhesion;	yes (deepTMHMM,TMHMM2)
bnl	if	other	05_intestinal_stem_cell	02_indirect_flight_muscle	Yki (8D)	4.26409		4.26409		Fgf2-Itgav;	moderate	vs2	Prediction	AFM prediction (receptor, full-length)	extracellular matrix/space;		membrane;cell-cell junction;cell-cell adhesion;	yes (deepTMHMM,TMHMM2)
bnl	if	other	05_intestinal_stem_cell	03_heart_muscle	Yki (8D)	3.69255		3.69255		Fgf2-Itgav;	moderate	vs2	Prediction	AFM prediction (receptor, full-length)	extracellular matrix/space;		membrane;cell-cell junction;cell-cell adhesion;	yes (deepTMHMM,TMHMM2)
bnl	if	other	05_intestinal_stem_cell	04_visceral_muscle_of_midgut	Yki (8D)	3.45535		3.45535		Fgf2-Itgav;	moderate	vs2	Prediction	AFM prediction (receptor, full-length)	extracellular matrix/space;		membrane;cell-cell junction;cell-cell adhesion;	yes (deepTMHMM,TMHMM2)
bnl	if	other	05_intestinal_stem_cell	10_hindgut_A	Yki (8D)	3.35116		3.35116		Fgf2-Itgav;	moderate	vs2	Prediction	AFM prediction (receptor, full-length)	extracellular matrix/space;		membrane;cell-cell junction;cell-cell adhesion;	yes (deepTMHMM,TMHMM2)
bnl	if	other	05_intestinal_stem_cell	13_fat_body	Yki (8D)	3.27597		3.27597		Fgf2-Itgav;	moderate	vs2	Prediction	AFM prediction (receptor, full-length)	extracellular matrix/space;		membrane;cell-cell junction;cell-cell adhesion;	yes (deepTMHMM,TMHMM2)
bnl	Nep1	other	05_intestinal_stem_cell	08_enteroendocrine_cell	Yki (8D)	2.64292		2.64292	FGF23-PHEX;		moderate	vs2	Prediction	AFM prediction (receptor, full-length)	extracellular matrix/space;		membrane;	yes (deepTMHMM,TMHMM2)
bnl	Nep1	other	05_intestinal_stem_cell	30_female_reproductive_system_A	Yki (8D)	3.06428		3.06428	FGF23-PHEX;		moderate	vs2	Prediction	AFM prediction (receptor, full-length)	extracellular matrix/space;		membrane;	yes (deepTMHMM,TMHMM2)
Bsg	CG9095	other	05_intestinal_stem_cell	10_hindgut_A	Yki (8D)	2.94318		2.94318	BSG-SELE;	Bsg-Sele;	moderate	vs2	Prediction	AFM prediction (receptor, full-length)		yes (SignalP6)	cell-cell adhesion;	yes (deepTMHMM,TMHMM2)
Bsg	Mct1	other	05_intestinal_stem_cell	15_hemocyte	Yki (5D and 8D)	3.8845	0.0966064	3.8845		Bsg-Slc16a1;Bsg-Slc16a7;	moderate	vs2	Prediction	AFM prediction (receptor, full-length)		yes (SignalP6)	membrane;cell-cell adhesion;	yes (deepTMHMM,TMHMM2)
CadN2	CadN	other	05_intestinal_stem_cell	04_visceral_muscle_of_midgut	Yki (8D)	1.61175		1.61175	DSC1-DSG1;		moderate	vs2	Prediction	AFM prediction (receptor, full-length)			membrane;cell-cell junction;cell-cell adhesion;	yes (deepTMHMM,TMHMM2)
CadN2	CadN	other	05_intestinal_stem_cell	11_hindgut_B	Yki (8D)	1.82069		1.82069	DSC1-DSG1;		moderate	vs2	Prediction	AFM prediction (receptor, full-length)			membrane;cell-cell junction;cell-cell adhesion;	yes (deepTMHMM,TMHMM2)
CadN2	CadN	other	05_intestinal_stem_cell	19_ventral_nervous_system	Yki (5D and 8D)	1.89154		1.89154	DSC1-DSG1;		moderate	vs2	Prediction	AFM prediction (receptor, full-length)			membrane;cell-cell junction;cell-cell adhesion;	yes (deepTMHMM,TMHMM2)
CadN2	CadN	other	05_intestinal_stem_cell	21_follicle_cell	Yki (8D)	2.05008		2.05008	DSC1-DSG1;		moderate	vs2	Prediction	AFM prediction (receptor, full-length)			membrane;cell-cell junction;cell-cell adhesion;	yes (deepTMHMM,TMHMM2)
CadN2	CadN	other	05_intestinal_stem_cell	25_cyst_stem_cells	Yki (8D)	1.43249		1.43249	DSC1-DSG1;		moderate	vs2	Prediction	AFM prediction (receptor, full-length)			membrane;cell-cell junction;cell-cell adhesion;	yes (deepTMHMM,TMHMM2)
CadN2	CadN	other	05_intestinal_stem_cell	33_neuron_B	Yki (8D)	1.83512		1.83512	DSC1-DSG1;		moderate	vs2	Prediction	AFM prediction (receptor, full-length)			membrane;cell-cell junction;cell-cell adhesion;	yes (deepTMHMM,TMHMM2)
CadN2	if	other	05_intestinal_stem_cell	01_muscle_cell	Yki (8D)	1.82346		1.82346	CDH1-ITGAE;	Cdh1-Itgae;	moderate	vs2	Prediction	AFM prediction (receptor, full-length)			membrane;cell-cell junction;cell-cell adhesion;	yes (deepTMHMM,TMHMM2)
CadN2	if	other	05_intestinal_stem_cell	02_indirect_flight_muscle	Yki (8D)	1.85866		1.85866	CDH1-ITGAE;	Cdh1-Itgae;	moderate	vs2	Prediction	AFM prediction (receptor, full-length)			membrane;cell-cell junction;cell-cell adhesion;	yes (deepTMHMM,TMHMM2)
CadN2	Lar	other	05_intestinal_stem_cell	08_enteroendocrine_cell	Yki (8D)	1.05473		1.05473	CDH1-PTPRF;		moderate	vs2	Prediction	AFM prediction (receptor, full-length)			membrane;cell-cell junction;cell-cell adhesion;	yes (deepTMHMM)
CadN2	Lar	other	05_intestinal_stem_cell	19_ventral_nervous_system	Yki (5D and 8D)	1.39038		1.39038	CDH1-PTPRF;		moderate	vs2	Prediction	AFM prediction (receptor, full-length)			membrane;cell-cell junction;cell-cell adhesion;	yes (deepTMHMM)
CadN2	Lar	other	05_intestinal_stem_cell	25_cyst_stem_cells	Yki (8D)	1.08318		1.08318	CDH1-PTPRF;		moderate	vs2	Prediction	AFM prediction (receptor, full-length)			membrane;cell-cell junction;cell-cell adhesion;	yes (deepTMHMM)
CadN2	Lar	other	05_intestinal_stem_cell	33_neuron_B	Yki (8D)	1.08262		1.08262	CDH1-PTPRF;		moderate	vs2	Prediction	AFM prediction (receptor, full-length)			membrane;cell-cell junction;cell-cell adhesion;	yes (deepTMHMM)
CadN2	mew	other	05_intestinal_stem_cell	05_intestinal_stem_cell	Yki (8D)	2.79908		2.79908	CDH1-ITGAE;	Cdh1-Itgae;	moderate	vs2	Prediction	AFM prediction (receptor, full-length)			membrane;cell-cell junction;cell-cell adhesion;	yes (deepTMHMM,TMHMM2)
CadN2	mew	other	05_intestinal_stem_cell	14_oenocyte	Yki (8D)	2.12259		2.12259	CDH1-ITGAE;	Cdh1-Itgae;	moderate	vs2	Prediction	AFM prediction (receptor, full-length)			membrane;cell-cell junction;cell-cell adhesion;	yes (deepTMHMM,TMHMM2)
CadN2	mew	other	05_intestinal_stem_cell	15_hemocyte	Yki (8D)	2.49428		2.49428	CDH1-ITGAE;	Cdh1-Itgae;	moderate	vs2	Prediction	AFM prediction (receptor, full-length)			membrane;cell-cell junction;cell-cell adhesion;	yes (deepTMHMM,TMHMM2)
CadN2	mew	other	05_intestinal_stem_cell	17_malpighian_tubule_principal_cell	Yki (8D)	2.66384		2.66384	CDH1-ITGAE;	Cdh1-Itgae;	moderate	vs2	Prediction	AFM prediction (receptor, full-length)			membrane;cell-cell junction;cell-cell adhesion;	yes (deepTMHMM,TMHMM2)
CadN2	Ptp10D	other	05_intestinal_stem_cell	09_cardia	Yki (8D)	1.94743		1.94743		Cdh1-Ptprj;	moderate	vs2	Prediction	AFM prediction (receptor, full-length)			membrane;cell-cell adhesion;	yes (deepTMHMM,TMHMM2)
CadN2	Ptp10D	other	05_intestinal_stem_cell	11_hindgut_B	Yki (8D)	1.40157		1.40157		Cdh1-Ptprj;	moderate	vs2	Prediction	AFM prediction (receptor, full-length)			membrane;cell-cell adhesion;	yes (deepTMHMM,TMHMM2)
CadN2	Ptp10D	other	05_intestinal_stem_cell	12_hindgut_C	Yki (8D)	1.41114		1.41114		Cdh1-Ptprj;	moderate	vs2	Prediction	AFM prediction (receptor, full-length)			membrane;cell-cell adhesion;	yes (deepTMHMM,TMHMM2)
CadN2	Ptp10D	other	05_intestinal_stem_cell	16_tracheal_cell	Yki (8D)	1.46858		1.46858		Cdh1-Ptprj;	moderate	vs2	Prediction	AFM prediction (receptor, full-length)			membrane;cell-cell adhesion;	yes (deepTMHMM,TMHMM2)
CadN2	Ptp10D	other	05_intestinal_stem_cell	22_follicle_cell_stage_9	Yki (8D)	1.31491		1.31491		Cdh1-Ptprj;	moderate	vs2	Prediction	AFM prediction (receptor, full-length)			membrane;cell-cell adhesion;	yes (deepTMHMM,TMHMM2)
CadN2	Ptp10D	other	05_intestinal_stem_cell	24_stalk_follicle_cell	Yki (8D)	1.76603		1.76603		Cdh1-Ptprj;	moderate	vs2	Prediction	AFM prediction (receptor, full-length)			membrane;cell-cell adhesion;	yes (deepTMHMM,TMHMM2)
CadN2	Ptp10D	other	05_intestinal_stem_cell	27_germline_cell_B_germline_cyst	Yki (8D)	1.24073		1.24073		Cdh1-Ptprj;	moderate	vs2	Prediction	AFM prediction (receptor, full-length)			membrane;cell-cell adhesion;	yes (deepTMHMM,TMHMM2)
CadN2	Ptp10D	other	05_intestinal_stem_cell	29_oviduct	Yki (8D)	2.84175		2.84175		Cdh1-Ptprj;	moderate	vs2	Prediction	AFM prediction (receptor, full-length)			membrane;cell-cell adhesion;	yes (deepTMHMM,TMHMM2)
CadN2	Ptp10D	other	05_intestinal_stem_cell	30_female_reproductive_system_A	Yki (8D)	1.58588		1.58588		Cdh1-Ptprj;	moderate	vs2	Prediction	AFM prediction (receptor, full-length)			membrane;cell-cell adhesion;	yes (deepTMHMM,TMHMM2)
CadN2	Ptp10D	other	05_intestinal_stem_cell	31_female_reproductive_system_B	Yki (8D)	1.72858		1.72858		Cdh1-Ptprj;	moderate	vs2	Prediction	AFM prediction (receptor, full-length)			membrane;cell-cell adhesion;	yes (deepTMHMM,TMHMM2)
Cam	Ac78C	other	05_intestinal_stem_cell	17_malpighian_tubule_principal_cell	Yki (5D and 8D)	1.87054	0.468737	1.87054	CALM1-ADCY8;	Calm1-Adcy8;	moderate	vs2	Prediction	AFM prediction (receptor, full-length)			membrane;	yes (deepTMHMM,TMHMM2)
Cam	CG9095	other	05_intestinal_stem_cell	10_hindgut_A	Yki (5D and 8D)	2.16828		2.16828	CALM1-SELL;	Calm1-Sell;	moderate	vs2	Prediction	AFM prediction (receptor, full-length)			cell-cell adhesion;	yes (deepTMHMM,TMHMM2)
Cam	Dh31-R	other	05_intestinal_stem_cell	17_malpighian_tubule_principal_cell	Yki (5D and 8D)	5.7314	3.8076	5.7314	CALM1-CALCR;		moderate	vs2	Prediction	AFM prediction (receptor, full-length)			membrane;	yes (deepTMHMM,TMHMM2)
Cam	Dh31-R	other	05_intestinal_stem_cell	20_cell_body_glial_cell	Yki (5D and 8D)	3.13331	1.30185	3.13331	CALM1-CALCR;		moderate	vs2	Prediction	AFM prediction (receptor, full-length)			membrane;	yes (deepTMHMM,TMHMM2)
Cam	Egfr	other	05_intestinal_stem_cell	32_neuron_A	Yki (5D and 8D)	2.48416	2.68594	2.48416	CALM1-EGFR;		moderate	vs2	Prediction	AFM prediction (receptor, full-length)			membrane;cell-cell adhesion;	yes (deepTMHMM,TMHMM2)
Cam	InR	other	05_intestinal_stem_cell	00_epithelial_cell	Yki (5D and 8D)	3.74613	1.48859	3.74613	CALM1-INSR;		moderate	vs2	Prediction	AFM prediction (receptor, full-length)			membrane;	yes (deepTMHMM)
Cam	InR	other	05_intestinal_stem_cell	01_muscle_cell	Yki (5D and 8D)	3.61793	0.800035	3.61793	CALM1-INSR;		moderate	vs2	Prediction	AFM prediction (receptor, full-length)			membrane;	yes (deepTMHMM)
Cam	InR	other	05_intestinal_stem_cell	05_intestinal_stem_cell	Yki (5D and 8D)	5.62827		5.62827	CALM1-INSR;		moderate	vs2	Prediction	AFM prediction (receptor, full-length)			membrane;	yes (deepTMHMM)
Cam	InR	other	05_intestinal_stem_cell	06_enterocyte	Yki (5D and 8D)	5.17124		5.17124	CALM1-INSR;		moderate	vs2	Prediction	AFM prediction (receptor, full-length)			membrane;	yes (deepTMHMM)
Cam	InR	other	05_intestinal_stem_cell	12_hindgut_C	Yki (5D and 8D)	3.58674		3.58674	CALM1-INSR;		moderate	vs2	Prediction	AFM prediction (receptor, full-length)			membrane;	yes (deepTMHMM)
Cam	InR	other	05_intestinal_stem_cell	13_fat_body	Yki (5D and 8D)	3.55811		3.55811	CALM1-INSR;		moderate	vs2	Prediction	AFM prediction (receptor, full-length)			membrane;	yes (deepTMHMM)
Cam	InR	other	05_intestinal_stem_cell	15_hemocyte	Yki (8D)	2.81242		2.81242	CALM1-INSR;		moderate	vs2	Prediction	AFM prediction (receptor, full-length)			membrane;	yes (deepTMHMM)
Cam	InR	other	05_intestinal_stem_cell	16_tracheal_cell	Yki (5D and 8D)	3.51458	1.26075	3.51458	CALM1-INSR;		moderate	vs2	Prediction	AFM prediction (receptor, full-length)			membrane;	yes (deepTMHMM)
Cam	InR	other	05_intestinal_stem_cell	17_malpighian_tubule_principal_cell	Yki (5D and 8D)	4.92756		4.92756	CALM1-INSR;		moderate	vs2	Prediction	AFM prediction (receptor, full-length)			membrane;	yes (deepTMHMM)
Cam	InR	other	05_intestinal_stem_cell	18_salivary_gland	Yki (8D)	3.75635		3.75635	CALM1-INSR;		moderate	vs2	Prediction	AFM prediction (receptor, full-length)			membrane;	yes (deepTMHMM)
Cam	InR	other	05_intestinal_stem_cell	20_cell_body_glial_cell	Yki (5D and 8D)	3.56944	1.61651	3.56944	CALM1-INSR;		moderate	vs2	Prediction	AFM prediction (receptor, full-length)			membrane;	yes (deepTMHMM)
Cam	InR	other	05_intestinal_stem_cell	22_follicle_cell_stage_9	Yki (5D and 8D)	3.84425		3.84425	CALM1-INSR;		moderate	vs2	Prediction	AFM prediction (receptor, full-length)			membrane;	yes (deepTMHMM)
Cam	InR	other	05_intestinal_stem_cell	29_oviduct	Yki (5D and 8D)	3.66937		3.66937	CALM1-INSR;		moderate	vs2	Prediction	AFM prediction (receptor, full-length)			membrane;	yes (deepTMHMM)
Cam	InR	other	05_intestinal_stem_cell	30_female_reproductive_system_A	Yki (5D and 8D)	3.41298		3.41298	CALM1-INSR;		moderate	vs2	Prediction	AFM prediction (receptor, full-length)			membrane;	yes (deepTMHMM)
Cam	InR	other	05_intestinal_stem_cell	31_female_reproductive_system_B	Yki (8D)	4.2656		4.2656	CALM1-INSR;		moderate	vs2	Prediction	AFM prediction (receptor, full-length)			membrane;	yes (deepTMHMM)
Cam	InR	other	05_intestinal_stem_cell	32_neuron_A	Yki (5D and 8D)	3.76809		3.76809	CALM1-INSR;		moderate	vs2	Prediction	AFM prediction (receptor, full-length)			membrane;	yes (deepTMHMM)
Cam	KCNQ	other	05_intestinal_stem_cell	17_malpighian_tubule_principal_cell	Yki (5D and 8D)	2.46784		2.46784	CALM1-KCNQ5;	Calm1-Kcnq3;	moderate	vs2	Prediction	MIST direct/AFM prediction (FL)			membrane;	yes (deepTMHMM,TMHMM2)
Cam	KCNQ	other	05_intestinal_stem_cell	20_cell_body_glial_cell	Yki (5D and 8D)	3.3561	0.673945	3.3561	CALM1-KCNQ5;	Calm1-Kcnq3;	moderate	vs2	Prediction	MIST direct/AFM prediction (FL)			membrane;	yes (deepTMHMM,TMHMM2)
Cam	mtt	other	05_intestinal_stem_cell	17_malpighian_tubule_principal_cell	Yki (5D and 8D)	5.67848		5.67848	CALM1-GRM4;	Calm1-Grm4;	moderate	vs2	Prediction	AFM prediction (receptor, full-length)			membrane;	yes (deepTMHMM,TMHMM2)
Cam	Pde1c	other	05_intestinal_stem_cell	01_muscle_cell	Yki (5D and 8D)	2.64513		2.64513	CALM1-PDE1A;		moderate	vs2	Prediction	AFM prediction (receptor, full-length)			membrane;
Cam	Pde1c	other	05_intestinal_stem_cell	06_enterocyte	Yki (5D and 8D)	5.06018		5.06018	CALM1-PDE1A;		moderate	vs2	Prediction	AFM prediction (receptor, full-length)			membrane;
Cam	Pde1c	other	05_intestinal_stem_cell	08_enteroendocrine_cell	Yki (5D and 8D)	2.17181	0.612691	2.17181	CALM1-PDE1A;		moderate	vs2	Prediction	AFM prediction (receptor, full-length)			membrane;
Cam	Ptp36E	other	05_intestinal_stem_cell	01_muscle_cell	Yki (5D and 8D)	1.89456	-0.000126886	1.89456	CALM1-PTPRA;		moderate	vs2	Prediction	AFM prediction (receptor, full-length)			membrane;
CAP	ItgaPS4	other	06_enterocyte	06_enterocyte	Yki (5D and 8D)	1.1005	-0.126617	1.1005	SORBS1-ITGA1;		moderate	vs2	Prediction	AFM prediction (receptor, full-length)			membrane;cell-cell adhesion;	yes (deepTMHMM,TMHMM2)
CAP	scb	other	06_enterocyte	17_malpighian_tubule_principal_cell	Yki (8D)	1.74521		1.74521	SORBS1-ITGA1;		moderate	vs2	Prediction	AFM prediction (receptor, full-length)			membrane;cell-cell junction;cell-cell adhesion;	yes (deepTMHMM,TMHMM2)
CG16995	CadN	other	06_enterocyte	03_heart_muscle	Yki (5D and 8D)	2.38958	1.11983	2.38958			moderate	vs2	Prediction	AFM prediction (receptor, domain)	secreted;		membrane;cell-cell junction;cell-cell adhesion;	yes (deepTMHMM,TMHMM2)
CG16995	CadN	other	06_enterocyte	04_visceral_muscle_of_midgut	Yki (5D and 8D)	4.00394	1.85932	4.00394			moderate	vs2	Prediction	AFM prediction (receptor, domain)	secreted;		membrane;cell-cell junction;cell-cell adhesion;	yes (deepTMHMM,TMHMM2)
CG16995	CadN	other	06_enterocyte	11_hindgut_B	Yki (5D and 8D)	4.523	1.79941	4.523			moderate	vs2	Prediction	AFM prediction (receptor, domain)	secreted;		membrane;cell-cell junction;cell-cell adhesion;	yes (deepTMHMM,TMHMM2)
CG16995	CadN	other	06_enterocyte	19_ventral_nervous_system	Yki (5D and 8D)	4.69901	2.30148	4.69901			moderate	vs2	Prediction	AFM prediction (receptor, domain)	secreted;		membrane;cell-cell junction;cell-cell adhesion;	yes (deepTMHMM,TMHMM2)
CG16995	CadN	other	06_enterocyte	20_cell_body_glial_cell	Yki (5D and 8D)	2.23107	1.20241	2.23107			moderate	vs2	Prediction	AFM prediction (receptor, domain)	secreted;		membrane;cell-cell junction;cell-cell adhesion;	yes (deepTMHMM,TMHMM2)
CG16995	CadN	other	06_enterocyte	21_follicle_cell	Yki (5D and 8D)	5.09286	2.35905	5.09286			moderate	vs2	Prediction	AFM prediction (receptor, domain)	secreted;		membrane;cell-cell junction;cell-cell adhesion;	yes (deepTMHMM,TMHMM2)
CG16995	CadN	other	06_enterocyte	22_follicle_cell_stage_9	Yki (5D and 8D)	1.55204	0.50996	1.55204			moderate	vs2	Prediction	AFM prediction (receptor, domain)	secreted;		membrane;cell-cell junction;cell-cell adhesion;	yes (deepTMHMM,TMHMM2)
CG16995	CadN	other	06_enterocyte	25_cyst_stem_cells	Yki (5D and 8D)	3.55864	1.7917	3.55864			moderate	vs2	Prediction	AFM prediction (receptor, domain)	secreted;		membrane;cell-cell junction;cell-cell adhesion;	yes (deepTMHMM,TMHMM2)
CG16995	CadN	other	06_enterocyte	27_germline_cell_B_germline_cyst	Yki (5D and 8D)	1.98613	0.713453	1.98613			moderate	vs2	Prediction	AFM prediction (receptor, domain)	secreted;		membrane;cell-cell junction;cell-cell adhesion;	yes (deepTMHMM,TMHMM2)
CG16995	CadN	other	06_enterocyte	32_neuron_A	Yki (5D and 8D)	2.80882	1.55101	2.80882			moderate	vs2	Prediction	AFM prediction (receptor, domain)	secreted;		membrane;cell-cell junction;cell-cell adhesion;	yes (deepTMHMM,TMHMM2)
CG16995	CadN	other	06_enterocyte	33_neuron_B	Yki (5D and 8D)	4.55884	2.5457	4.55884			moderate	vs2	Prediction	AFM prediction (receptor, domain)	secreted;		membrane;cell-cell junction;cell-cell adhesion;	yes (deepTMHMM,TMHMM2)
CG16995	CG11007	other	06_enterocyte	28_germline_cell_C_unknown_stage	Yki (5D and 8D)	1.06818	0.514543	1.06818			moderate	vs2	Prediction	AFM prediction (receptor, domain)	secreted;		membrane;	yes (deepTMHMM,TMHMM2)
CG16995	CG11007	other	06_enterocyte	29_oviduct	Yki (5D and 8D)	1.05208	0.547543	1.05208			moderate	vs2	Prediction	AFM prediction (receptor, domain)	secreted;		membrane;	yes (deepTMHMM,TMHMM2)
CG16995	CG17593	other	06_enterocyte	28_germline_cell_C_unknown_stage	Yki (5D and 8D)	1.2419	0.677723	1.2419			moderate	vs2	Prediction	AFM prediction (receptor, domain)	secreted;		membrane;	yes (deepTMHMM)
CG16995	CG42342	other	06_enterocyte	03_heart_muscle	Yki (5D and 8D)	1.53369	1.13536	1.53369			moderate	vs2	Prediction	AFM prediction (receptor, domain)	secreted;		membrane;	yes (deepTMHMM,TMHMM2)
CG16995	CG42342	other	06_enterocyte	04_visceral_muscle_of_midgut	Yki (5D and 8D)	3.49945	1.97994	3.49945			moderate	vs2	Prediction	AFM prediction (receptor, domain)	secreted;		membrane;	yes (deepTMHMM,TMHMM2)
CG16995	CG42342	other	06_enterocyte	08_enteroendocrine_cell	Yki (5D and 8D)	1.8028	0.72621	1.8028			moderate	vs2	Prediction	AFM prediction (receptor, domain)	secreted;		membrane;	yes (deepTMHMM,TMHMM2)
CG16995	CG42342	other	06_enterocyte	11_hindgut_B	Yki (5D and 8D)	4.8874	1.87429	4.8874			moderate	vs2	Prediction	AFM prediction (receptor, domain)	secreted;		membrane;	yes (deepTMHMM,TMHMM2)
CG16995	CG42342	other	06_enterocyte	19_ventral_nervous_system	Yki (5D and 8D)	3.12386	1.53963	3.12386			moderate	vs2	Prediction	AFM prediction (receptor, domain)	secreted;		membrane;	yes (deepTMHMM,TMHMM2)
CG16995	CG42342	other	06_enterocyte	20_cell_body_glial_cell	Yki (5D and 8D)	4.39305	2.47364	4.39305			moderate	vs2	Prediction	AFM prediction (receptor, domain)	secreted;		membrane;	yes (deepTMHMM,TMHMM2)
CG16995	CG42342	other	06_enterocyte	22_follicle_cell_stage_9	Yki (5D and 8D)	1.2085	0.586193	1.2085			moderate	vs2	Prediction	AFM prediction (receptor, domain)	secreted;		membrane;	yes (deepTMHMM,TMHMM2)
CG16995	CG42342	other	06_enterocyte	25_cyst_stem_cells	Yki (5D and 8D)	3.77286	1.90945	3.77286			moderate	vs2	Prediction	AFM prediction (receptor, domain)	secreted;		membrane;	yes (deepTMHMM,TMHMM2)
CG16995	CG42342	other	06_enterocyte	27_germline_cell_B_germline_cyst	Yki (5D and 8D)	2.3335	0.808024	2.3335			moderate	vs2	Prediction	AFM prediction (receptor, domain)	secreted;		membrane;	yes (deepTMHMM,TMHMM2)
CG16995	CG42342	other	06_enterocyte	32_neuron_A	Yki (5D and 8D)	2.19241	1.1355	2.19241			moderate	vs2	Prediction	AFM prediction (receptor, domain)	secreted;		membrane;	yes (deepTMHMM,TMHMM2)
CG16995	CG42342	other	06_enterocyte	33_neuron_B	Yki (5D and 8D)	4.3945	1.8364	4.3945			moderate	vs2	Prediction	AFM prediction (receptor, domain)	secreted;		membrane;	yes (deepTMHMM,TMHMM2)
CG16995	Dscam2	other	06_enterocyte	19_ventral_nervous_system	Yki (5D and 8D)	4.27418	2.17935	4.27418			moderate	vs2	Prediction	AFM prediction (receptor, domain)	secreted;		membrane;cell-cell adhesion;	yes (deepTMHMM,TMHMM2)
CG16995	Dscam2	other	06_enterocyte	32_neuron_A	Yki (5D and 8D)	2.52392	1.68084	2.52392			moderate	vs2	Prediction	AFM prediction (receptor, domain)	secreted;		membrane;cell-cell adhesion;	yes (deepTMHMM,TMHMM2)
CG16995	flz	other	06_enterocyte	11_hindgut_B	Yki (5D and 8D)	2.58795	1.05763	2.58795			moderate	vs2	Prediction	AFM prediction (receptor, domain)	secreted;		membrane;	yes (TMHMM2)
CG16995	l(1)G0289	other	06_enterocyte	00_epithelial_cell	Yki (5D and 8D)	2.27317	0.956429	2.27317			moderate	vs2	Prediction	AFM prediction (receptor, domain)	secreted;		membrane;	yes (deepTMHMM,TMHMM2)
CG16995	l(1)G0289	other	06_enterocyte	01_muscle_cell	Yki (5D and 8D)	2.09421	0.817124	2.09421			moderate	vs2	Prediction	AFM prediction (receptor, domain)	secreted;		membrane;	yes (deepTMHMM,TMHMM2)
CG16995	l(1)G0289	other	06_enterocyte	02_indirect_flight_muscle	Yki (5D and 8D)	3.48154	1.35408	3.48154			moderate	vs2	Prediction	AFM prediction (receptor, domain)	secreted;		membrane;	yes (deepTMHMM,TMHMM2)
CG16995	l(1)G0289	other	06_enterocyte	03_heart_muscle	Yki (5D and 8D)	1.88211	0.681299	1.88211			moderate	vs2	Prediction	AFM prediction (receptor, domain)	secreted;		membrane;	yes (deepTMHMM,TMHMM2)
CG16995	l(1)G0289	other	06_enterocyte	04_visceral_muscle_of_midgut	Yki (5D and 8D)	2.54108	1.1715	2.54108			moderate	vs2	Prediction	AFM prediction (receptor, domain)	secreted;		membrane;	yes (deepTMHMM,TMHMM2)
CG16995	l(1)G0289	other	06_enterocyte	05_intestinal_stem_cell	Yki (5D and 8D)	1.26636	0.53535	1.26636			moderate	vs2	Prediction	AFM prediction (receptor, domain)	secreted;		membrane;	yes (deepTMHMM,TMHMM2)
CG16995	l(1)G0289	other	06_enterocyte	06_enterocyte	Yki (5D and 8D)	2.88958	1.26477	2.88958			moderate	vs2	Prediction	AFM prediction (receptor, domain)	secreted;		membrane;	yes (deepTMHMM,TMHMM2)
CG16995	l(1)G0289	other	06_enterocyte	07_enterocyte_like	Yki (5D and 8D)	3.02215	1.41611	3.02215			moderate	vs2	Prediction	AFM prediction (receptor, domain)	secreted;		membrane;	yes (deepTMHMM,TMHMM2)
CG16995	l(1)G0289	other	06_enterocyte	08_enteroendocrine_cell	Yki (5D and 8D)	2.15251	1.12806	2.15251			moderate	vs2	Prediction	AFM prediction (receptor, domain)	secreted;		membrane;	yes (deepTMHMM,TMHMM2)
CG16995	l(1)G0289	other	06_enterocyte	09_cardia	Yki (5D and 8D)	2.76587	1.25676	2.76587			moderate	vs2	Prediction	AFM prediction (receptor, domain)	secreted;		membrane;	yes (deepTMHMM,TMHMM2)
CG16995	l(1)G0289	other	06_enterocyte	10_hindgut_A	Yki (5D and 8D)	2.3465	0.996499	2.3465			moderate	vs2	Prediction	AFM prediction (receptor, domain)	secreted;		membrane;	yes (deepTMHMM,TMHMM2)
CG16995	l(1)G0289	other	06_enterocyte	11_hindgut_B	Yki (5D and 8D)	2.09163	0.960478	2.09163			moderate	vs2	Prediction	AFM prediction (receptor, domain)	secreted;		membrane;	yes (deepTMHMM,TMHMM2)
CG16995	l(1)G0289	other	06_enterocyte	12_hindgut_C	Yki (5D and 8D)	1.98086	0.730891	1.98086			moderate	vs2	Prediction	AFM prediction (receptor, domain)	secreted;		membrane;	yes (deepTMHMM,TMHMM2)
CG16995	l(1)G0289	other	06_enterocyte	13_fat_body	Yki (5D and 8D)	2.42877	0.964929	2.42877			moderate	vs2	Prediction	AFM prediction (receptor, domain)	secreted;		membrane;	yes (deepTMHMM,TMHMM2)
CG16995	l(1)G0289	other	06_enterocyte	14_oenocyte	Yki (5D and 8D)	2.07614	0.952349	2.07614			moderate	vs2	Prediction	AFM prediction (receptor, domain)	secreted;		membrane;	yes (deepTMHMM,TMHMM2)
CG16995	l(1)G0289	other	06_enterocyte	15_hemocyte	Yki (5D and 8D)	2.67149	1.29578	2.67149			moderate	vs2	Prediction	AFM prediction (receptor, domain)	secreted;		membrane;	yes (deepTMHMM,TMHMM2)
CG16995	l(1)G0289	other	06_enterocyte	16_tracheal_cell	Yki (5D and 8D)	1.94519	0.878493	1.94519			moderate	vs2	Prediction	AFM prediction (receptor, domain)	secreted;		membrane;	yes (deepTMHMM,TMHMM2)
CG16995	l(1)G0289	other	06_enterocyte	17_malpighian_tubule_principal_cell	Yki (5D and 8D)	3.69005	1.54441	3.69005			moderate	vs2	Prediction	AFM prediction (receptor, domain)	secreted;		membrane;	yes (deepTMHMM,TMHMM2)
CG16995	l(1)G0289	other	06_enterocyte	18_salivary_gland	Yki (5D and 8D)	2.32443	1.0516	2.32443			moderate	vs2	Prediction	AFM prediction (receptor, domain)	secreted;		membrane;	yes (deepTMHMM,TMHMM2)
CG16995	l(1)G0289	other	06_enterocyte	19_ventral_nervous_system	Yki (5D and 8D)	1.836	0.894248	1.836			moderate	vs2	Prediction	AFM prediction (receptor, domain)	secreted;		membrane;	yes (deepTMHMM,TMHMM2)
CG16995	l(1)G0289	other	06_enterocyte	20_cell_body_glial_cell	Yki (5D and 8D)	2.747	1.1364	2.747			moderate	vs2	Prediction	AFM prediction (receptor, domain)	secreted;		membrane;	yes (deepTMHMM,TMHMM2)
CG16995	l(1)G0289	other	06_enterocyte	21_follicle_cell	Yki (5D and 8D)	4.17636	1.94982	4.17636			moderate	vs2	Prediction	AFM prediction (receptor, domain)	secreted;		membrane;	yes (deepTMHMM,TMHMM2)
CG16995	l(1)G0289	other	06_enterocyte	22_follicle_cell_stage_9	Yki (5D and 8D)	3.75125	1.68135	3.75125			moderate	vs2	Prediction	AFM prediction (receptor, domain)	secreted;		membrane;	yes (deepTMHMM,TMHMM2)
CG16995	l(1)G0289	other	06_enterocyte	24_stalk_follicle_cell	Yki (5D and 8D)	1.93769	1.11452	1.93769			moderate	vs2	Prediction	AFM prediction (receptor, domain)	secreted;		membrane;	yes (deepTMHMM,TMHMM2)
CG16995	l(1)G0289	other	06_enterocyte	25_cyst_stem_cells	Yki (5D and 8D)	2.47466	0.964739	2.47466			moderate	vs2	Prediction	AFM prediction (receptor, domain)	secreted;		membrane;	yes (deepTMHMM,TMHMM2)
CG16995	l(1)G0289	other	06_enterocyte	26_germline_cell_A_unknown_stage	Yki (5D and 8D)	2.81861	1.26358	2.81861			moderate	vs2	Prediction	AFM prediction (receptor, domain)	secreted;		membrane;	yes (deepTMHMM,TMHMM2)
CG16995	l(1)G0289	other	06_enterocyte	27_germline_cell_B_germline_cyst	Yki (5D and 8D)	2.86418	1.2359	2.86418			moderate	vs2	Prediction	AFM prediction (receptor, domain)	secreted;		membrane;	yes (deepTMHMM,TMHMM2)
CG16995	l(1)G0289	other	06_enterocyte	28_germline_cell_C_unknown_stage	Yki (5D and 8D)	3.03244	1.49297	3.03244			moderate	vs2	Prediction	AFM prediction (receptor, domain)	secreted;		membrane;	yes (deepTMHMM,TMHMM2)
CG16995	l(1)G0289	other	06_enterocyte	29_oviduct	Yki (5D and 8D)	2.63087	1.00142	2.63087			moderate	vs2	Prediction	AFM prediction (receptor, domain)	secreted;		membrane;	yes (deepTMHMM,TMHMM2)
CG16995	l(1)G0289	other	06_enterocyte	30_female_reproductive_system_A	Yki (5D and 8D)	2.33584	1.2068	2.33584			moderate	vs2	Prediction	AFM prediction (receptor, domain)	secreted;		membrane;	yes (deepTMHMM,TMHMM2)
CG16995	l(1)G0289	other	06_enterocyte	31_female_reproductive_system_B	Yki (5D and 8D)	2.96004	1.69542	2.96004			moderate	vs2	Prediction	AFM prediction (receptor, domain)	secreted;		membrane;	yes (deepTMHMM,TMHMM2)
CG16995	l(1)G0289	other	06_enterocyte	32_neuron_A	Yki (5D and 8D)	2.59011	0.81405	2.59011			moderate	vs2	Prediction	AFM prediction (receptor, domain)	secreted;		membrane;	yes (deepTMHMM,TMHMM2)
CG16995	l(1)G0289	other	06_enterocyte	33_neuron_B	Yki (5D and 8D)	2.20754	0.899199	2.20754			moderate	vs2	Prediction	AFM prediction (receptor, domain)	secreted;		membrane;	yes (deepTMHMM,TMHMM2)
CG16995	Lamp1	other	06_enterocyte	00_epithelial_cell	Yki (5D and 8D)	2.01385	0.815869	2.01385			moderate	vs2	Prediction	AFM prediction (receptor, domain)	secreted;		membrane;	yes (deepTMHMM,TMHMM2)
CG16995	Lamp1	other	06_enterocyte	01_muscle_cell	Yki (5D and 8D)	1.90151	0.747676	1.90151			moderate	vs2	Prediction	AFM prediction (receptor, domain)	secreted;		membrane;	yes (deepTMHMM,TMHMM2)
CG16995	Lamp1	other	06_enterocyte	02_indirect_flight_muscle	Yki (5D and 8D)	2.13668	0.837317	2.13668			moderate	vs2	Prediction	AFM prediction (receptor, domain)	secreted;		membrane;	yes (deepTMHMM,TMHMM2)
CG16995	Lamp1	other	06_enterocyte	03_heart_muscle	Yki (5D and 8D)	1.75228	0.698801	1.75228			moderate	vs2	Prediction	AFM prediction (receptor, domain)	secreted;		membrane;	yes (deepTMHMM,TMHMM2)
CG16995	Lamp1	other	06_enterocyte	04_visceral_muscle_of_midgut	Yki (5D and 8D)	2.13045	0.804257	2.13045			moderate	vs2	Prediction	AFM prediction (receptor, domain)	secreted;		membrane;	yes (deepTMHMM,TMHMM2)
CG16995	Lamp1	other	06_enterocyte	05_intestinal_stem_cell	Yki (5D and 8D)	2.16104	0.869903	2.16104			moderate	vs2	Prediction	AFM prediction (receptor, domain)	secreted;		membrane;	yes (deepTMHMM,TMHMM2)
CG16995	Lamp1	other	06_enterocyte	06_enterocyte	Yki (5D and 8D)	2.01247	0.878468	2.01247			moderate	vs2	Prediction	AFM prediction (receptor, domain)	secreted;		membrane;	yes (deepTMHMM,TMHMM2)
CG16995	Lamp1	other	06_enterocyte	07_enterocyte_like	Yki (5D and 8D)	1.79703	0.640782	1.79703			moderate	vs2	Prediction	AFM prediction (receptor, domain)	secreted;		membrane;	yes (deepTMHMM,TMHMM2)
CG16995	Lamp1	other	06_enterocyte	08_enteroendocrine_cell	Yki (5D and 8D)	2.57211	1.17805	2.57211			moderate	vs2	Prediction	AFM prediction (receptor, domain)	secreted;		membrane;	yes (deepTMHMM,TMHMM2)
CG16995	Lamp1	other	06_enterocyte	09_cardia	Yki (5D and 8D)	1.40655	0.689275	1.40655			moderate	vs2	Prediction	AFM prediction (receptor, domain)	secreted;		membrane;	yes (deepTMHMM,TMHMM2)
CG16995	Lamp1	other	06_enterocyte	10_hindgut_A	Yki (5D and 8D)	1.91816	0.869612	1.91816			moderate	vs2	Prediction	AFM prediction (receptor, domain)	secreted;		membrane;	yes (deepTMHMM,TMHMM2)
CG16995	Lamp1	other	06_enterocyte	11_hindgut_B	Yki (5D and 8D)	1.56814	0.668785	1.56814			moderate	vs2	Prediction	AFM prediction (receptor, domain)	secreted;		membrane;	yes (deepTMHMM,TMHMM2)
CG16995	Lamp1	other	06_enterocyte	12_hindgut_C	Yki (5D and 8D)	1.64119	0.737674	1.64119			moderate	vs2	Prediction	AFM prediction (receptor, domain)	secreted;		membrane;	yes (deepTMHMM,TMHMM2)
CG16995	Lamp1	other	06_enterocyte	13_fat_body	Yki (5D and 8D)	1.89347	0.832552	1.89347			moderate	vs2	Prediction	AFM prediction (receptor, domain)	secreted;		membrane;	yes (deepTMHMM,TMHMM2)
CG16995	Lamp1	other	06_enterocyte	14_oenocyte	Yki (5D and 8D)	1.44062	0.64449	1.44062			moderate	vs2	Prediction	AFM prediction (receptor, domain)	secreted;		membrane;	yes (deepTMHMM,TMHMM2)
CG16995	Lamp1	other	06_enterocyte	15_hemocyte	Yki (5D and 8D)	1.97312	0.998397	1.97312			moderate	vs2	Prediction	AFM prediction (receptor, domain)	secreted;		membrane;	yes (deepTMHMM,TMHMM2)
CG16995	Lamp1	other	06_enterocyte	16_tracheal_cell	Yki (5D and 8D)	1.93252	0.748015	1.93252			moderate	vs2	Prediction	AFM prediction (receptor, domain)	secreted;		membrane;	yes (deepTMHMM,TMHMM2)
CG16995	Lamp1	other	06_enterocyte	17_malpighian_tubule_principal_cell	Yki (5D and 8D)	2.55914	1.1221	2.55914			moderate	vs2	Prediction	AFM prediction (receptor, domain)	secreted;		membrane;	yes (deepTMHMM,TMHMM2)
CG16995	Lamp1	other	06_enterocyte	18_salivary_gland	Yki (5D and 8D)	1.47467	0.663947	1.47467			moderate	vs2	Prediction	AFM prediction (receptor, domain)	secreted;		membrane;	yes (deepTMHMM,TMHMM2)
CG16995	Lamp1	other	06_enterocyte	19_ventral_nervous_system	Yki (5D and 8D)	1.79518	0.688759	1.79518			moderate	vs2	Prediction	AFM prediction (receptor, domain)	secreted;		membrane;	yes (deepTMHMM,TMHMM2)
CG16995	Lamp1	other	06_enterocyte	20_cell_body_glial_cell	Yki (5D and 8D)	2.70158	1.03813	2.70158			moderate	vs2	Prediction	AFM prediction (receptor, domain)	secreted;		membrane;	yes (deepTMHMM,TMHMM2)
CG16995	Lamp1	other	06_enterocyte	21_follicle_cell	Yki (5D and 8D)	2.24196	0.9566	2.24196			moderate	vs2	Prediction	AFM prediction (receptor, domain)	secreted;		membrane;	yes (deepTMHMM,TMHMM2)
CG16995	Lamp1	other	06_enterocyte	22_follicle_cell_stage_9	Yki (5D and 8D)	2.24846	1.1231	2.24846			moderate	vs2	Prediction	AFM prediction (receptor, domain)	secreted;		membrane;	yes (deepTMHMM,TMHMM2)
CG16995	Lamp1	other	06_enterocyte	24_stalk_follicle_cell	Yki (5D and 8D)	1.52206	0.794232	1.52206			moderate	vs2	Prediction	AFM prediction (receptor, domain)	secreted;		membrane;	yes (deepTMHMM,TMHMM2)
CG16995	Lamp1	other	06_enterocyte	25_cyst_stem_cells	Yki (5D and 8D)	2.35776	1.09732	2.35776			moderate	vs2	Prediction	AFM prediction (receptor, domain)	secreted;		membrane;	yes (deepTMHMM,TMHMM2)
CG16995	Lamp1	other	06_enterocyte	26_germline_cell_A_unknown_stage	Yki (5D and 8D)	2.71174	1.33493	2.71174			moderate	vs2	Prediction	AFM prediction (receptor, domain)	secreted;		membrane;	yes (deepTMHMM,TMHMM2)
CG16995	Lamp1	other	06_enterocyte	27_germline_cell_B_germline_cyst	Yki (5D and 8D)	2.1668	0.87398	2.1668			moderate	vs2	Prediction	AFM prediction (receptor, domain)	secreted;		membrane;	yes (deepTMHMM,TMHMM2)
CG16995	Lamp1	other	06_enterocyte	28_germline_cell_C_unknown_stage	Yki (5D and 8D)	3.38337	1.56774	3.38337			moderate	vs2	Prediction	AFM prediction (receptor, domain)	secreted;		membrane;	yes (deepTMHMM,TMHMM2)
CG16995	Lamp1	other	06_enterocyte	29_oviduct	Yki (5D and 8D)	2.54729	1.08056	2.54729			moderate	vs2	Prediction	AFM prediction (receptor, domain)	secreted;		membrane;	yes (deepTMHMM,TMHMM2)
CG16995	Lamp1	other	06_enterocyte	30_female_reproductive_system_A	Yki (5D and 8D)	2.17635	0.88328	2.17635			moderate	vs2	Prediction	AFM prediction (receptor, domain)	secreted;		membrane;	yes (deepTMHMM,TMHMM2)
CG16995	Lamp1	other	06_enterocyte	31_female_reproductive_system_B	Yki (5D and 8D)	1.9473	0.754907	1.9473			moderate	vs2	Prediction	AFM prediction (receptor, domain)	secreted;		membrane;	yes (deepTMHMM,TMHMM2)
CG16995	Lamp1	other	06_enterocyte	32_neuron_A	Yki (5D and 8D)	1.92006	0.812788	1.92006			moderate	vs2	Prediction	AFM prediction (receptor, domain)	secreted;		membrane;	yes (deepTMHMM,TMHMM2)
CG16995	Lamp1	other	06_enterocyte	33_neuron_B	Yki (5D and 8D)	1.31853	1.1452	1.31853			moderate	vs2	Prediction	AFM prediction (receptor, domain)	secreted;		membrane;	yes (deepTMHMM,TMHMM2)
CG16995	Nrx-IV	other	06_enterocyte	11_hindgut_B	Yki (5D and 8D)	1.55435	0.403483	1.55435			moderate	vs2	Prediction	AFM prediction (receptor, domain)	secreted;		membrane;cell-cell junction;cell-cell adhesion;	yes (deepTMHMM,TMHMM2)
CG16995	Nrx-IV	other	06_enterocyte	22_follicle_cell_stage_9	Yki (5D and 8D)	1.26304	0.437969	1.26304			moderate	vs2	Prediction	AFM prediction (receptor, domain)	secreted;		membrane;cell-cell junction;cell-cell adhesion;	yes (deepTMHMM,TMHMM2)
CG16995	Nrx-IV	other	06_enterocyte	24_stalk_follicle_cell	Yki (5D and 8D)	1.15651	0.193232	1.15651			moderate	vs2	Prediction	AFM prediction (receptor, domain)	secreted;		membrane;cell-cell junction;cell-cell adhesion;	yes (deepTMHMM,TMHMM2)
CG16995	nSyb	other	06_enterocyte	08_enteroendocrine_cell	Yki (5D and 8D)	2.88735	1.25539	2.88735			moderate	vs2	Prediction	AFM prediction (receptor, domain)	secreted;		membrane;cell-cell junction;	yes (deepTMHMM,TMHMM2)
CG16995	nSyb	other	06_enterocyte	19_ventral_nervous_system	Yki (5D and 8D)	3.17939	1.371	3.17939			moderate	vs2	Prediction	AFM prediction (receptor, domain)	secreted;		membrane;cell-cell junction;	yes (deepTMHMM,TMHMM2)
CG16995	nSyb	other	06_enterocyte	32_neuron_A	Yki (5D and 8D)	1.38695	0.536969	1.38695			moderate	vs2	Prediction	AFM prediction (receptor, domain)	secreted;		membrane;cell-cell junction;	yes (deepTMHMM,TMHMM2)
CG16995	nSyb	other	06_enterocyte	33_neuron_B	Yki (5D and 8D)	1.61633	1.15037	1.61633			moderate	vs2	Prediction	AFM prediction (receptor, domain)	secreted;		membrane;cell-cell junction;	yes (deepTMHMM,TMHMM2)
CG16995	PGRP-LC	other	06_enterocyte	00_epithelial_cell	Yki (5D and 8D)	2.43473	0.909644	2.43473			moderate	vs2	Prediction	AFM prediction (receptor, domain)	secreted;		membrane;cell-cell junction;	yes (deepTMHMM,TMHMM2)
CG16995	PGRP-LC	other	06_enterocyte	03_heart_muscle	Yki (5D and 8D)	4.0329	1.5161	4.0329			moderate	vs2	Prediction	AFM prediction (receptor, domain)	secreted;		membrane;cell-cell junction;	yes (deepTMHMM,TMHMM2)
CG16995	PGRP-LC	other	06_enterocyte	05_intestinal_stem_cell	Yki (5D and 8D)	1.75965	1.00977	1.75965			moderate	vs2	Prediction	AFM prediction (receptor, domain)	secreted;		membrane;cell-cell junction;	yes (deepTMHMM,TMHMM2)
CG16995	PGRP-LC	other	06_enterocyte	06_enterocyte	Yki (5D and 8D)	1.17125	0.427186	1.17125			moderate	vs2	Prediction	AFM prediction (receptor, domain)	secreted;		membrane;cell-cell junction;	yes (deepTMHMM,TMHMM2)
CG16995	PGRP-LC	other	06_enterocyte	07_enterocyte_like	Yki (5D and 8D)	1.44365	0.617611	1.44365			moderate	vs2	Prediction	AFM prediction (receptor, domain)	secreted;		membrane;cell-cell junction;	yes (deepTMHMM,TMHMM2)
CG16995	PGRP-LC	other	06_enterocyte	09_cardia	Yki (5D and 8D)	1.48869	0.489359	1.48869			moderate	vs2	Prediction	AFM prediction (receptor, domain)	secreted;		membrane;cell-cell junction;	yes (deepTMHMM,TMHMM2)
CG16995	PGRP-LC	other	06_enterocyte	10_hindgut_A	Yki (5D and 8D)	2.0132	0.911607	2.0132			moderate	vs2	Prediction	AFM prediction (receptor, domain)	secreted;		membrane;cell-cell junction;	yes (deepTMHMM,TMHMM2)
CG16995	PGRP-LC	other	06_enterocyte	11_hindgut_B	Yki (5D and 8D)	1.59691	0.731064	1.59691			moderate	vs2	Prediction	AFM prediction (receptor, domain)	secreted;		membrane;cell-cell junction;	yes (deepTMHMM,TMHMM2)
CG16995	PGRP-LC	other	06_enterocyte	12_hindgut_C	Yki (5D and 8D)	2.72946	0.96164	2.72946			moderate	vs2	Prediction	AFM prediction (receptor, domain)	secreted;		membrane;cell-cell junction;	yes (deepTMHMM,TMHMM2)
CG16995	PGRP-LC	other	06_enterocyte	13_fat_body	Yki (5D and 8D)	2.2382	0.780237	2.2382			moderate	vs2	Prediction	AFM prediction (receptor, domain)	secreted;		membrane;cell-cell junction;	yes (deepTMHMM,TMHMM2)
CG16995	PGRP-LC	other	06_enterocyte	14_oenocyte	Yki (5D and 8D)	3.4444	1.71716	3.4444			moderate	vs2	Prediction	AFM prediction (receptor, domain)	secreted;		membrane;cell-cell junction;	yes (deepTMHMM,TMHMM2)
CG16995	PGRP-LC	other	06_enterocyte	15_hemocyte	Yki (5D and 8D)	2.62008	1.27589	2.62008			moderate	vs2	Prediction	AFM prediction (receptor, domain)	secreted;		membrane;cell-cell junction;	yes (deepTMHMM,TMHMM2)
CG16995	PGRP-LC	other	06_enterocyte	16_tracheal_cell	Yki (5D and 8D)	1.82136	0.735975	1.82136			moderate	vs2	Prediction	AFM prediction (receptor, domain)	secreted;		membrane;cell-cell junction;	yes (deepTMHMM,TMHMM2)
CG16995	PGRP-LC	other	06_enterocyte	17_malpighian_tubule_principal_cell	Yki (5D and 8D)	1.23837	0.411326	1.23837			moderate	vs2	Prediction	AFM prediction (receptor, domain)	secreted;		membrane;cell-cell junction;	yes (deepTMHMM,TMHMM2)
CG16995	PGRP-LC	other	06_enterocyte	18_salivary_gland	Yki (5D and 8D)	1.88433	0.643729	1.88433			moderate	vs2	Prediction	AFM prediction (receptor, domain)	secreted;		membrane;cell-cell junction;	yes (deepTMHMM,TMHMM2)
CG16995	PGRP-LC	other	06_enterocyte	22_follicle_cell_stage_9	Yki (5D and 8D)	1.49821	0.440085	1.49821			moderate	vs2	Prediction	AFM prediction (receptor, domain)	secreted;		membrane;cell-cell junction;	yes (deepTMHMM,TMHMM2)
CG16995	PGRP-LC	other	06_enterocyte	24_stalk_follicle_cell	Yki (5D and 8D)	1.10995		1.10995			moderate	vs2	Prediction	AFM prediction (receptor, domain)	secreted;		membrane;cell-cell junction;	yes (deepTMHMM,TMHMM2)
CG16995	PGRP-LC	other	06_enterocyte	27_germline_cell_B_germline_cyst	Yki (5D and 8D)	1.44389	0.547811	1.44389			moderate	vs2	Prediction	AFM prediction (receptor, domain)	secreted;		membrane;cell-cell junction;	yes (deepTMHMM,TMHMM2)
CG16995	PGRP-LC	other	06_enterocyte	29_oviduct	Yki (5D and 8D)	1.73439	0.76063	1.73439			moderate	vs2	Prediction	AFM prediction (receptor, domain)	secreted;		membrane;cell-cell junction;	yes (deepTMHMM,TMHMM2)
CG16995	PGRP-LC	other	06_enterocyte	30_female_reproductive_system_A	Yki (5D and 8D)	2.89201	1.19397	2.89201			moderate	vs2	Prediction	AFM prediction (receptor, domain)	secreted;		membrane;cell-cell junction;	yes (deepTMHMM,TMHMM2)
CG16995	PGRP-LC	other	06_enterocyte	31_female_reproductive_system_B	Yki (5D and 8D)	1.46559	0.798884	1.46559			moderate	vs2	Prediction	AFM prediction (receptor, domain)	secreted;		membrane;cell-cell junction;	yes (deepTMHMM,TMHMM2)
CG16995	PGRP-LC	other	06_enterocyte	32_neuron_A	Yki (5D and 8D)	1.63149		1.63149			moderate	vs2	Prediction	AFM prediction (receptor, domain)	secreted;		membrane;cell-cell junction;	yes (deepTMHMM,TMHMM2)
CG16995	sas	other	06_enterocyte	00_epithelial_cell	Yki (5D and 8D)	1.79128	0.7718	1.79128			moderate	vs2	Prediction	AFM prediction (receptor, domain)	secreted;		membrane;cell-cell adhesion;	yes (deepTMHMM,TMHMM2)
CG16995	sas	other	06_enterocyte	10_hindgut_A	Yki (5D and 8D)	1.74779	0.865464	1.74779			moderate	vs2	Prediction	AFM prediction (receptor, domain)	secreted;		membrane;cell-cell adhesion;	yes (deepTMHMM,TMHMM2)
CG16995	sas	other	06_enterocyte	11_hindgut_B	Yki (5D and 8D)	1.68207	1.12649	1.68207			moderate	vs2	Prediction	AFM prediction (receptor, domain)	secreted;		membrane;cell-cell adhesion;	yes (deepTMHMM,TMHMM2)
CG16995	sas	other	06_enterocyte	12_hindgut_C	Yki (5D and 8D)	1.44695	0.807903	1.44695			moderate	vs2	Prediction	AFM prediction (receptor, domain)	secreted;		membrane;cell-cell adhesion;	yes (deepTMHMM,TMHMM2)
CG16995	sas	other	06_enterocyte	16_tracheal_cell	Yki (5D and 8D)	3.23739	0.960974	3.23739			moderate	vs2	Prediction	AFM prediction (receptor, domain)	secreted;		membrane;cell-cell adhesion;	yes (deepTMHMM,TMHMM2)
CG16995	sas	other	06_enterocyte	30_female_reproductive_system_A	Yki (5D and 8D)	1.42093	0.488985	1.42093			moderate	vs2	Prediction	AFM prediction (receptor, domain)	secreted;		membrane;cell-cell adhesion;	yes (deepTMHMM,TMHMM2)
CG16995	sas	other	06_enterocyte	31_female_reproductive_system_B	Yki (5D and 8D)	1.41117	0.519905	1.41117			moderate	vs2	Prediction	AFM prediction (receptor, domain)	secreted;		membrane;cell-cell adhesion;	yes (deepTMHMM,TMHMM2)
CG16995	Sdc	other	06_enterocyte	00_epithelial_cell	Yki (5D and 8D)	4.50664	2.01346	4.50664			moderate	vs2	Prediction	AFM prediction (receptor, domain)	secreted;		membrane;cell-cell junction;cell-cell adhesion;	yes (deepTMHMM,TMHMM2)
CG16995	Sdc	other	06_enterocyte	01_muscle_cell	Yki (5D and 8D)	4.58698	1.93524	4.58698			moderate	vs2	Prediction	AFM prediction (receptor, domain)	secreted;		membrane;cell-cell junction;cell-cell adhesion;	yes (deepTMHMM,TMHMM2)
CG16995	Sdc	other	06_enterocyte	02_indirect_flight_muscle	Yki (5D and 8D)	3.13214	1.47358	3.13214			moderate	vs2	Prediction	AFM prediction (receptor, domain)	secreted;		membrane;cell-cell junction;cell-cell adhesion;	yes (deepTMHMM,TMHMM2)
CG16995	Sdc	other	06_enterocyte	03_heart_muscle	Yki (5D and 8D)	5.30828	2.51154	5.30828			moderate	vs2	Prediction	AFM prediction (receptor, domain)	secreted;		membrane;cell-cell junction;cell-cell adhesion;	yes (deepTMHMM,TMHMM2)
CG16995	Sdc	other	06_enterocyte	04_visceral_muscle_of_midgut	Yki (5D and 8D)	4.63162	1.99669	4.63162			moderate	vs2	Prediction	AFM prediction (receptor, domain)	secreted;		membrane;cell-cell junction;cell-cell adhesion;	yes (deepTMHMM,TMHMM2)
CG16995	Sdc	other	06_enterocyte	05_intestinal_stem_cell	Yki (5D and 8D)	4.77361	2.10403	4.77361			moderate	vs2	Prediction	AFM prediction (receptor, domain)	secreted;		membrane;cell-cell junction;cell-cell adhesion;	yes (deepTMHMM,TMHMM2)
CG16995	Sdc	other	06_enterocyte	06_enterocyte	Yki (5D and 8D)	4.52114	2.0289	4.52114			moderate	vs2	Prediction	AFM prediction (receptor, domain)	secreted;		membrane;cell-cell junction;cell-cell adhesion;	yes (deepTMHMM,TMHMM2)
CG16995	Sdc	other	06_enterocyte	07_enterocyte_like	Yki (5D and 8D)	4.56312	2.16951	4.56312			moderate	vs2	Prediction	AFM prediction (receptor, domain)	secreted;		membrane;cell-cell junction;cell-cell adhesion;	yes (deepTMHMM,TMHMM2)
CG16995	Sdc	other	06_enterocyte	08_enteroendocrine_cell	Yki (5D and 8D)	4.17113	1.80513	4.17113			moderate	vs2	Prediction	AFM prediction (receptor, domain)	secreted;		membrane;cell-cell junction;cell-cell adhesion;	yes (deepTMHMM,TMHMM2)
CG16995	Sdc	other	06_enterocyte	09_cardia	Yki (5D and 8D)	3.63131	1.52823	3.63131			moderate	vs2	Prediction	AFM prediction (receptor, domain)	secreted;		membrane;cell-cell junction;cell-cell adhesion;	yes (deepTMHMM,TMHMM2)
CG16995	Sdc	other	06_enterocyte	10_hindgut_A	Yki (5D and 8D)	3.85391	1.77673	3.85391			moderate	vs2	Prediction	AFM prediction (receptor, domain)	secreted;		membrane;cell-cell junction;cell-cell adhesion;	yes (deepTMHMM,TMHMM2)
CG16995	Sdc	other	06_enterocyte	11_hindgut_B	Yki (5D and 8D)	4.78084	2.03602	4.78084			moderate	vs2	Prediction	AFM prediction (receptor, domain)	secreted;		membrane;cell-cell junction;cell-cell adhesion;	yes (deepTMHMM,TMHMM2)
CG16995	Sdc	other	06_enterocyte	12_hindgut_C	Yki (5D and 8D)	3.9819	1.95443	3.9819			moderate	vs2	Prediction	AFM prediction (receptor, domain)	secreted;		membrane;cell-cell junction;cell-cell adhesion;	yes (deepTMHMM,TMHMM2)
CG16995	Sdc	other	06_enterocyte	13_fat_body	Yki (5D and 8D)	6.34071	2.53113	6.34071			moderate	vs2	Prediction	AFM prediction (receptor, domain)	secreted;		membrane;cell-cell junction;cell-cell adhesion;	yes (deepTMHMM,TMHMM2)
CG16995	Sdc	other	06_enterocyte	14_oenocyte	Yki (5D and 8D)	4.43601	1.69481	4.43601			moderate	vs2	Prediction	AFM prediction (receptor, domain)	secreted;		membrane;cell-cell junction;cell-cell adhesion;	yes (deepTMHMM,TMHMM2)
CG16995	Sdc	other	06_enterocyte	15_hemocyte	Yki (5D and 8D)	3.93466	1.84241	3.93466			moderate	vs2	Prediction	AFM prediction (receptor, domain)	secreted;		membrane;cell-cell junction;cell-cell adhesion;	yes (deepTMHMM,TMHMM2)
CG16995	Sdc	other	06_enterocyte	16_tracheal_cell	Yki (5D and 8D)	5.16257	2.34639	5.16257			moderate	vs2	Prediction	AFM prediction (receptor, domain)	secreted;		membrane;cell-cell junction;cell-cell adhesion;	yes (deepTMHMM,TMHMM2)
CG16995	Sdc	other	06_enterocyte	17_malpighian_tubule_principal_cell	Yki (5D and 8D)	4.31478	1.89911	4.31478			moderate	vs2	Prediction	AFM prediction (receptor, domain)	secreted;		membrane;cell-cell junction;cell-cell adhesion;	yes (deepTMHMM,TMHMM2)
CG16995	Sdc	other	06_enterocyte	18_salivary_gland	Yki (5D and 8D)	3.4362	1.59881	3.4362			moderate	vs2	Prediction	AFM prediction (receptor, domain)	secreted;		membrane;cell-cell junction;cell-cell adhesion;	yes (deepTMHMM,TMHMM2)
CG16995	Sdc	other	06_enterocyte	19_ventral_nervous_system	Yki (5D and 8D)	4.34535	1.97699	4.34535			moderate	vs2	Prediction	AFM prediction (receptor, domain)	secreted;		membrane;cell-cell junction;cell-cell adhesion;	yes (deepTMHMM,TMHMM2)
CG16995	Sdc	other	06_enterocyte	20_cell_body_glial_cell	Yki (5D and 8D)	4.17209	1.78421	4.17209			moderate	vs2	Prediction	AFM prediction (receptor, domain)	secreted;		membrane;cell-cell junction;cell-cell adhesion;	yes (deepTMHMM,TMHMM2)
CG16995	Sdc	other	06_enterocyte	21_follicle_cell	Yki (5D and 8D)	3.62854	1.98544	3.62854			moderate	vs2	Prediction	AFM prediction (receptor, domain)	secreted;		membrane;cell-cell junction;cell-cell adhesion;	yes (deepTMHMM,TMHMM2)
CG16995	Sdc	other	06_enterocyte	22_follicle_cell_stage_9	Yki (5D and 8D)	4.96593	2.64824	4.96593			moderate	vs2	Prediction	AFM prediction (receptor, domain)	secreted;		membrane;cell-cell junction;cell-cell adhesion;	yes (deepTMHMM,TMHMM2)
CG16995	Sdc	other	06_enterocyte	24_stalk_follicle_cell	Yki (5D and 8D)	5.98479	2.23661	5.98479			moderate	vs2	Prediction	AFM prediction (receptor, domain)	secreted;		membrane;cell-cell junction;cell-cell adhesion;	yes (deepTMHMM,TMHMM2)
CG16995	Sdc	other	06_enterocyte	25_cyst_stem_cells	Yki (5D and 8D)	4.81947	2.0948	4.81947			moderate	vs2	Prediction	AFM prediction (receptor, domain)	secreted;		membrane;cell-cell junction;cell-cell adhesion;	yes (deepTMHMM,TMHMM2)
CG16995	Sdc	other	06_enterocyte	26_germline_cell_A_unknown_stage	Yki (5D and 8D)	3.12625	1.25152	3.12625			moderate	vs2	Prediction	AFM prediction (receptor, domain)	secreted;		membrane;cell-cell junction;cell-cell adhesion;	yes (deepTMHMM,TMHMM2)
CG16995	Sdc	other	06_enterocyte	27_germline_cell_B_germline_cyst	Yki (5D and 8D)	4.44189	1.97284	4.44189			moderate	vs2	Prediction	AFM prediction (receptor, domain)	secreted;		membrane;cell-cell junction;cell-cell adhesion;	yes (deepTMHMM,TMHMM2)
CG16995	Sdc	other	06_enterocyte	28_germline_cell_C_unknown_stage	Yki (5D and 8D)	2.25099	1.01259	2.25099			moderate	vs2	Prediction	AFM prediction (receptor, domain)	secreted;		membrane;cell-cell junction;cell-cell adhesion;	yes (deepTMHMM,TMHMM2)
CG16995	Sdc	other	06_enterocyte	29_oviduct	Yki (5D and 8D)	4.16525	1.57345	4.16525			moderate	vs2	Prediction	AFM prediction (receptor, domain)	secreted;		membrane;cell-cell junction;cell-cell adhesion;	yes (deepTMHMM,TMHMM2)
CG16995	Sdc	other	06_enterocyte	30_female_reproductive_system_A	Yki (5D and 8D)	5.2578	2.34314	5.2578			moderate	vs2	Prediction	AFM prediction (receptor, domain)	secreted;		membrane;cell-cell junction;cell-cell adhesion;	yes (deepTMHMM,TMHMM2)
CG16995	Sdc	other	06_enterocyte	31_female_reproductive_system_B	Yki (5D and 8D)	3.77954	1.53984	3.77954			moderate	vs2	Prediction	AFM prediction (receptor, domain)	secreted;		membrane;cell-cell junction;cell-cell adhesion;	yes (deepTMHMM,TMHMM2)
CG16995	Sdc	other	06_enterocyte	32_neuron_A	Yki (5D and 8D)	6.18076	2.26613	6.18076			moderate	vs2	Prediction	AFM prediction (receptor, domain)	secreted;		membrane;cell-cell junction;cell-cell adhesion;	yes (deepTMHMM,TMHMM2)
CG16995	Sdc	other	06_enterocyte	33_neuron_B	Yki (5D and 8D)	4.16401	2.06631	4.16401			moderate	vs2	Prediction	AFM prediction (receptor, domain)	secreted;		membrane;cell-cell junction;cell-cell adhesion;	yes (deepTMHMM,TMHMM2)
CG16995	Stim	other	06_enterocyte	13_fat_body	Yki (5D and 8D)	1.0689	0.295769	1.0689			moderate	vs2	Prediction	AFM prediction (receptor, domain)	secreted;		membrane;	yes (deepTMHMM,TMHMM2)
CG16995	Stim	other	06_enterocyte	17_malpighian_tubule_principal_cell	Yki (5D and 8D)	1.32776	0.467588	1.32776			moderate	vs2	Prediction	AFM prediction (receptor, domain)	secreted;		membrane;	yes (deepTMHMM,TMHMM2)
CG16995	Stim	other	06_enterocyte	25_cyst_stem_cells	Yki (5D and 8D)	1.69922	0.458263	1.69922			moderate	vs2	Prediction	AFM prediction (receptor, domain)	secreted;		membrane;	yes (deepTMHMM,TMHMM2)
CG16995	Stim	other	06_enterocyte	26_germline_cell_A_unknown_stage	Yki (5D and 8D)	1.74493	0.68715	1.74493			moderate	vs2	Prediction	AFM prediction (receptor, domain)	secreted;		membrane;	yes (deepTMHMM,TMHMM2)
CG16995	Stim	other	06_enterocyte	27_germline_cell_B_germline_cyst	Yki (5D and 8D)	1.30223	0.452492	1.30223			moderate	vs2	Prediction	AFM prediction (receptor, domain)	secreted;		membrane;	yes (deepTMHMM,TMHMM2)
CG16995	Stim	other	06_enterocyte	28_germline_cell_C_unknown_stage	Yki (5D and 8D)	1.96726	0.776654	1.96726			moderate	vs2	Prediction	AFM prediction (receptor, domain)	secreted;		membrane;	yes (deepTMHMM,TMHMM2)
CG16995	Stim	other	06_enterocyte	30_female_reproductive_system_A	Yki (5D and 8D)	1.05507	0.56737	1.05507			moderate	vs2	Prediction	AFM prediction (receptor, domain)	secreted;		membrane;	yes (deepTMHMM,TMHMM2)
CG16995	wdp	other	06_enterocyte	00_epithelial_cell	Yki (5D and 8D)	1.83637	0.949615	1.83637			moderate	vs2	Prediction	AFM prediction (receptor, domain)	secreted;		membrane;cell-cell adhesion;	yes (deepTMHMM,TMHMM2)
CG16995	wdp	other	06_enterocyte	02_indirect_flight_muscle	Yki (5D and 8D)	2.43257	1.59888	2.43257			moderate	vs2	Prediction	AFM prediction (receptor, domain)	secreted;		membrane;cell-cell adhesion;	yes (deepTMHMM,TMHMM2)
CG16995	wdp	other	06_enterocyte	03_heart_muscle	Yki (5D and 8D)	1.84232	0.808858	1.84232			moderate	vs2	Prediction	AFM prediction (receptor, domain)	secreted;		membrane;cell-cell adhesion;	yes (deepTMHMM,TMHMM2)
CG16995	wdp	other	06_enterocyte	04_visceral_muscle_of_midgut	Yki (5D and 8D)	1.008	0.456504	1.008			moderate	vs2	Prediction	AFM prediction (receptor, domain)	secreted;		membrane;cell-cell adhesion;	yes (deepTMHMM,TMHMM2)
CG16995	wdp	other	06_enterocyte	05_intestinal_stem_cell	Yki (5D and 8D)	2.60313	1.25402	2.60313			moderate	vs2	Prediction	AFM prediction (receptor, domain)	secreted;		membrane;cell-cell adhesion;	yes (deepTMHMM,TMHMM2)
CG16995	wdp	other	06_enterocyte	06_enterocyte	Yki (5D and 8D)	2.4856	1.59226	2.4856			moderate	vs2	Prediction	AFM prediction (receptor, domain)	secreted;		membrane;cell-cell adhesion;	yes (deepTMHMM,TMHMM2)
CG16995	wdp	other	06_enterocyte	07_enterocyte_like	Yki (5D and 8D)	2.68842	1.80592	2.68842			moderate	vs2	Prediction	AFM prediction (receptor, domain)	secreted;		membrane;cell-cell adhesion;	yes (deepTMHMM,TMHMM2)
CG16995	wdp	other	06_enterocyte	08_enteroendocrine_cell	Yki (5D and 8D)	2.44909	1.52335	2.44909			moderate	vs2	Prediction	AFM prediction (receptor, domain)	secreted;		membrane;cell-cell adhesion;	yes (deepTMHMM,TMHMM2)
CG16995	wdp	other	06_enterocyte	09_cardia	Yki (5D and 8D)	2.2344	1.03367	2.2344			moderate	vs2	Prediction	AFM prediction (receptor, domain)	secreted;		membrane;cell-cell adhesion;	yes (deepTMHMM,TMHMM2)
CG16995	wdp	other	06_enterocyte	10_hindgut_A	Yki (5D and 8D)	1.74875	1.09191	1.74875			moderate	vs2	Prediction	AFM prediction (receptor, domain)	secreted;		membrane;cell-cell adhesion;	yes (deepTMHMM,TMHMM2)
CG16995	wdp	other	06_enterocyte	11_hindgut_B	Yki (5D and 8D)	1.81723	0.603553	1.81723			moderate	vs2	Prediction	AFM prediction (receptor, domain)	secreted;		membrane;cell-cell adhesion;	yes (deepTMHMM,TMHMM2)
CG16995	wdp	other	06_enterocyte	12_hindgut_C	Yki (5D and 8D)	2.53722	1.3525	2.53722			moderate	vs2	Prediction	AFM prediction (receptor, domain)	secreted;		membrane;cell-cell adhesion;	yes (deepTMHMM,TMHMM2)
CG16995	wdp	other	06_enterocyte	14_oenocyte	Yki (5D and 8D)	2.09429	0.681717	2.09429			moderate	vs2	Prediction	AFM prediction (receptor, domain)	secreted;		membrane;cell-cell adhesion;	yes (deepTMHMM,TMHMM2)
CG16995	wdp	other	06_enterocyte	16_tracheal_cell	Yki (5D and 8D)	1.93417	0.990041	1.93417			moderate	vs2	Prediction	AFM prediction (receptor, domain)	secreted;		membrane;cell-cell adhesion;	yes (deepTMHMM,TMHMM2)
CG16995	wdp	other	06_enterocyte	17_malpighian_tubule_principal_cell	Yki (5D and 8D)	2.63363	2.0509	2.63363			moderate	vs2	Prediction	AFM prediction (receptor, domain)	secreted;		membrane;cell-cell adhesion;	yes (deepTMHMM,TMHMM2)
CG16995	wdp	other	06_enterocyte	18_salivary_gland	Yki (5D and 8D)	2.85706	1.23861	2.85706			moderate	vs2	Prediction	AFM prediction (receptor, domain)	secreted;		membrane;cell-cell adhesion;	yes (deepTMHMM,TMHMM2)
CG16995	wdp	other	06_enterocyte	20_cell_body_glial_cell	Yki (5D and 8D)	3.30429	1.43496	3.30429			moderate	vs2	Prediction	AFM prediction (receptor, domain)	secreted;		membrane;cell-cell adhesion;	yes (deepTMHMM,TMHMM2)
CG16995	wdp	other	06_enterocyte	22_follicle_cell_stage_9	Yki (5D and 8D)	1.31092	0.730176	1.31092			moderate	vs2	Prediction	AFM prediction (receptor, domain)	secreted;		membrane;cell-cell adhesion;	yes (deepTMHMM,TMHMM2)
CG16995	wdp	other	06_enterocyte	24_stalk_follicle_cell	Yki (5D and 8D)	1.81624	0.38827	1.81624			moderate	vs2	Prediction	AFM prediction (receptor, domain)	secreted;		membrane;cell-cell adhesion;	yes (deepTMHMM,TMHMM2)
CG16995	wdp	other	06_enterocyte	29_oviduct	Yki (5D and 8D)	1.90341	0.616712	1.90341			moderate	vs2	Prediction	AFM prediction (receptor, domain)	secreted;		membrane;cell-cell adhesion;	yes (deepTMHMM,TMHMM2)
CG16995	wdp	other	06_enterocyte	30_female_reproductive_system_A	Yki (5D and 8D)	1.59652	0.708764	1.59652			moderate	vs2	Prediction	AFM prediction (receptor, domain)	secreted;		membrane;cell-cell adhesion;	yes (deepTMHMM,TMHMM2)
CG16995	wdp	other	06_enterocyte	33_neuron_B	Yki (5D and 8D)	1.39571	0.793315	1.39571			moderate	vs2	Prediction	AFM prediction (receptor, domain)	secreted;		membrane;cell-cell adhesion;	yes (deepTMHMM,TMHMM2)
dlp	dally	WNT signaling pathway	05_intestinal_stem_cell	19_ventral_nervous_system	Yki (5D and 8D)	2.27002	1.73517	2.27002			high	vs1	Annotation	literation	extracellular matrix/space;	yes (SignalP6)	membrane;
dlp	dally	WNT signaling pathway	05_intestinal_stem_cell	24_stalk_follicle_cell	Yki (8D)	2.33246		2.33246			high	vs1	Annotation	literation	extracellular matrix/space;	yes (SignalP6)	membrane;
dlp	dally	WNT signaling pathway	05_intestinal_stem_cell	25_cyst_stem_cells	Yki (5D and 8D)	2.71631	1.46291	2.71631			high	vs1	Annotation	literation	extracellular matrix/space;	yes (SignalP6)	membrane;
dlp	dally	WNT signaling pathway	05_intestinal_stem_cell	29_oviduct	Yki (5D and 8D)	2.53107		2.53107			high	vs1	Annotation	literation	extracellular matrix/space;	yes (SignalP6)	membrane;
dlp	dally	WNT signaling pathway	05_intestinal_stem_cell	32_neuron_A	Yki (5D and 8D)	2.95553		2.95553			high	vs1	Annotation	literation	extracellular matrix/space;	yes (SignalP6)	membrane;
dlp	dally	WNT signaling pathway	05_intestinal_stem_cell	33_neuron_B	Yki (5D and 8D)	3.25267	2.06041	3.25267			high	vs1	Annotation	literation	extracellular matrix/space;	yes (SignalP6)	membrane;
Fas2	Ca-alpha1D	other	06_enterocyte	33_neuron_B	Yki (5D and 8D)	3.8424		3.8424	NCAM1-CACNA1C;		moderate	vs2	Prediction	AFM prediction (receptor, full-length)		yes (SignalP6)	membrane;cell-cell adhesion;	yes (deepTMHMM,TMHMM2)
fog	mthl1	other	06_enterocyte	08_enteroendocrine_cell	Yki (8D)	2.22576		2.22576			high	vs1	Annotation	literation	secreted;	yes (SignalP6)	membrane;	yes (deepTMHMM,TMHMM2)
fog	mthl1	other	06_enterocyte	22_follicle_cell_stage_9	Yki (8D)	2.03697		2.03697			high	vs1	Annotation	literation	secreted;	yes (SignalP6)	membrane;	yes (deepTMHMM,TMHMM2)
fog	mthl1	other	06_enterocyte	25_cyst_stem_cells	Yki (8D)	2.60426		2.60426			high	vs1	Annotation	literation	secreted;	yes (SignalP6)	membrane;	yes (deepTMHMM,TMHMM2)
Gp93	Tl	other	05_intestinal_stem_cell	00_epithelial_cell	Yki (5D and 8D)	2.20333	0.148684	2.20333	HSP90B1-TLR1;HSP90B1-TLR2;	Hsp90b1-Tlr2;	moderate	vs2	Prediction	AFM prediction (receptor, full-length)	extracellular matrix/space;	yes (SignalP6)	membrane;cell-cell adhesion;	yes (deepTMHMM,TMHMM2)
Gp93	Tl	other	05_intestinal_stem_cell	04_visceral_muscle_of_midgut	Yki (8D)	1.12827		1.12827	HSP90B1-TLR1;HSP90B1-TLR2;	Hsp90b1-Tlr2;	moderate	vs2	Prediction	AFM prediction (receptor, full-length)	extracellular matrix/space;	yes (SignalP6)	membrane;cell-cell adhesion;	yes (deepTMHMM,TMHMM2)
Gp93	Tl	other	05_intestinal_stem_cell	08_enteroendocrine_cell	Yki (8D)	1.29442		1.29442	HSP90B1-TLR1;HSP90B1-TLR2;	Hsp90b1-Tlr2;	moderate	vs2	Prediction	AFM prediction (receptor, full-length)	extracellular matrix/space;	yes (SignalP6)	membrane;cell-cell adhesion;	yes (deepTMHMM,TMHMM2)
Gp93	Tl	other	05_intestinal_stem_cell	09_cardia	Yki (8D)	1.00324		1.00324	HSP90B1-TLR1;HSP90B1-TLR2;	Hsp90b1-Tlr2;	moderate	vs2	Prediction	AFM prediction (receptor, full-length)	extracellular matrix/space;	yes (SignalP6)	membrane;cell-cell adhesion;	yes (deepTMHMM,TMHMM2)
Gp93	Tl	other	05_intestinal_stem_cell	10_hindgut_A	Yki (5D and 8D)	2.18098	0.107187	2.18098	HSP90B1-TLR1;HSP90B1-TLR2;	Hsp90b1-Tlr2;	moderate	vs2	Prediction	AFM prediction (receptor, full-length)	extracellular matrix/space;	yes (SignalP6)	membrane;cell-cell adhesion;	yes (deepTMHMM,TMHMM2)
Gp93	Tl	other	05_intestinal_stem_cell	11_hindgut_B	Yki (5D and 8D)	2.53941	0.136575	2.53941	HSP90B1-TLR1;HSP90B1-TLR2;	Hsp90b1-Tlr2;	moderate	vs2	Prediction	AFM prediction (receptor, full-length)	extracellular matrix/space;	yes (SignalP6)	membrane;cell-cell adhesion;	yes (deepTMHMM,TMHMM2)
Gp93	Tl	other	05_intestinal_stem_cell	12_hindgut_C	Yki (8D)	2.04077		2.04077	HSP90B1-TLR1;HSP90B1-TLR2;	Hsp90b1-Tlr2;	moderate	vs2	Prediction	AFM prediction (receptor, full-length)	extracellular matrix/space;	yes (SignalP6)	membrane;cell-cell adhesion;	yes (deepTMHMM,TMHMM2)
Gp93	Tl	other	05_intestinal_stem_cell	13_fat_body	Yki (5D and 8D)	2.46027	0.0967461	2.46027	HSP90B1-TLR1;HSP90B1-TLR2;	Hsp90b1-Tlr2;	moderate	vs2	Prediction	AFM prediction (receptor, full-length)	extracellular matrix/space;	yes (SignalP6)	membrane;cell-cell adhesion;	yes (deepTMHMM,TMHMM2)
Gp93	Tl	other	05_intestinal_stem_cell	14_oenocyte	Yki (8D)	1.31799		1.31799	HSP90B1-TLR1;HSP90B1-TLR2;	Hsp90b1-Tlr2;	moderate	vs2	Prediction	AFM prediction (receptor, full-length)	extracellular matrix/space;	yes (SignalP6)	membrane;cell-cell adhesion;	yes (deepTMHMM,TMHMM2)
Gp93	Tl	other	05_intestinal_stem_cell	15_hemocyte	Yki (5D and 8D)	1.74586	-0.0546317	1.74586	HSP90B1-TLR1;HSP90B1-TLR2;	Hsp90b1-Tlr2;	moderate	vs2	Prediction	AFM prediction (receptor, full-length)	extracellular matrix/space;	yes (SignalP6)	membrane;cell-cell adhesion;	yes (deepTMHMM,TMHMM2)
Gp93	Tl	other	05_intestinal_stem_cell	16_tracheal_cell	Yki (8D)	1.56888		1.56888	HSP90B1-TLR1;HSP90B1-TLR2;	Hsp90b1-Tlr2;	moderate	vs2	Prediction	AFM prediction (receptor, full-length)	extracellular matrix/space;	yes (SignalP6)	membrane;cell-cell adhesion;	yes (deepTMHMM,TMHMM2)
Gp93	Tl	other	05_intestinal_stem_cell	18_salivary_gland	Yki (8D)	1.38007		1.38007	HSP90B1-TLR1;HSP90B1-TLR2;	Hsp90b1-Tlr2;	moderate	vs2	Prediction	AFM prediction (receptor, full-length)	extracellular matrix/space;	yes (SignalP6)	membrane;cell-cell adhesion;	yes (deepTMHMM,TMHMM2)
Gp93	Tl	other	05_intestinal_stem_cell	19_ventral_nervous_system	Yki (5D and 8D)	1.63527	0.174024	1.63527	HSP90B1-TLR1;HSP90B1-TLR2;	Hsp90b1-Tlr2;	moderate	vs2	Prediction	AFM prediction (receptor, full-length)	extracellular matrix/space;	yes (SignalP6)	membrane;cell-cell adhesion;	yes (deepTMHMM,TMHMM2)
Gp93	Tl	other	05_intestinal_stem_cell	20_cell_body_glial_cell	Yki (8D)	1.28895		1.28895	HSP90B1-TLR1;HSP90B1-TLR2;	Hsp90b1-Tlr2;	moderate	vs2	Prediction	AFM prediction (receptor, full-length)	extracellular matrix/space;	yes (SignalP6)	membrane;cell-cell adhesion;	yes (deepTMHMM,TMHMM2)
Gp93	Tl	other	05_intestinal_stem_cell	22_follicle_cell_stage_9	Yki (5D and 8D)	1.82125	-0.215123	1.82125	HSP90B1-TLR1;HSP90B1-TLR2;	Hsp90b1-Tlr2;	moderate	vs2	Prediction	AFM prediction (receptor, full-length)	extracellular matrix/space;	yes (SignalP6)	membrane;cell-cell adhesion;	yes (deepTMHMM,TMHMM2)
Gp93	Tl	other	05_intestinal_stem_cell	24_stalk_follicle_cell	Yki (8D)	1.67882		1.67882	HSP90B1-TLR1;HSP90B1-TLR2;	Hsp90b1-Tlr2;	moderate	vs2	Prediction	AFM prediction (receptor, full-length)	extracellular matrix/space;	yes (SignalP6)	membrane;cell-cell adhesion;	yes (deepTMHMM,TMHMM2)
Gp93	Tl	other	05_intestinal_stem_cell	26_germline_cell_A_unknown_stage	Yki (8D)	1.38277		1.38277	HSP90B1-TLR1;HSP90B1-TLR2;	Hsp90b1-Tlr2;	moderate	vs2	Prediction	AFM prediction (receptor, full-length)	extracellular matrix/space;	yes (SignalP6)	membrane;cell-cell adhesion;	yes (deepTMHMM,TMHMM2)
Gp93	Tl	other	05_intestinal_stem_cell	27_germline_cell_B_germline_cyst	Yki (5D and 8D)	1.94033	0.0543499	1.94033	HSP90B1-TLR1;HSP90B1-TLR2;	Hsp90b1-Tlr2;	moderate	vs2	Prediction	AFM prediction (receptor, full-length)	extracellular matrix/space;	yes (SignalP6)	membrane;cell-cell adhesion;	yes (deepTMHMM,TMHMM2)
Gp93	Tl	other	05_intestinal_stem_cell	28_germline_cell_C_unknown_stage	Yki (8D)	1.4451		1.4451	HSP90B1-TLR1;HSP90B1-TLR2;	Hsp90b1-Tlr2;	moderate	vs2	Prediction	AFM prediction (receptor, full-length)	extracellular matrix/space;	yes (SignalP6)	membrane;cell-cell adhesion;	yes (deepTMHMM,TMHMM2)
Gp93	Tl	other	05_intestinal_stem_cell	29_oviduct	Yki (5D and 8D)	1.95726	-0.173057	1.95726	HSP90B1-TLR1;HSP90B1-TLR2;	Hsp90b1-Tlr2;	moderate	vs2	Prediction	AFM prediction (receptor, full-length)	extracellular matrix/space;	yes (SignalP6)	membrane;cell-cell adhesion;	yes (deepTMHMM,TMHMM2)
Gp93	Tl	other	05_intestinal_stem_cell	30_female_reproductive_system_A	Yki (8D)	1.51239		1.51239	HSP90B1-TLR1;HSP90B1-TLR2;	Hsp90b1-Tlr2;	moderate	vs2	Prediction	AFM prediction (receptor, full-length)	extracellular matrix/space;	yes (SignalP6)	membrane;cell-cell adhesion;	yes (deepTMHMM,TMHMM2)
Gp93	Tl	other	05_intestinal_stem_cell	31_female_reproductive_system_B	Yki (8D)	1.18343		1.18343	HSP90B1-TLR1;HSP90B1-TLR2;	Hsp90b1-Tlr2;	moderate	vs2	Prediction	AFM prediction (receptor, full-length)	extracellular matrix/space;	yes (SignalP6)	membrane;cell-cell adhesion;	yes (deepTMHMM,TMHMM2)
Gp93	Tl	other	05_intestinal_stem_cell	32_neuron_A	Yki (5D and 8D)	2.39888	0.0610333	2.39888	HSP90B1-TLR1;HSP90B1-TLR2;	Hsp90b1-Tlr2;	moderate	vs2	Prediction	AFM prediction (receptor, full-length)	extracellular matrix/space;	yes (SignalP6)	membrane;cell-cell adhesion;	yes (deepTMHMM,TMHMM2)
Gp93	Tl	other	05_intestinal_stem_cell	33_neuron_B	Yki (8D)	2.93689		2.93689	HSP90B1-TLR1;HSP90B1-TLR2;	Hsp90b1-Tlr2;	moderate	vs2	Prediction	AFM prediction (receptor, full-length)	extracellular matrix/space;	yes (SignalP6)	membrane;cell-cell adhesion;	yes (deepTMHMM,TMHMM2)
kuz	CG45263	other	06_enterocyte	04_visceral_muscle_of_midgut	Yki (5D and 8D)	4.54337	-0.196386	4.54337		Adam10-Cadm1;	moderate	vs2	Prediction	AFM prediction (receptor, full-length)		yes (SignalP6)	membrane;cell-cell junction;cell-cell adhesion;	yes (deepTMHMM,TMHMM2)
kuz	CG45263	other	06_enterocyte	21_follicle_cell	Yki (5D and 8D)	5.18251		5.18251		Adam10-Cadm1;	moderate	vs2	Prediction	AFM prediction (receptor, full-length)		yes (SignalP6)	membrane;cell-cell junction;cell-cell adhesion;	yes (deepTMHMM,TMHMM2)
kuz	CG45263	other	06_enterocyte	25_cyst_stem_cells	Yki (5D and 8D)	2.77204	0.20906	2.77204		Adam10-Cadm1;	moderate	vs2	Prediction	AFM prediction (receptor, full-length)		yes (SignalP6)	membrane;cell-cell junction;cell-cell adhesion;	yes (deepTMHMM,TMHMM2)
kuz	CG45263	other	06_enterocyte	32_neuron_A	Yki (8D)	2.45299		2.45299		Adam10-Cadm1;	moderate	vs2	Prediction	AFM prediction (receptor, full-length)		yes (SignalP6)	membrane;cell-cell junction;cell-cell adhesion;	yes (deepTMHMM,TMHMM2)
kuz	Tsp39D	other	06_enterocyte	27_germline_cell_B_germline_cyst	Yki (8D)	1.38148		1.38148	ADAM10-TSPAN12;		moderate	vs2	Prediction	AFM prediction (receptor, full-length)		yes (SignalP6)	membrane;	yes (deepTMHMM,TMHMM2)
kuz	Tsp42Ee	other	06_enterocyte	05_intestinal_stem_cell	Yki (8D)	2.38793		2.38793	ADAM10-TSPAN12;		moderate	vs2	Prediction	AFM prediction (receptor, full-length)		yes (SignalP6)	membrane;	yes (deepTMHMM,TMHMM2)
kuz	Tsp42Ee	other	06_enterocyte	21_follicle_cell	Yki (5D and 8D)	2.23188	0.0166712	2.23188	ADAM10-TSPAN12;		moderate	vs2	Prediction	AFM prediction (receptor, full-length)		yes (SignalP6)	membrane;	yes (deepTMHMM,TMHMM2)
kuz	Tsp42Ee	other	06_enterocyte	25_cyst_stem_cells	Yki (5D and 8D)	3.32423		3.32423	ADAM10-TSPAN12;		moderate	vs2	Prediction	AFM prediction (receptor, full-length)		yes (SignalP6)	membrane;	yes (deepTMHMM,TMHMM2)
kuz	Tsp96F	other	06_enterocyte	00_epithelial_cell	Yki (5D and 8D)	2.45332		2.45332	ADAM10-TSPAN12;		moderate	vs2	Prediction	AFM prediction (receptor, full-length)		yes (SignalP6)	membrane;	yes (deepTMHMM,TMHMM2)
kuz	Tsp96F	other	06_enterocyte	01_muscle_cell	Yki (5D and 8D)	2.8289	-0.332577	2.8289	ADAM10-TSPAN12;		moderate	vs2	Prediction	AFM prediction (receptor, full-length)		yes (SignalP6)	membrane;	yes (deepTMHMM,TMHMM2)
Meltrin	mew	other	06_enterocyte	20_cell_body_glial_cell	Yki (5D and 8D)	2.913		2.913	ADAM9-ITGA6;	Adam9-Itga6;	moderate	vs2	Prediction	AFM prediction (receptor, full-length)		yes (SignalP6)	membrane;cell-cell junction;cell-cell adhesion;	yes (deepTMHMM,TMHMM2)
Meltrin	put	other	06_enterocyte	17_malpighian_tubule_principal_cell	Yki (5D and 8D)	1.0585		1.0585		Adam12-Tgfbr2;	moderate	vs2	Prediction	AFM prediction (receptor, full-length)		yes (SignalP6)	membrane;	yes (deepTMHMM,TMHMM2)
Meltrin	put	other	06_enterocyte	21_follicle_cell	Yki (5D and 8D)	1.77709	0.211179	1.77709		Adam12-Tgfbr2;	moderate	vs2	Prediction	AFM prediction (receptor, full-length)		yes (SignalP6)	membrane;	yes (deepTMHMM,TMHMM2)
Meltrin	put	other	06_enterocyte	25_cyst_stem_cells	Yki (5D and 8D)	1.71167		1.71167		Adam12-Tgfbr2;	moderate	vs2	Prediction	AFM prediction (receptor, full-length)		yes (SignalP6)	membrane;	yes (deepTMHMM,TMHMM2)
Meltrin	put	other	06_enterocyte	29_oviduct	Yki (5D and 8D)	1.07827		1.07827		Adam12-Tgfbr2;	moderate	vs2	Prediction	AFM prediction (receptor, full-length)		yes (SignalP6)	membrane;	yes (deepTMHMM,TMHMM2)
Meltrin	Tsp96F	other	06_enterocyte	00_epithelial_cell	Yki (5D and 8D)	2.41375	0.305974	2.41375	ADAM2-CD9;	Adam2-Cd9;Adam3-Cd9;	moderate	vs2	Prediction	AFM prediction (receptor, full-length)		yes (SignalP6)	membrane;	yes (deepTMHMM,TMHMM2)
Meltrin	Tsp96F	other	06_enterocyte	01_muscle_cell	Yki (5D and 8D)	2.78327	-0.32146	2.78327	ADAM2-CD9;	Adam2-Cd9;Adam3-Cd9;	moderate	vs2	Prediction	AFM prediction (receptor, full-length)		yes (SignalP6)	membrane;	yes (deepTMHMM,TMHMM2)
Meltrin	Tsp96F	other	06_enterocyte	17_malpighian_tubule_principal_cell	Yki (5D and 8D)	1.80844	-0.108331	1.80844	ADAM2-CD9;	Adam2-Cd9;Adam3-Cd9;	moderate	vs2	Prediction	AFM prediction (receptor, full-length)		yes (SignalP6)	membrane;	yes (deepTMHMM,TMHMM2)
Mmp1	Fas3	other	06_enterocyte	32_neuron_A	Yki (5D and 8D)	2.91215		2.91215	VTN-PVR;		moderate	vs2	Prediction	AFM prediction (receptor, full-length)	extracellular matrix/space;	yes (SignalP6)	membrane;cell-cell junction;cell-cell adhesion;	yes (deepTMHMM,TMHMM2)
Mmp1	mew	other	06_enterocyte	20_cell_body_glial_cell	Yki (5D and 8D)	3.22794	0.162322	3.22794	VTN-ITGA3;	Mmp2-Itgav;	moderate	vs2	Prediction	AFM prediction (receptor, full-length)	extracellular matrix/space;	yes (SignalP6)	membrane;cell-cell junction;cell-cell adhesion;	yes (deepTMHMM,TMHMM2)
Mmp2	Fas3	other	06_enterocyte	00_epithelial_cell	Yki (5D and 8D)	6.45403	3.2449	6.45403	VTN-PVR;		moderate	vs2	Prediction	AFM prediction (receptor, full-length)	extracellular matrix/space;	yes (SignalP6)	membrane;cell-cell junction;cell-cell adhesion;	yes (deepTMHMM,TMHMM2)
Mmp2	Fas3	other	06_enterocyte	03_heart_muscle	Yki (5D and 8D)	3.89196		3.89196	VTN-PVR;		moderate	vs2	Prediction	AFM prediction (receptor, full-length)	extracellular matrix/space;	yes (SignalP6)	membrane;cell-cell junction;cell-cell adhesion;	yes (deepTMHMM,TMHMM2)
Mmp2	Fas3	other	06_enterocyte	04_visceral_muscle_of_midgut	Yki (5D and 8D)	5.49817	3.10019	5.49817	VTN-PVR;		moderate	vs2	Prediction	AFM prediction (receptor, full-length)	extracellular matrix/space;	yes (SignalP6)	membrane;cell-cell junction;cell-cell adhesion;	yes (deepTMHMM,TMHMM2)
Mmp2	Fas3	other	06_enterocyte	06_enterocyte	Yki (5D and 8D)	7.63013	4.16063	7.63013	VTN-PVR;		moderate	vs2	Prediction	AFM prediction (receptor, full-length)	extracellular matrix/space;	yes (SignalP6)	membrane;cell-cell junction;cell-cell adhesion;	yes (deepTMHMM,TMHMM2)
Mmp2	Fas3	other	06_enterocyte	07_enterocyte_like	Yki (5D and 8D)	4.99958	3.25188	4.99958	VTN-PVR;		moderate	vs2	Prediction	AFM prediction (receptor, full-length)	extracellular matrix/space;	yes (SignalP6)	membrane;cell-cell junction;cell-cell adhesion;	yes (deepTMHMM,TMHMM2)
Mmp2	Fas3	other	06_enterocyte	08_enteroendocrine_cell	Yki (5D and 8D)	4.46765	2.88508	4.46765	VTN-PVR;		moderate	vs2	Prediction	AFM prediction (receptor, full-length)	extracellular matrix/space;	yes (SignalP6)	membrane;cell-cell junction;cell-cell adhesion;	yes (deepTMHMM,TMHMM2)
Mmp2	Fas3	other	06_enterocyte	09_cardia	Yki (5D and 8D)	4.51497		4.51497	VTN-PVR;		moderate	vs2	Prediction	AFM prediction (receptor, full-length)	extracellular matrix/space;	yes (SignalP6)	membrane;cell-cell junction;cell-cell adhesion;	yes (deepTMHMM,TMHMM2)
Mmp2	Fas3	other	06_enterocyte	10_hindgut_A	Yki (5D and 8D)	5.84956	2.41229	5.84956	VTN-PVR;		moderate	vs2	Prediction	AFM prediction (receptor, full-length)	extracellular matrix/space;	yes (SignalP6)	membrane;cell-cell junction;cell-cell adhesion;	yes (deepTMHMM,TMHMM2)
Mmp2	Fas3	other	06_enterocyte	16_tracheal_cell	Yki (5D and 8D)	7.48493	3.07103	7.48493	VTN-PVR;		moderate	vs2	Prediction	AFM prediction (receptor, full-length)	extracellular matrix/space;	yes (SignalP6)	membrane;cell-cell junction;cell-cell adhesion;	yes (deepTMHMM,TMHMM2)
Mmp2	Fas3	other	06_enterocyte	17_malpighian_tubule_principal_cell	Yki (5D and 8D)	4.52544	3.09196	4.52544	VTN-PVR;		moderate	vs2	Prediction	AFM prediction (receptor, full-length)	extracellular matrix/space;	yes (SignalP6)	membrane;cell-cell junction;cell-cell adhesion;	yes (deepTMHMM,TMHMM2)
Mmp2	Fas3	other	06_enterocyte	18_salivary_gland	Yki (5D and 8D)	3.83929		3.83929	VTN-PVR;		moderate	vs2	Prediction	AFM prediction (receptor, full-length)	extracellular matrix/space;	yes (SignalP6)	membrane;cell-cell junction;cell-cell adhesion;	yes (deepTMHMM,TMHMM2)
Mmp2	Fas3	other	06_enterocyte	20_cell_body_glial_cell	Yki (8D)	3.80039		3.80039	VTN-PVR;		moderate	vs2	Prediction	AFM prediction (receptor, full-length)	extracellular matrix/space;	yes (SignalP6)	membrane;cell-cell junction;cell-cell adhesion;	yes (deepTMHMM,TMHMM2)
Mmp2	Fas3	other	06_enterocyte	21_follicle_cell	Yki (5D and 8D)	5.71565		5.71565	VTN-PVR;		moderate	vs2	Prediction	AFM prediction (receptor, full-length)	extracellular matrix/space;	yes (SignalP6)	membrane;cell-cell junction;cell-cell adhesion;	yes (deepTMHMM,TMHMM2)
Mmp2	Fas3	other	06_enterocyte	25_cyst_stem_cells	Yki (8D)	4.90283		4.90283	VTN-PVR;		moderate	vs2	Prediction	AFM prediction (receptor, full-length)	extracellular matrix/space;	yes (SignalP6)	membrane;cell-cell junction;cell-cell adhesion;	yes (deepTMHMM,TMHMM2)
Mmp2	Fas3	other	06_enterocyte	29_oviduct	Yki (5D and 8D)	3.98933	0.826017	3.98933	VTN-PVR;		moderate	vs2	Prediction	AFM prediction (receptor, full-length)	extracellular matrix/space;	yes (SignalP6)	membrane;cell-cell junction;cell-cell adhesion;	yes (deepTMHMM,TMHMM2)
Mmp2	Fas3	other	06_enterocyte	30_female_reproductive_system_A	Yki (5D and 8D)	5.42217	2.72113	5.42217	VTN-PVR;		moderate	vs2	Prediction	AFM prediction (receptor, full-length)	extracellular matrix/space;	yes (SignalP6)	membrane;cell-cell junction;cell-cell adhesion;	yes (deepTMHMM,TMHMM2)
Mmp2	Fas3	other	06_enterocyte	31_female_reproductive_system_B	Yki (5D and 8D)	3.70285	1.34913	3.70285	VTN-PVR;		moderate	vs2	Prediction	AFM prediction (receptor, full-length)	extracellular matrix/space;	yes (SignalP6)	membrane;cell-cell junction;cell-cell adhesion;	yes (deepTMHMM,TMHMM2)
Mmp2	mew	other	06_enterocyte	00_epithelial_cell	Yki (5D and 8D)	4.35201		4.35201	VTN-ITGA3;	Mmp2-Itgav;	moderate	vs2	Prediction	AFM prediction (receptor, full-length)	extracellular matrix/space;	yes (SignalP6)	membrane;cell-cell junction;cell-cell adhesion;	yes (deepTMHMM,TMHMM2)
Mmp2	mew	other	06_enterocyte	04_visceral_muscle_of_midgut	Yki (5D and 8D)	4.54812		4.54812	VTN-ITGA3;	Mmp2-Itgav;	moderate	vs2	Prediction	AFM prediction (receptor, full-length)	extracellular matrix/space;	yes (SignalP6)	membrane;cell-cell junction;cell-cell adhesion;	yes (deepTMHMM,TMHMM2)
Mmp2	mew	other	06_enterocyte	06_enterocyte	Yki (5D and 8D)	6.57892		6.57892	VTN-ITGA3;	Mmp2-Itgav;	moderate	vs2	Prediction	AFM prediction (receptor, full-length)	extracellular matrix/space;	yes (SignalP6)	membrane;cell-cell junction;cell-cell adhesion;	yes (deepTMHMM,TMHMM2)
Mmp2	mew	other	06_enterocyte	07_enterocyte_like	Yki (5D and 8D)	5.97358	3.13415	5.97358	VTN-ITGA3;	Mmp2-Itgav;	moderate	vs2	Prediction	AFM prediction (receptor, full-length)	extracellular matrix/space;	yes (SignalP6)	membrane;cell-cell junction;cell-cell adhesion;	yes (deepTMHMM,TMHMM2)
Mmp2	mew	other	06_enterocyte	08_enteroendocrine_cell	Yki (5D and 8D)	5.45137	3.10101	5.45137	VTN-ITGA3;	Mmp2-Itgav;	moderate	vs2	Prediction	AFM prediction (receptor, full-length)	extracellular matrix/space;	yes (SignalP6)	membrane;cell-cell junction;cell-cell adhesion;	yes (deepTMHMM,TMHMM2)
Mmp2	mew	other	06_enterocyte	09_cardia	Yki (5D and 8D)	5.47841		5.47841	VTN-ITGA3;	Mmp2-Itgav;	moderate	vs2	Prediction	AFM prediction (receptor, full-length)	extracellular matrix/space;	yes (SignalP6)	membrane;cell-cell junction;cell-cell adhesion;	yes (deepTMHMM,TMHMM2)
Mmp2	mew	other	06_enterocyte	10_hindgut_A	Yki (5D and 8D)	4.69456		4.69456	VTN-ITGA3;	Mmp2-Itgav;	moderate	vs2	Prediction	AFM prediction (receptor, full-length)	extracellular matrix/space;	yes (SignalP6)	membrane;cell-cell junction;cell-cell adhesion;	yes (deepTMHMM,TMHMM2)
Mmp2	mew	other	06_enterocyte	11_hindgut_B	Yki (5D and 8D)	5.39835		5.39835	VTN-ITGA3;	Mmp2-Itgav;	moderate	vs2	Prediction	AFM prediction (receptor, full-length)	extracellular matrix/space;	yes (SignalP6)	membrane;cell-cell junction;cell-cell adhesion;	yes (deepTMHMM,TMHMM2)
Mmp2	mew	other	06_enterocyte	12_hindgut_C	Yki (5D and 8D)	3.66377		3.66377	VTN-ITGA3;	Mmp2-Itgav;	moderate	vs2	Prediction	AFM prediction (receptor, full-length)	extracellular matrix/space;	yes (SignalP6)	membrane;cell-cell junction;cell-cell adhesion;	yes (deepTMHMM,TMHMM2)
Mmp2	mew	other	06_enterocyte	13_fat_body	Yki (5D and 8D)	4.16724		4.16724	VTN-ITGA3;	Mmp2-Itgav;	moderate	vs2	Prediction	AFM prediction (receptor, full-length)	extracellular matrix/space;	yes (SignalP6)	membrane;cell-cell junction;cell-cell adhesion;	yes (deepTMHMM,TMHMM2)
Mmp2	mew	other	06_enterocyte	16_tracheal_cell	Yki (5D and 8D)	3.66595		3.66595	VTN-ITGA3;	Mmp2-Itgav;	moderate	vs2	Prediction	AFM prediction (receptor, full-length)	extracellular matrix/space;	yes (SignalP6)	membrane;cell-cell junction;cell-cell adhesion;	yes (deepTMHMM,TMHMM2)
Mmp2	mew	other	06_enterocyte	18_salivary_gland	Yki (5D and 8D)	5.41913	3.59344	5.41913	VTN-ITGA3;	Mmp2-Itgav;	moderate	vs2	Prediction	AFM prediction (receptor, full-length)	extracellular matrix/space;	yes (SignalP6)	membrane;cell-cell junction;cell-cell adhesion;	yes (deepTMHMM,TMHMM2)
Mmp2	mew	other	06_enterocyte	20_cell_body_glial_cell	Yki (8D)	5.35745		5.35745	VTN-ITGA3;	Mmp2-Itgav;	moderate	vs2	Prediction	AFM prediction (receptor, full-length)	extracellular matrix/space;	yes (SignalP6)	membrane;cell-cell junction;cell-cell adhesion;	yes (deepTMHMM,TMHMM2)
Mmp2	mew	other	06_enterocyte	21_follicle_cell	Yki (5D and 8D)	4.91528	3.29826	4.91528	VTN-ITGA3;	Mmp2-Itgav;	moderate	vs2	Prediction	AFM prediction (receptor, full-length)	extracellular matrix/space;	yes (SignalP6)	membrane;cell-cell junction;cell-cell adhesion;	yes (deepTMHMM,TMHMM2)
Mmp2	mew	other	06_enterocyte	22_follicle_cell_stage_9	Yki (5D and 8D)	5.92784	2.99172	5.92784	VTN-ITGA3;	Mmp2-Itgav;	moderate	vs2	Prediction	AFM prediction (receptor, full-length)	extracellular matrix/space;	yes (SignalP6)	membrane;cell-cell junction;cell-cell adhesion;	yes (deepTMHMM,TMHMM2)
Mmp2	mew	other	06_enterocyte	24_stalk_follicle_cell	Yki (5D and 8D)	5.86819		5.86819	VTN-ITGA3;	Mmp2-Itgav;	moderate	vs2	Prediction	AFM prediction (receptor, full-length)	extracellular matrix/space;	yes (SignalP6)	membrane;cell-cell junction;cell-cell adhesion;	yes (deepTMHMM,TMHMM2)
Mmp2	mew	other	06_enterocyte	25_cyst_stem_cells	Yki (8D)	4.33105		4.33105	VTN-ITGA3;	Mmp2-Itgav;	moderate	vs2	Prediction	AFM prediction (receptor, full-length)	extracellular matrix/space;	yes (SignalP6)	membrane;cell-cell junction;cell-cell adhesion;	yes (deepTMHMM,TMHMM2)
Mmp2	mew	other	06_enterocyte	29_oviduct	Yki (5D and 8D)	4.6858		4.6858	VTN-ITGA3;	Mmp2-Itgav;	moderate	vs2	Prediction	AFM prediction (receptor, full-length)	extracellular matrix/space;	yes (SignalP6)	membrane;cell-cell junction;cell-cell adhesion;	yes (deepTMHMM,TMHMM2)
Mmp2	mew	other	06_enterocyte	31_female_reproductive_system_B	Yki (5D and 8D)	5.18646		5.18646	VTN-ITGA3;	Mmp2-Itgav;	moderate	vs2	Prediction	AFM prediction (receptor, full-length)	extracellular matrix/space;	yes (SignalP6)	membrane;cell-cell junction;cell-cell adhesion;	yes (deepTMHMM,TMHMM2)
Mmp2	mys	other	06_enterocyte	00_epithelial_cell	Yki (5D and 8D)	3.89863		3.89863	VTN-ITGB1;	Mmp2-Itgb1;	moderate	vs2	Prediction	AFM prediction (receptor, full-length)	extracellular matrix/space;	yes (SignalP6)	membrane;cell-cell junction;cell-cell adhesion;	yes (deepTMHMM,TMHMM2)
Mmp2	mys	other	06_enterocyte	01_muscle_cell	Yki (8D)	4.5274		4.5274	VTN-ITGB1;	Mmp2-Itgb1;	moderate	vs2	Prediction	AFM prediction (receptor, full-length)	extracellular matrix/space;	yes (SignalP6)	membrane;cell-cell junction;cell-cell adhesion;	yes (deepTMHMM,TMHMM2)
Mmp2	mys	other	06_enterocyte	03_heart_muscle	Yki (5D and 8D)	3.54176		3.54176	VTN-ITGB1;	Mmp2-Itgb1;	moderate	vs2	Prediction	AFM prediction (receptor, full-length)	extracellular matrix/space;	yes (SignalP6)	membrane;cell-cell junction;cell-cell adhesion;	yes (deepTMHMM,TMHMM2)
Mmp2	mys	other	06_enterocyte	04_visceral_muscle_of_midgut	Yki (5D and 8D)	3.36918		3.36918	VTN-ITGB1;	Mmp2-Itgb1;	moderate	vs2	Prediction	AFM prediction (receptor, full-length)	extracellular matrix/space;	yes (SignalP6)	membrane;cell-cell junction;cell-cell adhesion;	yes (deepTMHMM,TMHMM2)
Mmp2	mys	other	06_enterocyte	05_intestinal_stem_cell	Yki (5D and 8D)	4.88388	2.69444	4.88388	VTN-ITGB1;	Mmp2-Itgb1;	moderate	vs2	Prediction	AFM prediction (receptor, full-length)	extracellular matrix/space;	yes (SignalP6)	membrane;cell-cell junction;cell-cell adhesion;	yes (deepTMHMM,TMHMM2)
Mmp2	mys	other	06_enterocyte	06_enterocyte	Yki (5D and 8D)	6.81619	3.18129	6.81619	VTN-ITGB1;	Mmp2-Itgb1;	moderate	vs2	Prediction	AFM prediction (receptor, full-length)	extracellular matrix/space;	yes (SignalP6)	membrane;cell-cell junction;cell-cell adhesion;	yes (deepTMHMM,TMHMM2)
Mmp2	mys	other	06_enterocyte	10_hindgut_A	Yki (5D and 8D)	2.88157		2.88157	VTN-ITGB1;	Mmp2-Itgb1;	moderate	vs2	Prediction	AFM prediction (receptor, full-length)	extracellular matrix/space;	yes (SignalP6)	membrane;cell-cell junction;cell-cell adhesion;	yes (deepTMHMM,TMHMM2)
Mmp2	mys	other	06_enterocyte	15_hemocyte	Yki (5D and 8D)	3.80526		3.80526	VTN-ITGB1;	Mmp2-Itgb1;	moderate	vs2	Prediction	AFM prediction (receptor, full-length)	extracellular matrix/space;	yes (SignalP6)	membrane;cell-cell junction;cell-cell adhesion;	yes (deepTMHMM,TMHMM2)
Mmp2	mys	other	06_enterocyte	16_tracheal_cell	Yki (5D and 8D)	2.96483		2.96483	VTN-ITGB1;	Mmp2-Itgb1;	moderate	vs2	Prediction	AFM prediction (receptor, full-length)	extracellular matrix/space;	yes (SignalP6)	membrane;cell-cell junction;cell-cell adhesion;	yes (deepTMHMM,TMHMM2)
Mmp2	mys	other	06_enterocyte	21_follicle_cell	Yki (5D and 8D)	3.32163		3.32163	VTN-ITGB1;	Mmp2-Itgb1;	moderate	vs2	Prediction	AFM prediction (receptor, full-length)	extracellular matrix/space;	yes (SignalP6)	membrane;cell-cell junction;cell-cell adhesion;	yes (deepTMHMM,TMHMM2)
Mmp2	mys	other	06_enterocyte	24_stalk_follicle_cell	Yki (5D and 8D)	3.8609		3.8609	VTN-ITGB1;	Mmp2-Itgb1;	moderate	vs2	Prediction	AFM prediction (receptor, full-length)	extracellular matrix/space;	yes (SignalP6)	membrane;cell-cell junction;cell-cell adhesion;	yes (deepTMHMM,TMHMM2)
Mmp2	mys	other	06_enterocyte	25_cyst_stem_cells	Yki (8D)	3.8181		3.8181	VTN-ITGB1;	Mmp2-Itgb1;	moderate	vs2	Prediction	AFM prediction (receptor, full-length)	extracellular matrix/space;	yes (SignalP6)	membrane;cell-cell junction;cell-cell adhesion;	yes (deepTMHMM,TMHMM2)
Mmp2	mys	other	06_enterocyte	26_germline_cell_A_unknown_stage	Yki (8D)	3.41535		3.41535	VTN-ITGB1;	Mmp2-Itgb1;	moderate	vs2	Prediction	AFM prediction (receptor, full-length)	extracellular matrix/space;	yes (SignalP6)	membrane;cell-cell junction;cell-cell adhesion;	yes (deepTMHMM,TMHMM2)
Mmp2	Sdc	other	06_enterocyte	00_epithelial_cell	Yki (5D and 8D)	5.77799		5.77799	MMP7-SDC1;	Mmp2-Sdc2;	moderate	vs2	Prediction	AFM prediction (receptor, full-length)	extracellular matrix/space;	yes (SignalP6)	membrane;cell-cell junction;cell-cell adhesion;	yes (deepTMHMM,TMHMM2)
Mmp2	Sdc	other	06_enterocyte	01_muscle_cell	Yki (8D)	5.79791		5.79791	MMP7-SDC1;	Mmp2-Sdc2;	moderate	vs2	Prediction	AFM prediction (receptor, full-length)	extracellular matrix/space;	yes (SignalP6)	membrane;cell-cell junction;cell-cell adhesion;	yes (deepTMHMM,TMHMM2)
Mmp2	Sdc	other	06_enterocyte	02_indirect_flight_muscle	Yki (5D and 8D)	3.71019		3.71019	MMP7-SDC1;	Mmp2-Sdc2;	moderate	vs2	Prediction	AFM prediction (receptor, full-length)	extracellular matrix/space;	yes (SignalP6)	membrane;cell-cell junction;cell-cell adhesion;	yes (deepTMHMM,TMHMM2)
Mmp2	Sdc	other	06_enterocyte	03_heart_muscle	Yki (5D and 8D)	6.34261	4.03481	6.34261	MMP7-SDC1;	Mmp2-Sdc2;	moderate	vs2	Prediction	AFM prediction (receptor, full-length)	extracellular matrix/space;	yes (SignalP6)	membrane;cell-cell junction;cell-cell adhesion;	yes (deepTMHMM,TMHMM2)
Mmp2	Sdc	other	06_enterocyte	04_visceral_muscle_of_midgut	Yki (5D and 8D)	5.36908		5.36908	MMP7-SDC1;	Mmp2-Sdc2;	moderate	vs2	Prediction	AFM prediction (receptor, full-length)	extracellular matrix/space;	yes (SignalP6)	membrane;cell-cell junction;cell-cell adhesion;	yes (deepTMHMM,TMHMM2)
Mmp2	Sdc	other	06_enterocyte	05_intestinal_stem_cell	Yki (5D and 8D)	6.14214		6.14214	MMP7-SDC1;	Mmp2-Sdc2;	moderate	vs2	Prediction	AFM prediction (receptor, full-length)	extracellular matrix/space;	yes (SignalP6)	membrane;cell-cell junction;cell-cell adhesion;	yes (deepTMHMM,TMHMM2)
Mmp2	Sdc	other	06_enterocyte	06_enterocyte	Yki (5D and 8D)	5.68136		5.68136	MMP7-SDC1;	Mmp2-Sdc2;	moderate	vs2	Prediction	AFM prediction (receptor, full-length)	extracellular matrix/space;	yes (SignalP6)	membrane;cell-cell junction;cell-cell adhesion;	yes (deepTMHMM,TMHMM2)
Mmp2	Sdc	other	06_enterocyte	07_enterocyte_like	Yki (5D and 8D)	5.39475		5.39475	MMP7-SDC1;	Mmp2-Sdc2;	moderate	vs2	Prediction	AFM prediction (receptor, full-length)	extracellular matrix/space;	yes (SignalP6)	membrane;cell-cell junction;cell-cell adhesion;	yes (deepTMHMM,TMHMM2)
Mmp2	Sdc	other	06_enterocyte	08_enteroendocrine_cell	Yki (5D and 8D)	5.00747		5.00747	MMP7-SDC1;	Mmp2-Sdc2;	moderate	vs2	Prediction	AFM prediction (receptor, full-length)	extracellular matrix/space;	yes (SignalP6)	membrane;cell-cell junction;cell-cell adhesion;	yes (deepTMHMM,TMHMM2)
Mmp2	Sdc	other	06_enterocyte	09_cardia	Yki (5D and 8D)	4.53433		4.53433	MMP7-SDC1;	Mmp2-Sdc2;	moderate	vs2	Prediction	AFM prediction (receptor, full-length)	extracellular matrix/space;	yes (SignalP6)	membrane;cell-cell junction;cell-cell adhesion;	yes (deepTMHMM,TMHMM2)
Mmp2	Sdc	other	06_enterocyte	10_hindgut_A	Yki (5D and 8D)	4.76208		4.76208	MMP7-SDC1;	Mmp2-Sdc2;	moderate	vs2	Prediction	AFM prediction (receptor, full-length)	extracellular matrix/space;	yes (SignalP6)	membrane;cell-cell junction;cell-cell adhesion;	yes (deepTMHMM,TMHMM2)
Mmp2	Sdc	other	06_enterocyte	11_hindgut_B	Yki (5D and 8D)	5.96374		5.96374	MMP7-SDC1;	Mmp2-Sdc2;	moderate	vs2	Prediction	AFM prediction (receptor, full-length)	extracellular matrix/space;	yes (SignalP6)	membrane;cell-cell junction;cell-cell adhesion;	yes (deepTMHMM,TMHMM2)
Mmp2	Sdc	other	06_enterocyte	12_hindgut_C	Yki (5D and 8D)	4.45819		4.45819	MMP7-SDC1;	Mmp2-Sdc2;	moderate	vs2	Prediction	AFM prediction (receptor, full-length)	extracellular matrix/space;	yes (SignalP6)	membrane;cell-cell junction;cell-cell adhesion;	yes (deepTMHMM,TMHMM2)
Mmp2	Sdc	other	06_enterocyte	13_fat_body	Yki (5D and 8D)	8.11755	3.82436	8.11755	MMP7-SDC1;	Mmp2-Sdc2;	moderate	vs2	Prediction	AFM prediction (receptor, full-length)	extracellular matrix/space;	yes (SignalP6)	membrane;cell-cell junction;cell-cell adhesion;	yes (deepTMHMM,TMHMM2)
Mmp2	Sdc	other	06_enterocyte	14_oenocyte	Yki (5D and 8D)	6.04513		6.04513	MMP7-SDC1;	Mmp2-Sdc2;	moderate	vs2	Prediction	AFM prediction (receptor, full-length)	extracellular matrix/space;	yes (SignalP6)	membrane;cell-cell junction;cell-cell adhesion;	yes (deepTMHMM,TMHMM2)
Mmp2	Sdc	other	06_enterocyte	15_hemocyte	Yki (5D and 8D)	4.9595		4.9595	MMP7-SDC1;	Mmp2-Sdc2;	moderate	vs2	Prediction	AFM prediction (receptor, full-length)	extracellular matrix/space;	yes (SignalP6)	membrane;cell-cell junction;cell-cell adhesion;	yes (deepTMHMM,TMHMM2)
Mmp2	Sdc	other	06_enterocyte	16_tracheal_cell	Yki (5D and 8D)	6.33897	3.87583	6.33897	MMP7-SDC1;	Mmp2-Sdc2;	moderate	vs2	Prediction	AFM prediction (receptor, full-length)	extracellular matrix/space;	yes (SignalP6)	membrane;cell-cell junction;cell-cell adhesion;	yes (deepTMHMM,TMHMM2)
Mmp2	Sdc	other	06_enterocyte	17_malpighian_tubule_principal_cell	Yki (5D and 8D)	5.68079		5.68079	MMP7-SDC1;	Mmp2-Sdc2;	moderate	vs2	Prediction	AFM prediction (receptor, full-length)	extracellular matrix/space;	yes (SignalP6)	membrane;cell-cell junction;cell-cell adhesion;	yes (deepTMHMM,TMHMM2)
Mmp2	Sdc	other	06_enterocyte	18_salivary_gland	Yki (5D and 8D)	4.28895		4.28895	MMP7-SDC1;	Mmp2-Sdc2;	moderate	vs2	Prediction	AFM prediction (receptor, full-length)	extracellular matrix/space;	yes (SignalP6)	membrane;cell-cell junction;cell-cell adhesion;	yes (deepTMHMM,TMHMM2)
Mmp2	Sdc	other	06_enterocyte	19_ventral_nervous_system	Yki (5D and 8D)	5.33559		5.33559	MMP7-SDC1;	Mmp2-Sdc2;	moderate	vs2	Prediction	AFM prediction (receptor, full-length)	extracellular matrix/space;	yes (SignalP6)	membrane;cell-cell junction;cell-cell adhesion;	yes (deepTMHMM,TMHMM2)
Mmp2	Sdc	other	06_enterocyte	20_cell_body_glial_cell	Yki (8D)	5.16491		5.16491	MMP7-SDC1;	Mmp2-Sdc2;	moderate	vs2	Prediction	AFM prediction (receptor, full-length)	extracellular matrix/space;	yes (SignalP6)	membrane;cell-cell junction;cell-cell adhesion;	yes (deepTMHMM,TMHMM2)
Mmp2	Sdc	other	06_enterocyte	21_follicle_cell	Yki (5D and 8D)	3.39465	2.61089	3.39465	MMP7-SDC1;	Mmp2-Sdc2;	moderate	vs2	Prediction	AFM prediction (receptor, full-length)	extracellular matrix/space;	yes (SignalP6)	membrane;cell-cell junction;cell-cell adhesion;	yes (deepTMHMM,TMHMM2)
Mmp2	Sdc	other	06_enterocyte	24_stalk_follicle_cell	Yki (5D and 8D)	8.03425	3.52947	8.03425	MMP7-SDC1;	Mmp2-Sdc2;	moderate	vs2	Prediction	AFM prediction (receptor, full-length)	extracellular matrix/space;	yes (SignalP6)	membrane;cell-cell junction;cell-cell adhesion;	yes (deepTMHMM,TMHMM2)
Mmp2	Sdc	other	06_enterocyte	25_cyst_stem_cells	Yki (8D)	5.83374		5.83374	MMP7-SDC1;	Mmp2-Sdc2;	moderate	vs2	Prediction	AFM prediction (receptor, full-length)	extracellular matrix/space;	yes (SignalP6)	membrane;cell-cell junction;cell-cell adhesion;	yes (deepTMHMM,TMHMM2)
Mmp2	Sdc	other	06_enterocyte	26_germline_cell_A_unknown_stage	Yki (8D)	3.68967		3.68967	MMP7-SDC1;	Mmp2-Sdc2;	moderate	vs2	Prediction	AFM prediction (receptor, full-length)	extracellular matrix/space;	yes (SignalP6)	membrane;cell-cell junction;cell-cell adhesion;	yes (deepTMHMM,TMHMM2)
Mmp2	Sdc	other	06_enterocyte	27_germline_cell_B_germline_cyst	Yki (5D and 8D)	5.30341		5.30341	MMP7-SDC1;	Mmp2-Sdc2;	moderate	vs2	Prediction	AFM prediction (receptor, full-length)	extracellular matrix/space;	yes (SignalP6)	membrane;cell-cell junction;cell-cell adhesion;	yes (deepTMHMM,TMHMM2)
Mmp2	Sdc	other	06_enterocyte	29_oviduct	Yki (5D and 8D)	5.46448		5.46448	MMP7-SDC1;	Mmp2-Sdc2;	moderate	vs2	Prediction	AFM prediction (receptor, full-length)	extracellular matrix/space;	yes (SignalP6)	membrane;cell-cell junction;cell-cell adhesion;	yes (deepTMHMM,TMHMM2)
Mmp2	Sdc	other	06_enterocyte	30_female_reproductive_system_A	Yki (5D and 8D)	6.60733	3.60748	6.60733	MMP7-SDC1;	Mmp2-Sdc2;	moderate	vs2	Prediction	AFM prediction (receptor, full-length)	extracellular matrix/space;	yes (SignalP6)	membrane;cell-cell junction;cell-cell adhesion;	yes (deepTMHMM,TMHMM2)
Mmp2	Sdc	other	06_enterocyte	31_female_reproductive_system_B	Yki (5D and 8D)	3.99707		3.99707	MMP7-SDC1;	Mmp2-Sdc2;	moderate	vs2	Prediction	AFM prediction (receptor, full-length)	extracellular matrix/space;	yes (SignalP6)	membrane;cell-cell junction;cell-cell adhesion;	yes (deepTMHMM,TMHMM2)
Mmp2	Sdc	other	06_enterocyte	32_neuron_A	Yki (5D and 8D)	7.69171	2.772	7.69171	MMP7-SDC1;	Mmp2-Sdc2;	moderate	vs2	Prediction	AFM prediction (receptor, full-length)	extracellular matrix/space;	yes (SignalP6)	membrane;cell-cell junction;cell-cell adhesion;	yes (deepTMHMM,TMHMM2)
Mmp2	Sdc	other	06_enterocyte	33_neuron_B	Yki (5D and 8D)	4.69462		4.69462	MMP7-SDC1;	Mmp2-Sdc2;	moderate	vs2	Prediction	AFM prediction (receptor, full-length)	extracellular matrix/space;	yes (SignalP6)	membrane;cell-cell junction;cell-cell adhesion;	yes (deepTMHMM,TMHMM2)
Mmp2	Tl	other	06_enterocyte	08_enteroendocrine_cell	Yki (5D and 8D)	2.61363		2.61363	MMP9-TLR9;		moderate	vs2	Prediction	AFM prediction (receptor, full-length)	extracellular matrix/space;	yes (SignalP6)	membrane;cell-cell adhesion;	yes (deepTMHMM,TMHMM2)
Mmp2	Tl	other	06_enterocyte	12_hindgut_C	Yki (5D and 8D)	4.89921	2.22881	4.89921	MMP9-TLR9;		moderate	vs2	Prediction	AFM prediction (receptor, full-length)	extracellular matrix/space;	yes (SignalP6)	membrane;cell-cell adhesion;	yes (deepTMHMM,TMHMM2)
Mmp2	Tl	other	06_enterocyte	14_oenocyte	Yki (5D and 8D)	3.08271		3.08271	MMP9-TLR9;		moderate	vs2	Prediction	AFM prediction (receptor, full-length)	extracellular matrix/space;	yes (SignalP6)	membrane;cell-cell adhesion;	yes (deepTMHMM,TMHMM2)
Mmp2	Tl	other	06_enterocyte	15_hemocyte	Yki (5D and 8D)	3.7676	1.41025	3.7676	MMP9-TLR9;		moderate	vs2	Prediction	AFM prediction (receptor, full-length)	extracellular matrix/space;	yes (SignalP6)	membrane;cell-cell adhesion;	yes (deepTMHMM,TMHMM2)
Mmp2	Tl	other	06_enterocyte	16_tracheal_cell	Yki (5D and 8D)	3.57368		3.57368	MMP9-TLR9;		moderate	vs2	Prediction	AFM prediction (receptor, full-length)	extracellular matrix/space;	yes (SignalP6)	membrane;cell-cell adhesion;	yes (deepTMHMM,TMHMM2)
Mmp2	Tl	other	06_enterocyte	18_salivary_gland	Yki (5D and 8D)	3.10328		3.10328	MMP9-TLR9;		moderate	vs2	Prediction	AFM prediction (receptor, full-length)	extracellular matrix/space;	yes (SignalP6)	membrane;cell-cell adhesion;	yes (deepTMHMM,TMHMM2)
Mmp2	Tl	other	06_enterocyte	19_ventral_nervous_system	Yki (5D and 8D)	3.51747	2.04636	3.51747	MMP9-TLR9;		moderate	vs2	Prediction	AFM prediction (receptor, full-length)	extracellular matrix/space;	yes (SignalP6)	membrane;cell-cell adhesion;	yes (deepTMHMM,TMHMM2)
Mmp2	Tl	other	06_enterocyte	20_cell_body_glial_cell	Yki (8D)	2.65068		2.65068	MMP9-TLR9;		moderate	vs2	Prediction	AFM prediction (receptor, full-length)	extracellular matrix/space;	yes (SignalP6)	membrane;cell-cell adhesion;	yes (deepTMHMM,TMHMM2)
Mmp2	Tl	other	06_enterocyte	22_follicle_cell_stage_9	Yki (5D and 8D)	3.83084	1.28142	3.83084	MMP9-TLR9;		moderate	vs2	Prediction	AFM prediction (receptor, full-length)	extracellular matrix/space;	yes (SignalP6)	membrane;cell-cell adhesion;	yes (deepTMHMM,TMHMM2)
Mmp2	Tl	other	06_enterocyte	24_stalk_follicle_cell	Yki (5D and 8D)	3.50495		3.50495	MMP9-TLR9;		moderate	vs2	Prediction	AFM prediction (receptor, full-length)	extracellular matrix/space;	yes (SignalP6)	membrane;cell-cell adhesion;	yes (deepTMHMM,TMHMM2)
Mmp2	Tl	other	06_enterocyte	26_germline_cell_A_unknown_stage	Yki (8D)	2.74586		2.74586	MMP9-TLR9;		moderate	vs2	Prediction	AFM prediction (receptor, full-length)	extracellular matrix/space;	yes (SignalP6)	membrane;cell-cell adhesion;	yes (deepTMHMM,TMHMM2)
Mmp2	Tl	other	06_enterocyte	28_germline_cell_C_unknown_stage	Yki (8D)	3.07798		3.07798	MMP9-TLR9;		moderate	vs2	Prediction	AFM prediction (receptor, full-length)	extracellular matrix/space;	yes (SignalP6)	membrane;cell-cell adhesion;	yes (deepTMHMM,TMHMM2)
Mmp2	Tl	other	06_enterocyte	29_oviduct	Yki (5D and 8D)	4.30829	1.12797	4.30829	MMP9-TLR9;		moderate	vs2	Prediction	AFM prediction (receptor, full-length)	extracellular matrix/space;	yes (SignalP6)	membrane;cell-cell adhesion;	yes (deepTMHMM,TMHMM2)
Mmp2	Tl	other	06_enterocyte	30_female_reproductive_system_A	Yki (5D and 8D)	3.24639		3.24639	MMP9-TLR9;		moderate	vs2	Prediction	AFM prediction (receptor, full-length)	extracellular matrix/space;	yes (SignalP6)	membrane;cell-cell adhesion;	yes (deepTMHMM,TMHMM2)
Mmp2	Tl	other	06_enterocyte	32_neuron_A	Yki (5D and 8D)	5.99999	2.00464	5.99999	MMP9-TLR9;		moderate	vs2	Prediction	AFM prediction (receptor, full-length)	extracellular matrix/space;	yes (SignalP6)	membrane;cell-cell adhesion;	yes (deepTMHMM,TMHMM2)
Mmp2	Tl	other	06_enterocyte	33_neuron_B	Yki (5D and 8D)	7.63823		7.63823	MMP9-TLR9;		moderate	vs2	Prediction	AFM prediction (receptor, full-length)	extracellular matrix/space;	yes (SignalP6)	membrane;cell-cell adhesion;	yes (deepTMHMM,TMHMM2)
Nrg	Cont	other	06_enterocyte	16_tracheal_cell	Yki (8D)	2.8248		2.8248	L1CAM-CNTN1;	L1cam-Cntn1;	moderate	vs2	Prediction	AFM prediction (receptor, full-length)		yes (SignalP6)	membrane;cell-cell junction;cell-cell adhesion;
Nrg	Cont	other	06_enterocyte	22_follicle_cell_stage_9	Yki (8D)	3.06385		3.06385	L1CAM-CNTN1;	L1cam-Cntn1;	moderate	vs2	Prediction	AFM prediction (receptor, full-length)		yes (SignalP6)	membrane;cell-cell junction;cell-cell adhesion;
Nrg	Cont	other	06_enterocyte	24_stalk_follicle_cell	Yki (8D)	3.16264		3.16264	L1CAM-CNTN1;	L1cam-Cntn1;	moderate	vs2	Prediction	AFM prediction (receptor, full-length)		yes (SignalP6)	membrane;cell-cell junction;cell-cell adhesion;
Nrg	Cont	other	06_enterocyte	25_cyst_stem_cells	Yki (8D)	2.57652		2.57652	L1CAM-CNTN1;	L1cam-Cntn1;	moderate	vs2	Prediction	AFM prediction (receptor, full-length)		yes (SignalP6)	membrane;cell-cell junction;cell-cell adhesion;
Nrg	Cont	other	06_enterocyte	29_oviduct	Yki (8D)	2.39979		2.39979	L1CAM-CNTN1;	L1cam-Cntn1;	moderate	vs2	Prediction	AFM prediction (receptor, full-length)		yes (SignalP6)	membrane;cell-cell junction;cell-cell adhesion;
Nrg	Cont	other	06_enterocyte	30_female_reproductive_system_A	Yki (8D)	2.33006		2.33006	L1CAM-CNTN1;	L1cam-Cntn1;	moderate	vs2	Prediction	AFM prediction (receptor, full-length)		yes (SignalP6)	membrane;cell-cell junction;cell-cell adhesion;
PGRP-SD	PGRP-LC	IMD signaling pathway	05_intestinal_stem_cell	03_heart_muscle	Yki (8D)	1.22239		1.22239			high	vs2	Annotation	literation	secreted;	yes (SignalP6)	membrane;cell-cell junction;	yes (deepTMHMM,TMHMM2)
PGRP-SD	PGRP-LC	IMD signaling pathway	05_intestinal_stem_cell	14_oenocyte	Yki (8D)	1.04401		1.04401			high	vs2	Annotation	literation	secreted;	yes (SignalP6)	membrane;cell-cell junction;	yes (deepTMHMM,TMHMM2)
Prosap	rdog	other	06_enterocyte	17_malpighian_tubule_principal_cell	Yki (8D)	1.92092		1.92092	SHANK2-CFTR;		moderate	vs2	Prediction	AFM prediction (receptor, full-length)			membrane;	yes (deepTMHMM,TMHMM2)
Prosap	Ret	other	06_enterocyte	33_neuron_B	Yki (8D)	6.54653		6.54653		Shank3-Ret;	moderate	vs2	Prediction	AFM prediction (receptor, full-length)			membrane;cell-cell adhesion;	yes (deepTMHMM,TMHMM2)
Pvf1	dlp	other	05_intestinal_stem_cell	03_heart_muscle	Yki (8D)	1.10432		1.10432	VEGFA-GPC1;	Vegfa-Gpc1;	moderate	vs2	Prediction	AFM prediction (receptor, full-length)	extracellular matrix/space;	yes (SignalP6)	membrane;cell-cell junction;cell-cell adhesion;	yes (TMHMM2)
Pvf1	dlp	other	05_intestinal_stem_cell	05_intestinal_stem_cell	Yki (8D)	1.61973		1.61973	VEGFA-GPC1;	Vegfa-Gpc1;	moderate	vs2	Prediction	AFM prediction (receptor, full-length)	extracellular matrix/space;	yes (SignalP6)	membrane;cell-cell junction;cell-cell adhesion;	yes (TMHMM2)
Pvf1	dlp	other	05_intestinal_stem_cell	12_hindgut_C	Yki (8D)	1.08297		1.08297	VEGFA-GPC1;	Vegfa-Gpc1;	moderate	vs2	Prediction	AFM prediction (receptor, full-length)	extracellular matrix/space;	yes (SignalP6)	membrane;cell-cell junction;cell-cell adhesion;	yes (TMHMM2)
Pvf1	Pvr	PVR RTK signaling pathway	05_intestinal_stem_cell	15_hemocyte	Yki (8D)	1.94937		1.94937	PDGFA-PDGFRA;	Pdgfa-Pdgfra;	high	vs1	Annotation	literation	extracellular matrix/space;	yes (SignalP6)	membrane;	yes (deepTMHMM,TMHMM2)
Pvf1	Pvr	PVR RTK signaling pathway	06_enterocyte	17_malpighian_tubule_principal_cell	Yki (5D and 8D)	2.8731	2.16367	2.8731	PDGFA-PDGFRA;	Pdgfa-Pdgfra;	high	vs1	Annotation	literation	extracellular matrix/space;	yes (SignalP6)	membrane;	yes (deepTMHMM,TMHMM2)
Pvf1	Pvr	PVR RTK signaling pathway	06_enterocyte	19_ventral_nervous_system	Yki (5D and 8D)	1.60464		1.60464	PDGFA-PDGFRA;	Pdgfa-Pdgfra;	high	vs1	Annotation	literation	extracellular matrix/space;	yes (SignalP6)	membrane;	yes (deepTMHMM,TMHMM2)
Pvf1	Pvr	PVR RTK signaling pathway	06_enterocyte	32_neuron_A	Yki (8D)	2.04963		2.04963	PDGFA-PDGFRA;	Pdgfa-Pdgfra;	high	vs1	Annotation	literation	extracellular matrix/space;	yes (SignalP6)	membrane;	yes (deepTMHMM,TMHMM2)
Pvf1	Pvr	PVR RTK signaling pathway	06_enterocyte	33_neuron_B	Yki (5D and 8D)	2.93505		2.93505	PDGFA-PDGFRA;	Pdgfa-Pdgfra;	high	vs1	Annotation	literation	extracellular matrix/space;	yes (SignalP6)	membrane;	yes (deepTMHMM,TMHMM2)
Pvf1	Ret	other	06_enterocyte	33_neuron_B	Yki (5D and 8D)	3.67689		3.67689	VEGFA-RET;		moderate	vs2	Prediction	AFM prediction (receptor, full-length)	extracellular matrix/space;	yes (SignalP6)	membrane;cell-cell adhesion;	yes (deepTMHMM,TMHMM2)
Pvf2	Pvr	PVR RTK signaling pathway	05_intestinal_stem_cell	19_ventral_nervous_system	Yki (8D)	1.45637		1.45637	VEGFA-FLT1;VEGFB-FLT1;VEGFC-FLT1;VEGFD-FLT1;	Vegfa-Flt1;Vegfa-Kdr;Vegfb-Flt1;Vegfd-Kdr;	high	vs1	Annotation	literation	extracellular matrix/space;	yes (SignalP6)	membrane;	yes (deepTMHMM,TMHMM2)
Pvf2	Pvr	PVR RTK signaling pathway	05_intestinal_stem_cell	33_neuron_B	Yki (8D)	2.66385		2.66385	VEGFA-FLT1;VEGFB-FLT1;VEGFC-FLT1;VEGFD-FLT1;	Vegfa-Flt1;Vegfa-Kdr;Vegfb-Flt1;Vegfd-Kdr;	high	vs1	Annotation	literation	extracellular matrix/space;	yes (SignalP6)	membrane;	yes (deepTMHMM,TMHMM2)
Pvf2	Pvr	PVR RTK signaling pathway	06_enterocyte	00_epithelial_cell	Yki (8D)	1.22418		1.22418	VEGFA-FLT1;VEGFB-FLT1;VEGFC-FLT1;VEGFD-FLT1;	Vegfa-Flt1;Vegfa-Kdr;Vegfb-Flt1;Vegfd-Kdr;	high	vs1	Annotation	literation	extracellular matrix/space;	yes (SignalP6)	membrane;	yes (deepTMHMM,TMHMM2)
Pvf2	Pvr	PVR RTK signaling pathway	06_enterocyte	03_heart_muscle	Yki (8D)	1.01301		1.01301	VEGFA-FLT1;VEGFB-FLT1;VEGFC-FLT1;VEGFD-FLT1;	Vegfa-Flt1;Vegfa-Kdr;Vegfb-Flt1;Vegfd-Kdr;	high	vs1	Annotation	literation	extracellular matrix/space;	yes (SignalP6)	membrane;	yes (deepTMHMM,TMHMM2)
Pvf2	Pvr	PVR RTK signaling pathway	06_enterocyte	06_enterocyte	Yki (8D)	1.24338		1.24338	VEGFA-FLT1;VEGFB-FLT1;VEGFC-FLT1;VEGFD-FLT1;	Vegfa-Flt1;Vegfa-Kdr;Vegfb-Flt1;Vegfd-Kdr;	high	vs1	Annotation	literation	extracellular matrix/space;	yes (SignalP6)	membrane;	yes (deepTMHMM,TMHMM2)
Pvf2	Pvr	PVR RTK signaling pathway	06_enterocyte	08_enteroendocrine_cell	Yki (8D)	1.24962		1.24962	VEGFA-FLT1;VEGFB-FLT1;VEGFC-FLT1;VEGFD-FLT1;	Vegfa-Flt1;Vegfa-Kdr;Vegfb-Flt1;Vegfd-Kdr;	high	vs1	Annotation	literation	extracellular matrix/space;	yes (SignalP6)	membrane;	yes (deepTMHMM,TMHMM2)
Pvf2	Pvr	PVR RTK signaling pathway	06_enterocyte	10_hindgut_A	Yki (8D)	1.11034		1.11034	VEGFA-FLT1;VEGFB-FLT1;VEGFC-FLT1;VEGFD-FLT1;	Vegfa-Flt1;Vegfa-Kdr;Vegfb-Flt1;Vegfd-Kdr;	high	vs1	Annotation	literation	extracellular matrix/space;	yes (SignalP6)	membrane;	yes (deepTMHMM,TMHMM2)
Pvf2	Pvr	PVR RTK signaling pathway	06_enterocyte	15_hemocyte	Yki (8D)	2.36193		2.36193	VEGFA-FLT1;VEGFB-FLT1;VEGFC-FLT1;VEGFD-FLT1;	Vegfa-Flt1;Vegfa-Kdr;Vegfb-Flt1;Vegfd-Kdr;	high	vs1	Annotation	literation	extracellular matrix/space;	yes (SignalP6)	membrane;	yes (deepTMHMM,TMHMM2)
Pvf2	Pvr	PVR RTK signaling pathway	06_enterocyte	16_tracheal_cell	Yki (8D)	1.39666		1.39666	VEGFA-FLT1;VEGFB-FLT1;VEGFC-FLT1;VEGFD-FLT1;	Vegfa-Flt1;Vegfa-Kdr;Vegfb-Flt1;Vegfd-Kdr;	high	vs1	Annotation	literation	extracellular matrix/space;	yes (SignalP6)	membrane;	yes (deepTMHMM,TMHMM2)
Pvf2	Pvr	PVR RTK signaling pathway	06_enterocyte	17_malpighian_tubule_principal_cell	Yki (8D)	1.17315		1.17315	VEGFA-FLT1;VEGFB-FLT1;VEGFC-FLT1;VEGFD-FLT1;	Vegfa-Flt1;Vegfa-Kdr;Vegfb-Flt1;Vegfd-Kdr;	high	vs1	Annotation	literation	extracellular matrix/space;	yes (SignalP6)	membrane;	yes (deepTMHMM,TMHMM2)
Pvf2	Pvr	PVR RTK signaling pathway	06_enterocyte	18_salivary_gland	Yki (8D)	1.66453		1.66453	VEGFA-FLT1;VEGFB-FLT1;VEGFC-FLT1;VEGFD-FLT1;	Vegfa-Flt1;Vegfa-Kdr;Vegfb-Flt1;Vegfd-Kdr;	high	vs1	Annotation	literation	extracellular matrix/space;	yes (SignalP6)	membrane;	yes (deepTMHMM,TMHMM2)
Pvf2	Pvr	PVR RTK signaling pathway	06_enterocyte	20_cell_body_glial_cell	Yki (8D)	1.20603		1.20603	VEGFA-FLT1;VEGFB-FLT1;VEGFC-FLT1;VEGFD-FLT1;	Vegfa-Flt1;Vegfa-Kdr;Vegfb-Flt1;Vegfd-Kdr;	high	vs1	Annotation	literation	extracellular matrix/space;	yes (SignalP6)	membrane;	yes (deepTMHMM,TMHMM2)
Pvf2	Pvr	PVR RTK signaling pathway	06_enterocyte	22_follicle_cell_stage_9	Yki (8D)	1.63445		1.63445	VEGFA-FLT1;VEGFB-FLT1;VEGFC-FLT1;VEGFD-FLT1;	Vegfa-Flt1;Vegfa-Kdr;Vegfb-Flt1;Vegfd-Kdr;	high	vs1	Annotation	literation	extracellular matrix/space;	yes (SignalP6)	membrane;	yes (deepTMHMM,TMHMM2)
Pvf2	Pvr	PVR RTK signaling pathway	06_enterocyte	24_stalk_follicle_cell	Yki (8D)	1.28999		1.28999	VEGFA-FLT1;VEGFB-FLT1;VEGFC-FLT1;VEGFD-FLT1;	Vegfa-Flt1;Vegfa-Kdr;Vegfb-Flt1;Vegfd-Kdr;	high	vs1	Annotation	literation	extracellular matrix/space;	yes (SignalP6)	membrane;	yes (deepTMHMM,TMHMM2)
Pvf2	Pvr	PVR RTK signaling pathway	06_enterocyte	25_cyst_stem_cells	Yki (8D)	1.01838		1.01838	VEGFA-FLT1;VEGFB-FLT1;VEGFC-FLT1;VEGFD-FLT1;	Vegfa-Flt1;Vegfa-Kdr;Vegfb-Flt1;Vegfd-Kdr;	high	vs1	Annotation	literation	extracellular matrix/space;	yes (SignalP6)	membrane;	yes (deepTMHMM,TMHMM2)
pyr	htl	FGFR signaling pathway	05_intestinal_stem_cell	01_muscle_cell	Yki (5D and 8D)	2.36043	0.185154	2.36043			high	vs1	Annotation	literation	extracellular matrix/space;	yes (SignalP6)	membrane;cell-cell junction;cell-cell adhesion;	yes (deepTMHMM,TMHMM2)
pyr	htl	FGFR signaling pathway	05_intestinal_stem_cell	03_heart_muscle	Yki (8D)	4.03708		4.03708			high	vs1	Annotation	literation	extracellular matrix/space;	yes (SignalP6)	membrane;cell-cell junction;cell-cell adhesion;	yes (deepTMHMM,TMHMM2)
pyr	htl	FGFR signaling pathway	05_intestinal_stem_cell	04_visceral_muscle_of_midgut	Yki (8D)	1.85928		1.85928			high	vs1	Annotation	literation	extracellular matrix/space;	yes (SignalP6)	membrane;cell-cell junction;cell-cell adhesion;	yes (deepTMHMM,TMHMM2)
pyr	htl	FGFR signaling pathway	05_intestinal_stem_cell	20_cell_body_glial_cell	Yki (8D)	2.18039		2.18039			high	vs1	Annotation	literation	extracellular matrix/space;	yes (SignalP6)	membrane;cell-cell junction;cell-cell adhesion;	yes (deepTMHMM,TMHMM2)
pyr	htl	FGFR signaling pathway	05_intestinal_stem_cell	22_follicle_cell_stage_9	Yki (8D)	1.88356		1.88356			high	vs1	Annotation	literation	extracellular matrix/space;	yes (SignalP6)	membrane;cell-cell junction;cell-cell adhesion;	yes (deepTMHMM,TMHMM2)
Sap-r	ERR	other	06_enterocyte	31_female_reproductive_system_B	Yki (8D)	1.21903		1.21903	PSAP-AR;		moderate	vs2	Prediction	AFM prediction (receptor, full-length)	secreted;	yes (SignalP6)
sli	robo1	Slit-Robo signaling pathway	06_enterocyte	11_hindgut_B	Yki (5D and 8D)	1.1767	0.344666	1.1767	SLIT2-ROBO2;SLIT3-ROBO2;	Slit3-Robo2;	high	vs2	Annotation	literation	secreted;	yes (SignalP6)	membrane;cell-cell adhesion;	yes (deepTMHMM,TMHMM2)
sli	robo1	Slit-Robo signaling pathway	06_enterocyte	25_cyst_stem_cells	Yki (5D and 8D)	1.21548	0.877115	1.21548	SLIT2-ROBO2;SLIT3-ROBO2;	Slit3-Robo2;	high	vs2	Annotation	literation	secreted;	yes (SignalP6)	membrane;cell-cell adhesion;	yes (deepTMHMM,TMHMM2)
sli	robo2	Slit-Robo signaling pathway	06_enterocyte	08_enteroendocrine_cell	Yki (8D)	2.0736		2.0736	SLIT1-ROBO1;SLIT2-ROBO1;SLIT3-ROBO1;	Slit3-Robo1;Slit3-Robo2;Slit3-Robo3;	high	vs2	Annotation	literation	secreted;	yes (SignalP6)	cell-cell adhesion;	yes (deepTMHMM,TMHMM2)
sli	robo2	Slit-Robo signaling pathway	06_enterocyte	15_hemocyte	Yki (8D)	1.49393		1.49393	SLIT1-ROBO1;SLIT2-ROBO1;SLIT3-ROBO1;	Slit3-Robo1;Slit3-Robo2;Slit3-Robo3;	high	vs2	Annotation	literation	secreted;	yes (SignalP6)	cell-cell adhesion;	yes (deepTMHMM,TMHMM2)
sli	robo2	Slit-Robo signaling pathway	06_enterocyte	17_malpighian_tubule_principal_cell	Yki (8D)	2.10727		2.10727	SLIT1-ROBO1;SLIT2-ROBO1;SLIT3-ROBO1;	Slit3-Robo1;Slit3-Robo2;Slit3-Robo3;	high	vs2	Annotation	literation	secreted;	yes (SignalP6)	cell-cell adhesion;	yes (deepTMHMM,TMHMM2)
sli	robo2	Slit-Robo signaling pathway	06_enterocyte	21_follicle_cell	Yki (5D and 8D)	1.39832		1.39832	SLIT1-ROBO1;SLIT2-ROBO1;SLIT3-ROBO1;	Slit3-Robo1;Slit3-Robo2;Slit3-Robo3;	high	vs2	Annotation	literation	secreted;	yes (SignalP6)	cell-cell adhesion;	yes (deepTMHMM,TMHMM2)
sli	Sdc	Slit-Robo signaling pathway	06_enterocyte	24_stalk_follicle_cell	Yki (5D and 8D)	2.0897		2.0897	SLIT2-SDC1;		high	vs2	Annotation	literation	secreted;	yes (SignalP6)	membrane;cell-cell junction;cell-cell adhesion;	yes (deepTMHMM,TMHMM2)
spi	Egfr	EGFR signaling pathway	06_enterocyte	25_cyst_stem_cells	Yki (8D)	2.03438		2.03438			high	vs1	Annotation	literation	extracellular matrix/space;	yes (SignalP6)	membrane;cell-cell adhesion;	yes (deepTMHMM,TMHMM2)
spi	Egfr	EGFR signaling pathway	06_enterocyte	32_neuron_A	Yki (8D)	2.46795		2.46795			high	vs1	Annotation	literation	extracellular matrix/space;	yes (SignalP6)	membrane;cell-cell adhesion;	yes (deepTMHMM,TMHMM2)
Tep2	mtt	other	05_intestinal_stem_cell	17_malpighian_tubule_principal_cell	Yki (5D and 8D)	2.75407	0.754045	2.75407	C5-GRM7;		moderate	vs2	Prediction	AFM prediction (receptor, full-length)	extracellular matrix/space;	yes (SignalP6)	membrane;	yes (deepTMHMM,TMHMM2)
Tep2	Octalpha2R	other	05_intestinal_stem_cell	17_malpighian_tubule_principal_cell	Yki (5D and 8D)	2.60478	-0.308668	2.60478	C5-ADRA2A;		moderate	vs2	Prediction	AFM prediction (receptor, full-length)	extracellular matrix/space;	yes (SignalP6)	membrane;	yes (deepTMHMM,TMHMM2)
Tep2	Octalpha2R	other	05_intestinal_stem_cell	33_neuron_B	Yki (5D and 8D)	1.64218		1.64218	C5-ADRA2A;		moderate	vs2	Prediction	AFM prediction (receptor, full-length)	extracellular matrix/space;	yes (SignalP6)	membrane;	yes (deepTMHMM,TMHMM2)
Tep2	Tsp96F	other	05_intestinal_stem_cell	00_epithelial_cell	Yki (5D and 8D)	1.17079	0.225486	1.17079	C3-CD81;	C3-Cd81;	moderate	vs2	Prediction	AFM prediction (receptor, full-length)	extracellular matrix/space;	yes (SignalP6)	membrane;	yes (deepTMHMM,TMHMM2)
Tep2	Tsp96F	other	05_intestinal_stem_cell	01_muscle_cell	Yki (5D and 8D)	1.35003	-0.0389219	1.35003	C3-CD81;	C3-Cd81;	moderate	vs2	Prediction	AFM prediction (receptor, full-length)	extracellular matrix/space;	yes (SignalP6)	membrane;	yes (deepTMHMM,TMHMM2)
Tep4	mtt	other	06_enterocyte	17_malpighian_tubule_principal_cell	Yki (5D and 8D)	1.45954	-0.157925	1.45954	C5-GRM7;		moderate	vs2	Prediction	AFM prediction (receptor, full-length)	extracellular matrix/space;	yes (SignalP6)	membrane;	yes (deepTMHMM,TMHMM2)
Tep4	Octalpha2R	other	06_enterocyte	17_malpighian_tubule_principal_cell	Yki (5D and 8D)	1.38042	-2.76861	1.38042	C5-ADRA2A;		moderate	vs2	Prediction	AFM prediction (receptor, full-length)	extracellular matrix/space;	yes (SignalP6)	membrane;	yes (deepTMHMM,TMHMM2)
ths	htl	FGFR signaling pathway	05_intestinal_stem_cell	01_muscle_cell	Yki (5D and 8D)	2.34425	0.759708	2.34425			high	vs1	Annotation	literation	extracellular matrix/space;	yes (SignalP6)	membrane;cell-cell junction;cell-cell adhesion;	yes (deepTMHMM,TMHMM2)
ths	htl	FGFR signaling pathway	05_intestinal_stem_cell	03_heart_muscle	Yki (5D and 8D)	4.00941	1.40186	4.00941			high	vs1	Annotation	literation	extracellular matrix/space;	yes (SignalP6)	membrane;cell-cell junction;cell-cell adhesion;	yes (deepTMHMM,TMHMM2)
ths	htl	FGFR signaling pathway	05_intestinal_stem_cell	04_visceral_muscle_of_midgut	Yki (8D)	1.84654		1.84654			high	vs1	Annotation	literation	extracellular matrix/space;	yes (SignalP6)	membrane;cell-cell junction;cell-cell adhesion;	yes (deepTMHMM,TMHMM2)
ths	htl	FGFR signaling pathway	05_intestinal_stem_cell	20_cell_body_glial_cell	Yki (8D)	2.16545		2.16545			high	vs1	Annotation	literation	extracellular matrix/space;	yes (SignalP6)	membrane;cell-cell junction;cell-cell adhesion;	yes (deepTMHMM,TMHMM2)
ths	htl	FGFR signaling pathway	05_intestinal_stem_cell	22_follicle_cell_stage_9	Yki (8D)	1.87065		1.87065			high	vs1	Annotation	literation	extracellular matrix/space;	yes (SignalP6)	membrane;cell-cell junction;cell-cell adhesion;	yes (deepTMHMM,TMHMM2)
Timp	Abl	other	06_enterocyte	20_cell_body_glial_cell	Yki (8D)	2.2125		2.2125	TIMP3-MET;		moderate	vs2	Prediction	AFM prediction (receptor, full-length)	secreted;	yes (SignalP6)	membrane;cell-cell junction;cell-cell adhesion;
Timp	Abl	other	06_enterocyte	24_stalk_follicle_cell	Yki (8D)	2.13531		2.13531	TIMP3-MET;		moderate	vs2	Prediction	AFM prediction (receptor, full-length)	secreted;	yes (SignalP6)	membrane;cell-cell junction;cell-cell adhesion;
Timp	AstC-R2	other	06_enterocyte	03_heart_muscle	Yki (5D and 8D)	2.1566	0.302153	2.1566	TIMP3-AGTR2;		moderate	vs2	Prediction	AFM prediction (receptor, full-length)	secreted;	yes (SignalP6)	membrane;cell-cell adhesion;	yes (deepTMHMM,TMHMM2)
Timp	htl	other	05_intestinal_stem_cell	01_muscle_cell	Yki (5D and 8D)	1.81574	0.526497	1.81574	TIMP1-FGFR2;		moderate	vs2	Prediction	AFM prediction (receptor, full-length)	secreted;	yes (SignalP6)	membrane;cell-cell junction;cell-cell adhesion;	yes (deepTMHMM,TMHMM2)
Timp	htl	other	05_intestinal_stem_cell	04_visceral_muscle_of_midgut	Yki (5D and 8D)	1.43024	0.45842	1.43024	TIMP1-FGFR2;		moderate	vs2	Prediction	AFM prediction (receptor, full-length)	secreted;	yes (SignalP6)	membrane;cell-cell junction;cell-cell adhesion;	yes (deepTMHMM,TMHMM2)
Timp	htl	other	05_intestinal_stem_cell	20_cell_body_glial_cell	Yki (5D and 8D)	1.67725	0.641191	1.67725	TIMP1-FGFR2;		moderate	vs2	Prediction	AFM prediction (receptor, full-length)	secreted;	yes (SignalP6)	membrane;cell-cell junction;cell-cell adhesion;	yes (deepTMHMM,TMHMM2)
Timp	htl	other	05_intestinal_stem_cell	22_follicle_cell_stage_9	Yki (8D)	1.44892		1.44892	TIMP1-FGFR2;		moderate	vs2	Prediction	AFM prediction (receptor, full-length)	secreted;	yes (SignalP6)	membrane;cell-cell junction;cell-cell adhesion;	yes (deepTMHMM,TMHMM2)
Timp	htl	other	06_enterocyte	03_heart_muscle	Yki (5D and 8D)	1.68478		1.68478	TIMP1-FGFR2;		moderate	vs2	Prediction	AFM prediction (receptor, full-length)	secreted;	yes (SignalP6)	membrane;cell-cell junction;cell-cell adhesion;	yes (deepTMHMM,TMHMM2)
Timp	mew	other	06_enterocyte	05_intestinal_stem_cell	Yki (8D)	4.0138		4.0138	TIMP2-ITGA3;		moderate	vs2	Prediction	AFM prediction (receptor, full-length)	secreted;	yes (SignalP6)	membrane;cell-cell junction;cell-cell adhesion;	yes (deepTMHMM,TMHMM2)
Timp	mew	other	06_enterocyte	17_malpighian_tubule_principal_cell	Yki (8D)	3.81986		3.81986	TIMP2-ITGA3;		moderate	vs2	Prediction	AFM prediction (receptor, full-length)	secreted;	yes (SignalP6)	membrane;cell-cell junction;cell-cell adhesion;	yes (deepTMHMM,TMHMM2)
upd3	dome	JAK/STAT signaling pathway	05_intestinal_stem_cell	03_heart_muscle	Yki (5D and 8D)	1.93834	1.29262	1.93834			high	vs1	Annotation	literation	extracellular matrix/space;		membrane;	yes (deepTMHMM,TMHMM2)
upd3	dome	JAK/STAT signaling pathway	05_intestinal_stem_cell	05_intestinal_stem_cell	Yki (5D and 8D)	1.49688	1.16994	1.49688			high	vs1	Annotation	literation	extracellular matrix/space;		membrane;	yes (deepTMHMM,TMHMM2)
upd3	dome	JAK/STAT signaling pathway	05_intestinal_stem_cell	16_tracheal_cell	Yki (5D and 8D)	1.15607	0.527579	1.15607			high	vs1	Annotation	literation	extracellular matrix/space;		membrane;	yes (deepTMHMM,TMHMM2)
upd3	dome	JAK/STAT signaling pathway	05_intestinal_stem_cell	18_salivary_gland	Yki (5D and 8D)	1.08661	0.58388	1.08661			high	vs1	Annotation	literation	extracellular matrix/space;		membrane;	yes (deepTMHMM,TMHMM2)
upd3	dome	JAK/STAT signaling pathway	05_intestinal_stem_cell	21_follicle_cell	Yki (5D and 8D)	1.32794	0.699686	1.32794			high	vs1	Annotation	literation	extracellular matrix/space;		membrane;	yes (deepTMHMM,TMHMM2)
upd3	dome	JAK/STAT signaling pathway	05_intestinal_stem_cell	26_germline_cell_A_unknown_stage	Yki (5D and 8D)	1.00346	0.72085	1.00346			high	vs1	Annotation	literation	extracellular matrix/space;		membrane;	yes (deepTMHMM,TMHMM2)
upd3	dome	JAK/STAT signaling pathway	05_intestinal_stem_cell	28_germline_cell_C_unknown_stage	Yki (5D and 8D)	1.23903	0.744384	1.23903			high	vs1	Annotation	literation	extracellular matrix/space;		membrane;	yes (deepTMHMM,TMHMM2)
upd3	dome	JAK/STAT signaling pathway	06_enterocyte	03_heart_muscle	Yki (5D and 8D)	1.07874	0.687457	1.07874			high	vs1	Annotation	literation	extracellular matrix/space;		membrane;	yes (deepTMHMM,TMHMM2)
vn	dlp	other	06_enterocyte	03_heart_muscle	Yki (5D and 8D)	2.82592	0.981829	2.82592	NRG1-GPC1;		moderate	vs2	Prediction	AFM prediction (receptor, full-length)	secreted;	yes (SignalP6)	membrane;cell-cell junction;cell-cell adhesion;	yes (TMHMM2)
vn	dlp	other	06_enterocyte	04_visceral_muscle_of_midgut	Yki (5D and 8D)	2.45979	0.906924	2.45979	NRG1-GPC1;		moderate	vs2	Prediction	AFM prediction (receptor, full-length)	secreted;	yes (SignalP6)	membrane;cell-cell junction;cell-cell adhesion;	yes (TMHMM2)
vn	dlp	other	06_enterocyte	05_intestinal_stem_cell	Yki (5D and 8D)	4.14482	2.22663	4.14482	NRG1-GPC1;		moderate	vs2	Prediction	AFM prediction (receptor, full-length)	secreted;	yes (SignalP6)	membrane;cell-cell junction;cell-cell adhesion;	yes (TMHMM2)
vn	dlp	other	06_enterocyte	06_enterocyte	Yki (5D and 8D)	1.81	0.597672	1.81	NRG1-GPC1;		moderate	vs2	Prediction	AFM prediction (receptor, full-length)	secreted;	yes (SignalP6)	membrane;cell-cell junction;cell-cell adhesion;	yes (TMHMM2)
vn	dlp	other	06_enterocyte	07_enterocyte_like	Yki (5D and 8D)	1.75945	0.33826	1.75945	NRG1-GPC1;		moderate	vs2	Prediction	AFM prediction (receptor, full-length)	secreted;	yes (SignalP6)	membrane;cell-cell junction;cell-cell adhesion;	yes (TMHMM2)
vn	dlp	other	06_enterocyte	09_cardia	Yki (5D and 8D)	1.58459	0.0668447	1.58459	NRG1-GPC1;		moderate	vs2	Prediction	AFM prediction (receptor, full-length)	secreted;	yes (SignalP6)	membrane;cell-cell junction;cell-cell adhesion;	yes (TMHMM2)
vn	dlp	other	06_enterocyte	10_hindgut_A	Yki (5D and 8D)	1.68514	0.350072	1.68514	NRG1-GPC1;		moderate	vs2	Prediction	AFM prediction (receptor, full-length)	secreted;	yes (SignalP6)	membrane;cell-cell junction;cell-cell adhesion;	yes (TMHMM2)
vn	dlp	other	06_enterocyte	11_hindgut_B	Yki (5D and 8D)	2.27618	0.651547	2.27618	NRG1-GPC1;		moderate	vs2	Prediction	AFM prediction (receptor, full-length)	secreted;	yes (SignalP6)	membrane;cell-cell junction;cell-cell adhesion;	yes (TMHMM2)
vn	dlp	other	06_enterocyte	12_hindgut_C	Yki (5D and 8D)	2.77129	0.443023	2.77129	NRG1-GPC1;		moderate	vs2	Prediction	AFM prediction (receptor, full-length)	secreted;	yes (SignalP6)	membrane;cell-cell junction;cell-cell adhesion;	yes (TMHMM2)
vn	dlp	other	06_enterocyte	16_tracheal_cell	Yki (8D)	1.62111		1.62111	NRG1-GPC1;		moderate	vs2	Prediction	AFM prediction (receptor, full-length)	secreted;	yes (SignalP6)	membrane;cell-cell junction;cell-cell adhesion;	yes (TMHMM2)
vn	dlp	other	06_enterocyte	20_cell_body_glial_cell	Yki (8D)	1.5321		1.5321	NRG1-GPC1;		moderate	vs2	Prediction	AFM prediction (receptor, full-length)	secreted;	yes (SignalP6)	membrane;cell-cell junction;cell-cell adhesion;	yes (TMHMM2)
vn	dlp	other	06_enterocyte	21_follicle_cell	Yki (5D and 8D)	1.62675		1.62675	NRG1-GPC1;		moderate	vs2	Prediction	AFM prediction (receptor, full-length)	secreted;	yes (SignalP6)	membrane;cell-cell junction;cell-cell adhesion;	yes (TMHMM2)
vn	dlp	other	06_enterocyte	25_cyst_stem_cells	Yki (5D and 8D)	2.50151		2.50151	NRG1-GPC1;		moderate	vs2	Prediction	AFM prediction (receptor, full-length)	secreted;	yes (SignalP6)	membrane;cell-cell junction;cell-cell adhesion;	yes (TMHMM2)
vn	dlp	other	06_enterocyte	27_germline_cell_B_germline_cyst	Yki (8D)	1.72204		1.72204	NRG1-GPC1;		moderate	vs2	Prediction	AFM prediction (receptor, full-length)	secreted;	yes (SignalP6)	membrane;cell-cell junction;cell-cell adhesion;	yes (TMHMM2)
vn	dlp	other	06_enterocyte	30_female_reproductive_system_A	Yki (5D and 8D)	2.24073	0.521567	2.24073	NRG1-GPC1;		moderate	vs2	Prediction	AFM prediction (receptor, full-length)	secreted;	yes (SignalP6)	membrane;cell-cell junction;cell-cell adhesion;	yes (TMHMM2)
vn	dlp	other	06_enterocyte	33_neuron_B	Yki (8D)	2.80073		2.80073	NRG1-GPC1;		moderate	vs2	Prediction	AFM prediction (receptor, full-length)	secreted;	yes (SignalP6)	membrane;cell-cell junction;cell-cell adhesion;	yes (TMHMM2)
vn	Egfr	EGFR signaling pathway	06_enterocyte	00_epithelial_cell	Yki (8D)	3.05656		3.05656	NRG2-ERBB4;	Nrg2-Erbb4;	high	vs1	Annotation	literation	secreted;	yes (SignalP6)	membrane;cell-cell adhesion;	yes (deepTMHMM,TMHMM2)
vn	Egfr	EGFR signaling pathway	06_enterocyte	04_visceral_muscle_of_midgut	Yki (5D and 8D)	3.09555		3.09555	NRG2-ERBB4;	Nrg2-Erbb4;	high	vs1	Annotation	literation	secreted;	yes (SignalP6)	membrane;cell-cell adhesion;	yes (deepTMHMM,TMHMM2)
vn	Egfr	EGFR signaling pathway	06_enterocyte	05_intestinal_stem_cell	Yki (5D and 8D)	2.50763		2.50763	NRG2-ERBB4;	Nrg2-Erbb4;	high	vs1	Annotation	literation	secreted;	yes (SignalP6)	membrane;cell-cell adhesion;	yes (deepTMHMM,TMHMM2)
vn	Egfr	EGFR signaling pathway	06_enterocyte	07_enterocyte_like	Yki (5D and 8D)	3.2101		3.2101	NRG2-ERBB4;	Nrg2-Erbb4;	high	vs1	Annotation	literation	secreted;	yes (SignalP6)	membrane;cell-cell adhesion;	yes (deepTMHMM,TMHMM2)
vn	Egfr	EGFR signaling pathway	06_enterocyte	10_hindgut_A	Yki (5D and 8D)	3.53064		3.53064	NRG2-ERBB4;	Nrg2-Erbb4;	high	vs1	Annotation	literation	secreted;	yes (SignalP6)	membrane;cell-cell adhesion;	yes (deepTMHMM,TMHMM2)
vn	Egfr	EGFR signaling pathway	06_enterocyte	11_hindgut_B	Yki (5D and 8D)	3.65077		3.65077	NRG2-ERBB4;	Nrg2-Erbb4;	high	vs1	Annotation	literation	secreted;	yes (SignalP6)	membrane;cell-cell adhesion;	yes (deepTMHMM,TMHMM2)
vn	Egfr	EGFR signaling pathway	06_enterocyte	12_hindgut_C	Yki (5D and 8D)	2.76328		2.76328	NRG2-ERBB4;	Nrg2-Erbb4;	high	vs1	Annotation	literation	secreted;	yes (SignalP6)	membrane;cell-cell adhesion;	yes (deepTMHMM,TMHMM2)
vn	Egfr	EGFR signaling pathway	06_enterocyte	13_fat_body	Yki (5D and 8D)	5.70805	2.12307	5.70805	NRG2-ERBB4;	Nrg2-Erbb4;	high	vs1	Annotation	literation	secreted;	yes (SignalP6)	membrane;cell-cell adhesion;	yes (deepTMHMM,TMHMM2)
vn	Egfr	EGFR signaling pathway	06_enterocyte	16_tracheal_cell	Yki (8D)	3.6473		3.6473	NRG2-ERBB4;	Nrg2-Erbb4;	high	vs1	Annotation	literation	secreted;	yes (SignalP6)	membrane;cell-cell adhesion;	yes (deepTMHMM,TMHMM2)
vn	Egfr	EGFR signaling pathway	06_enterocyte	17_malpighian_tubule_principal_cell	Yki (8D)	2.77572		2.77572	NRG2-ERBB4;	Nrg2-Erbb4;	high	vs1	Annotation	literation	secreted;	yes (SignalP6)	membrane;cell-cell adhesion;	yes (deepTMHMM,TMHMM2)
vn	Egfr	EGFR signaling pathway	06_enterocyte	20_cell_body_glial_cell	Yki (8D)	2.54547		2.54547	NRG2-ERBB4;	Nrg2-Erbb4;	high	vs1	Annotation	literation	secreted;	yes (SignalP6)	membrane;cell-cell adhesion;	yes (deepTMHMM,TMHMM2)
vn	Egfr	EGFR signaling pathway	06_enterocyte	21_follicle_cell	Yki (5D and 8D)	4.20753	1.30622	4.20753	NRG2-ERBB4;	Nrg2-Erbb4;	high	vs1	Annotation	literation	secreted;	yes (SignalP6)	membrane;cell-cell adhesion;	yes (deepTMHMM,TMHMM2)
vn	Egfr	EGFR signaling pathway	06_enterocyte	22_follicle_cell_stage_9	Yki (5D and 8D)	4.18148	1.3932	4.18148	NRG2-ERBB4;	Nrg2-Erbb4;	high	vs1	Annotation	literation	secreted;	yes (SignalP6)	membrane;cell-cell adhesion;	yes (deepTMHMM,TMHMM2)
vn	Egfr	EGFR signaling pathway	06_enterocyte	24_stalk_follicle_cell	Yki (8D)	2.69474		2.69474	NRG2-ERBB4;	Nrg2-Erbb4;	high	vs1	Annotation	literation	secreted;	yes (SignalP6)	membrane;cell-cell adhesion;	yes (deepTMHMM,TMHMM2)
vn	Egfr	EGFR signaling pathway	06_enterocyte	25_cyst_stem_cells	Yki (5D and 8D)	4.49582	1.35716	4.49582	NRG2-ERBB4;	Nrg2-Erbb4;	high	vs1	Annotation	literation	secreted;	yes (SignalP6)	membrane;cell-cell adhesion;	yes (deepTMHMM,TMHMM2)
vn	Egfr	EGFR signaling pathway	06_enterocyte	32_neuron_A	Yki (8D)	5.19446		5.19446	NRG2-ERBB4;	Nrg2-Erbb4;	high	vs1	Annotation	literation	secreted;	yes (SignalP6)	membrane;cell-cell adhesion;	yes (deepTMHMM,TMHMM2)
wb	mew	other	06_enterocyte	05_intestinal_stem_cell	Yki (8D)	3.21294		3.21294	LAMA1-ITGA6;	Lama1-Itga7;	moderate	vs2	Prediction	AFM prediction (receptor, full-length)	secreted;	yes (SignalP6)	membrane;cell-cell junction;cell-cell adhesion;	yes (deepTMHMM,TMHMM2)
wb	mew	other	06_enterocyte	06_enterocyte	Yki (8D)	2.47332		2.47332	LAMA1-ITGA6;	Lama1-Itga7;	moderate	vs2	Prediction	AFM prediction (receptor, full-length)	secreted;	yes (SignalP6)	membrane;cell-cell junction;cell-cell adhesion;	yes (deepTMHMM,TMHMM2)
wb	mew	other	06_enterocyte	07_enterocyte_like	Yki (8D)	2.21735		2.21735	LAMA1-ITGA6;	Lama1-Itga7;	moderate	vs2	Prediction	AFM prediction (receptor, full-length)	secreted;	yes (SignalP6)	membrane;cell-cell junction;cell-cell adhesion;	yes (deepTMHMM,TMHMM2)
wb	mew	other	06_enterocyte	08_enteroendocrine_cell	Yki (8D)	2.01733		2.01733	LAMA1-ITGA6;	Lama1-Itga7;	moderate	vs2	Prediction	AFM prediction (receptor, full-length)	secreted;	yes (SignalP6)	membrane;cell-cell junction;cell-cell adhesion;	yes (deepTMHMM,TMHMM2)
wb	mew	other	06_enterocyte	09_cardia	Yki (8D)	2.03388		2.03388	LAMA1-ITGA6;	Lama1-Itga7;	moderate	vs2	Prediction	AFM prediction (receptor, full-length)	secreted;	yes (SignalP6)	membrane;cell-cell junction;cell-cell adhesion;	yes (deepTMHMM,TMHMM2)
wb	mew	other	06_enterocyte	14_oenocyte	Yki (8D)	2.44826		2.44826	LAMA1-ITGA6;	Lama1-Itga7;	moderate	vs2	Prediction	AFM prediction (receptor, full-length)	secreted;	yes (SignalP6)	membrane;cell-cell junction;cell-cell adhesion;	yes (deepTMHMM,TMHMM2)
wb	mew	other	06_enterocyte	15_hemocyte	Yki (8D)	2.85131		2.85131	LAMA1-ITGA6;	Lama1-Itga7;	moderate	vs2	Prediction	AFM prediction (receptor, full-length)	secreted;	yes (SignalP6)	membrane;cell-cell junction;cell-cell adhesion;	yes (deepTMHMM,TMHMM2)
wb	mew	other	06_enterocyte	17_malpighian_tubule_principal_cell	Yki (8D)	3.49285		3.49285	LAMA1-ITGA6;	Lama1-Itga7;	moderate	vs2	Prediction	AFM prediction (receptor, full-length)	secreted;	yes (SignalP6)	membrane;cell-cell junction;cell-cell adhesion;	yes (deepTMHMM,TMHMM2)
wb	mew	other	06_enterocyte	22_follicle_cell_stage_9	Yki (8D)	2.18376		2.18376	LAMA1-ITGA6;	Lama1-Itga7;	moderate	vs2	Prediction	AFM prediction (receptor, full-length)	secreted;	yes (SignalP6)	membrane;cell-cell junction;cell-cell adhesion;	yes (deepTMHMM,TMHMM2)
wb	mew	other	06_enterocyte	24_stalk_follicle_cell	Yki (8D)	2.18628		2.18628	LAMA1-ITGA6;	Lama1-Itga7;	moderate	vs2	Prediction	AFM prediction (receptor, full-length)	secreted;	yes (SignalP6)	membrane;cell-cell junction;cell-cell adhesion;	yes (deepTMHMM,TMHMM2)
wb	sta	other	06_enterocyte	29_oviduct	Yki (8D)	2.17589		2.17589	LAMA1-RPSA;		moderate	vs2	Prediction	AFM prediction (receptor, full-length)	secreted;	yes (SignalP6)	membrane;
